# Supplementary material for: 1,2-Bis(pyridin-4-yl)ethene–4-hy­droxy-3-meth­oxy­benzoic acid (1/1)
Source: IUCrdata. 2022 Mar 29;7(Pt 3):x220304. doi: 10.1107/S2414314622003042 (PMC9462014; doi:10.1107/S2414314622003042)
Supplement: Supplementary file 1 [file x-07-x220304-sup1.cif]

##############################################################################
#                                                                            #
# This CIF contains the data for a data article accepted for                 #
# publication in IUCrData. It conforms to the requirements of                #
# Notes for Authors for IUCrData, and has been                               #
# peer reviewed under the auspices of IUCrData.                              #
#                                                                            #
# Full details of the Crystallographic Information File format               #
# are given in the paper "The Crystallographic Information File (CIF):       #
# a New Standard Archive File for Crystallography" by S. R. Hall, F. H.      #
# Allen and I. D. Brown [Acta Cryst. (1991), A47, 655-685].                  #
#                                                                            #
# The current version of the core CIF dictionary is obtainable from          #
# ftp://ftp.iucr.org/pub/cif_core.dic.                                       #
#                                                                            #
# Software is freely available for graphical display of the structure(s)     #
# in this CIF. For information consult the CIF software page                 #
# http://www.iucr.org/resources/cif/software.                                #
#                                                                            #
# This file may be used for bona fide research purposes within the           #
# scientific community so long as proper attribution is given to the data    # 
# article from which it was obtained.                                        #
#                                                                            #
##############################################################################
data_I
_audit_creation_method
;
Olex2 1.3
(compiled 2020.11.12 svn.r5f609507 for OlexSys, GUI svn.r6226)
;
_journal_date_recd_electronic     2022-02-17
_journal_date_accepted     2022-03-19
_journal_name_full     'IUCrData'
_journal_year     2022
_journal_volume     7
_journal_issue      3
_journal_page_first     0
_journal_page_last     0
_journal_paper_category     HO
_journal_paper_doi     10.1107/S2414314622003042
_journal_coeditor_code     HB4402
_publ_contact_author_name     'Jason B. Benedict'
_publ_contact_author_address
;
Department of Chemistry, The State University of New York at Buffalo,
Buffalo, New York 14260-3000, USA
;
_publ_contact_author_email     'jbb6@buffalo.edu'
_publ_contact_author_fax     ?
_publ_contact_author_phone     ?
_publ_section_title
;
1,2-Bis(pyridin-4-yl)ethene--4-hydroxy-3-methoxybenzoic acid (1/1)
;
loop_
    _publ_author_name
    _publ_author_footnote
    _publ_author_address
    'Angevine, Devin J.' .
;
Department of Chemistry, The State University of New York at Buffalo, Buffalo,
New York 14260-3000, USA
;
    'Benedict, Jason B.' .
;
Department of Chemistry, The State University of New York at Buffalo, Buffalo,
New York 14260-3000, USA
;
_publ_section_synopsis
;
A co-crystal consisting of a 1:1 ratio of <i>p</i>-vanillic acid and bipyridine
ethylene was synthesized. A series of O---H...N interactions connect the
molecules into twisting wires, which are cross-linked through van der Waals
interactions.
;
_chemical_name_systematic
;
1,2-Bis(pyridin-4-yl)ethene;
4-hydroxy-3-methoxybenzoic acid
;
_chemical_name_common
;
Bipyridine ethylene--<i>p</i>-vanillic acid (1/1)
;
_chemical_formula_moiety     'C12 H10 N2, C8 H8 O4'
_chemical_formula_sum     'C20 H18 N2 O4'
_chemical_formula_iupac     'C12 H10 N2, C8 H8 O4'
_chemical_formula_weight     350.36
_chemical_melting_point     ?
_space_group_crystal_system     monoclinic
_space_group_name_H-M_alt     'P 1 21/c 1'
_space_group_name_Hall     '-P 2ybc'
loop_
    _space_group_symop_operation_xyz
    'x, y, z'
    '-x, y+1/2, -z+1/2'
    '-x, -y, -z'
    'x, -y-1/2, z-1/2'
_cell_length_a     9.1486(5)
_cell_length_b     9.2114(5)
_cell_length_c     20.3429(12)
_cell_angle_alpha     90
_cell_angle_beta     98.4160(10)
_cell_angle_gamma     90
_cell_volume     1695.86(16)
_cell_formula_units_Z     4
_cell_measurement_reflns_used     5974
_cell_measurement_theta_min     2.43
_cell_measurement_theta_max     32.06
_cell_measurement_temperature     90
_exptl_crystal_description     plate
_exptl_crystal_colour     'clear colourless'
_exptl_crystal_size_max     0.54
_exptl_crystal_size_mid     0.22
_exptl_crystal_size_min     0.02
_exptl_crystal_density_diffrn     1.372
_exptl_crystal_density_meas     ?
_exptl_crystal_density_method     ?
_exptl_crystal_F_000     736
_exptl_absorpt_coefficient_mu     0.097
_exptl_absorpt_correction_type     multi-scan
_exptl_absorpt_process_details
;
(SADABS; Bruker, 2016)
;
_exptl_absorpt_correction_T_min     0.6480
_exptl_absorpt_correction_T_max     0.7464
_diffrn_ambient_temperature     90.0
_diffrn_source     ?
_diffrn_source_power     1.2
_diffrn_source_voltage     50.0
_diffrn_source_current     24.0
_diffrn_radiation_type     MoK\a
_diffrn_radiation_wavelength     0.71073
_diffrn_measurement_device_type     'Bruker APEXII CCD'
_diffrn_measurement_method     '\f and \w scans'
_diffrn_detector_area_resol_mean     ?
_diffrn_reflns_number     33598
_diffrn_reflns_av_R_equivalents     0.0840
_diffrn_reflns_av_unetI/netI     0.0664
_diffrn_reflns_theta_min     2.024
_diffrn_reflns_theta_max     32.122
_diffrn_reflns_theta_full     25.242
_diffrn_measured_fraction_theta_max     0.998
_diffrn_measured_fraction_theta_full     1.000
_diffrn_reflns_limit_h_min     -13
_diffrn_reflns_limit_h_max     13
_diffrn_reflns_limit_k_min     -13
_diffrn_reflns_limit_k_max     13
_diffrn_reflns_limit_l_min     -30
_diffrn_reflns_limit_l_max     30
_diffrn_standards_number     0
_refine_special_details
;
The O-bound H atoms were located in difference maps and their
positions were freely refined. The C-bound H atoms were placed geometrically
(C---H = 0.95--0.98 \%A) and refined as riding atoms with <i>U</i>~iso~(H) =
1.2<i>U</i>~eq~(C) or 1.5<i>U</i>~eq~(methyl C).
;
_reflns_number_total     5958
_reflns_number_gt     4683
_reflns_threshold_expression     'I > 2\s(I)'
_refine_ls_structure_factor_coef     Fsqd
_refine_ls_matrix_type     full
_refine_ls_R_factor_all     0.0622
_refine_ls_R_factor_gt     0.0470
_refine_ls_wR_factor_gt     0.1195
_refine_ls_wR_factor_ref     0.1309
_refine_ls_goodness_of_fit_ref     1.030
_refine_ls_restrained_S_all     1.030
_refine_ls_number_reflns     5958
_refine_ls_number_parameters     245
_refine_ls_number_restraints     0
_refine_ls_hydrogen_treatment     mixed
_refine_ls_weighting_scheme     calc
_refine_ls_weighting_details
              'w=1/[\s^2^(Fo^2^)+(0.0409P)^2^+0.6347P] where P=(Fo^2^+2Fc^2^)/3'
_atom_sites_solution_hydrogens     mixed
_atom_sites_solution_primary     dual
_atom_sites_solution_secondary     ?
_refine_ls_shift/su_max     0.001
_refine_ls_shift/su_mean     0.000
_refine_diff_density_max     0.403
_refine_diff_density_min     -0.260
_refine_ls_extinction_method
;
<i>SHELXL2018/3</i> (Sheldrick 2015b)
;
_refine_ls_extinction_coef     0.0070(15)
_refine_ls_extinction_expression
                                  'Fc^*^=kFc[1+0.001xFc^2^\l^3^/sin(2\q)]^-1/4^'
loop_
    _atom_type_symbol
    _atom_type_description
    _atom_type_scat_dispersion_real
    _atom_type_scat_dispersion_imag
    _atom_type_scat_source
    'C' 'C' 0.0033 0.0016
                         'International Tables Vol C Tables 4.2.6.8 and 6.1.1.4'
    'H' 'H' 0.0000 0.0000
                         'International Tables Vol C Tables 4.2.6.8 and 6.1.1.4'
    'N' 'N' 0.0061 0.0033
                         'International Tables Vol C Tables 4.2.6.8 and 6.1.1.4'
    'O' 'O' 0.0106 0.0060
                         'International Tables Vol C Tables 4.2.6.8 and 6.1.1.4'
_computing_data_collection
;
APEX2 (Bruker, 2016)
;
_computing_cell_refinement
;
SAINT (Bruker, 2016)
;
_computing_data_reduction
;
SAINT (Bruker, 2016)
;
_computing_structure_solution
;
<i>SHELXT2018/2</i> (Sheldrick, 2015a)
;
_computing_structure_refinement
;
<i>SHELXL2018/3</i> (Sheldrick 2015b)
;
_computing_molecular_graphics
;
<i>OLEX2</i> (Dolomanov <i>et al.</i>,  2009)
;
_computing_publication_material
;
<i>OLEX2</i> (Dolomanov <i>et al.</i>,  2009)
;
loop_
    _atom_site_type_symbol
    _atom_site_label
    _atom_site_fract_x
    _atom_site_fract_y
    _atom_site_fract_z
    _atom_site_U_iso_or_equiv
    _atom_site_adp_type
    _atom_site_calc_flag
    _atom_site_occupancy
    _atom_site_disorder_assembly
    _atom_site_disorder_group
    O O3 0.43471(9) 0.32423(9) 0.77939(4) 0.01865(17) Uani d 1 . .
    O O2 -0.05986(9) 0.39976(10) 0.62580(4) 0.01877(17) Uani d 1 . .
    O O4 0.41561(9) 0.50304(10) 0.88365(4) 0.02072(18) Uani d 1 . .
    O O1 -0.17538(9) 0.55862(10) 0.68391(4) 0.02055(18) Uani d 1 . .
    N N1 0.58124(10) 0.49305(11) 0.60383(5) 0.01647(18) Uani d 1 . .
    N N2 -0.30499(10) 0.09310(11) 0.39212(5) 0.0198(2) Uani d 1 . .
    C C11 0.30840(11) 0.38151(12) 0.54449(5) 0.01433(19) Uani d 1 . .
    C C5 0.30531(11) 0.49848(12) 0.83165(5) 0.01447(19) Uani d 1 . .
    C C1 -0.06039(11) 0.47842(12) 0.67408(5) 0.01454(19) Uani d 1 . .
    C C2 0.06755(11) 0.49121(12) 0.72818(5) 0.01337(19) Uani d 1 . .
    C C3 0.06593(11) 0.58633(12) 0.78115(5) 0.01466(19) Uani d 1 . .
    H H3 -0.016259 0.648781 0.782394 0.018 Uiso calc 1 . .
    C C7 0.19036(11) 0.40137(12) 0.72604(5) 0.01356(19) Uani d 1 . .
    H H7 0.192506 0.337576 0.689504 0.016 Uiso calc 1 . .
    C C16 -0.01655(11) 0.18988(12) 0.43775(5) 0.01485(19) Uani d 1 . .
    C C12 0.44140(11) 0.31630(12) 0.53464(5) 0.0158(2) Uani d 1 . .
    H H12 0.441106 0.232395 0.507463 0.019 Uiso calc 1 . .
    C C6 0.30870(11) 0.40521(12) 0.77703(5) 0.01375(19) Uani d 1 . .
    C C9 0.45404(12) 0.55722(13) 0.61287(5) 0.0171(2) Uani d 1 . .
    H H9 0.458134 0.641952 0.639702 0.021 Uiso calc 1 . .
    C C10 0.31694(11) 0.50520(12) 0.58473(5) 0.0154(2) Uani d 1 . .
    H H10 0.229348 0.553233 0.592721 0.019 Uiso calc 1 . .
    C C13 0.57369(11) 0.37518(13) 0.56488(5) 0.0164(2) Uani d 1 . .
    H H13 0.663253 0.329869 0.557653 0.020 Uiso calc 1 . .
    C C15 0.13307(11) 0.24385(13) 0.46164(5) 0.0163(2) Uani d 1 . .
    H H15 0.210971 0.220751 0.437269 0.020 Uiso calc 1 . .
    C C4 0.18456(11) 0.58996(12) 0.83222(5) 0.0158(2) Uani d 1 . .
    H H4A 0.183227 0.655853 0.868048 0.019 Uiso calc 1 . .
    C C20 -0.06769(12) 0.17485(13) 0.36998(5) 0.0172(2) Uani d 1 . .
    H H20 -0.004731 0.196381 0.338053 0.021 Uiso calc 1 . .
    C C14 0.16281(11) 0.32450(13) 0.51668(5) 0.0163(2) Uani d 1 . .
    H H14 0.082548 0.346774 0.539750 0.020 Uiso calc 1 . .
    C C17 -0.11344(12) 0.15200(13) 0.48206(6) 0.0180(2) Uani d 1 . .
    H H17 -0.083003 0.159193 0.528642 0.022 Uiso calc 1 . .
    C C18 -0.25442(12) 0.10380(13) 0.45737(6) 0.0192(2) Uani d 1 . .
    H H18 -0.318447 0.077004 0.488118 0.023 Uiso calc 1 . .
    C C19 -0.21164(12) 0.12807(13) 0.34974(6) 0.0199(2) Uani d 1 . .
    H H19 -0.245544 0.120512 0.303447 0.024 Uiso calc 1 . .
    C C8 0.44161(13) 0.22430(14) 0.72620(6) 0.0221(2) Uani d 1 . .
    H H8A 0.430464 0.277176 0.683957 0.033 Uiso calc 1 . .
    H H8B 0.361902 0.152884 0.725170 0.033 Uiso calc 1 . .
    H H8C 0.537185 0.174302 0.732989 0.033 Uiso calc 1 . .
    H H4 0.499(2) 0.458(3) 0.8743(11) 0.055(6) Uiso d 1 . .
    H H1 -0.259(3) 0.528(3) 0.6504(12) 0.066(7) Uiso d 1 . .
loop_
    _atom_site_aniso_label
    _atom_site_aniso_U_11
    _atom_site_aniso_U_22
    _atom_site_aniso_U_33
    _atom_site_aniso_U_12
    _atom_site_aniso_U_13
    _atom_site_aniso_U_23
    O3 0.0149(3) 0.0218(4) 0.0183(4) 0.0073(3) -0.0006(3) -0.0023(3)
    O2 0.0165(4) 0.0236(4) 0.0156(4) 0.0004(3) 0.0004(3) -0.0028(3)
    O4 0.0136(4) 0.0285(5) 0.0181(4) 0.0034(3) -0.0043(3) -0.0043(3)
    O1 0.0116(3) 0.0257(4) 0.0226(4) 0.0033(3) -0.0031(3) -0.0063(3)
    N1 0.0135(4) 0.0191(5) 0.0156(4) -0.0005(3) -0.0016(3) 0.0012(3)
    N2 0.0141(4) 0.0209(5) 0.0229(5) -0.0007(3) -0.0020(3) -0.0022(4)
    C11 0.0129(4) 0.0171(5) 0.0125(4) 0.0002(4) 0.0003(3) 0.0012(4)
    C5 0.0123(4) 0.0158(5) 0.0148(4) -0.0010(3) 0.0006(3) 0.0010(4)
    C1 0.0119(4) 0.0158(5) 0.0157(4) -0.0006(3) 0.0012(3) 0.0016(4)
    C2 0.0107(4) 0.0147(5) 0.0144(4) -0.0004(3) 0.0005(3) 0.0009(3)
    C3 0.0118(4) 0.0152(5) 0.0167(4) 0.0017(3) 0.0010(3) -0.0003(4)
    C7 0.0131(4) 0.0142(5) 0.0134(4) -0.0001(3) 0.0021(3) 0.0002(3)
    C16 0.0125(4) 0.0154(5) 0.0159(4) 0.0013(3) -0.0004(3) -0.0015(4)
    C12 0.0138(4) 0.0172(5) 0.0156(4) 0.0015(4) -0.0004(3) -0.0020(4)
    C6 0.0115(4) 0.0142(5) 0.0154(4) 0.0018(3) 0.0015(3) 0.0016(4)
    C9 0.0164(5) 0.0181(5) 0.0158(5) 0.0005(4) -0.0010(4) -0.0012(4)
    C10 0.0126(4) 0.0189(5) 0.0145(4) 0.0015(4) 0.0008(3) -0.0011(4)
    C13 0.0120(4) 0.0199(5) 0.0166(5) 0.0021(4) 0.0000(3) 0.0009(4)
    C15 0.0119(4) 0.0201(5) 0.0164(5) 0.0002(4) 0.0008(3) 0.0002(4)
    C4 0.0135(4) 0.0176(5) 0.0160(4) 0.0002(4) 0.0015(3) -0.0030(4)
    C20 0.0161(5) 0.0187(5) 0.0164(5) -0.0001(4) 0.0010(4) -0.0027(4)
    C14 0.0117(4) 0.0197(5) 0.0169(5) 0.0002(4) 0.0008(3) -0.0007(4)
    C17 0.0146(4) 0.0222(5) 0.0165(5) -0.0008(4) 0.0001(4) 0.0001(4)
    C18 0.0135(5) 0.0221(5) 0.0218(5) -0.0008(4) 0.0018(4) 0.0000(4)
    C19 0.0174(5) 0.0226(6) 0.0180(5) -0.0005(4) -0.0029(4) -0.0035(4)
    C8 0.0230(5) 0.0235(6) 0.0198(5) 0.0101(4) 0.0031(4) -0.0025(4)
_geom_special_details
;
 All esds (except the esd in the dihedral angle between two l.s. planes)
 are estimated using the full covariance matrix.  The cell esds are taken
 into account individually in the estimation of esds in distances, angles
 and torsion angles; correlations between esds in cell parameters are only
 used when they are defined by crystal symmetry.  An approximate (isotropic)
 treatment of cell esds is used for estimating esds involving l.s. planes.
;
loop_
    _geom_bond_atom_site_label_1
    _geom_bond_atom_site_label_2
    _geom_bond_site_symmetry_2
    _geom_bond_distance
    _geom_bond_publ_flag
    O3 C6 . 1.3680(12) ?
    O3 C8 . 1.4292(14) ?
    O2 C1 . 1.2211(13) ?
    O4 C5 . 1.3516(12) ?
    O4 H4 . 0.92(2) ?
    O1 C1 . 1.3243(13) ?
    O1 H1 . 0.99(2) ?
    N1 C9 . 1.3417(14) ?
    N1 C13 . 1.3400(15) ?
    N2 C18 . 1.3439(15) ?
    N2 C19 . 1.3386(16) ?
    C11 C12 . 1.3975(15) ?
    C11 C10 . 1.3984(15) ?
    C11 C14 . 1.4661(14) ?
    C5 C6 . 1.4083(15) ?
    C5 C4 . 1.3908(15) ?
    C1 C2 . 1.4892(14) ?
    C2 C3 . 1.3906(15) ?
    C2 C7 . 1.4012(14) ?
    C3 H3 . 0.9500 ?
    C3 C4 . 1.3886(14) ?
    C7 H7 . 0.9500 ?
    C7 C6 . 1.3858(14) ?
    C16 C15 . 1.4705(15) ?
    C16 C20 . 1.3963(15) ?
    C16 C17 . 1.3979(15) ?
    C12 H12 . 0.9500 ?
    C12 C13 . 1.3854(15) ?
    C9 H9 . 0.9500 ?
    C9 C10 . 1.3858(15) ?
    C10 H10 . 0.9500 ?
    C13 H13 . 0.9500 ?
    C15 H15 . 0.9500 ?
    C15 C14 . 1.3379(15) ?
    C4 H4A . 0.9500 ?
    C20 H20 . 0.9500 ?
    C20 C19 . 1.3895(15) ?
    C14 H14 . 0.9500 ?
    C17 H17 . 0.9500 ?
    C17 C18 . 1.3869(15) ?
    C18 H18 . 0.9500 ?
    C19 H19 . 0.9500 ?
    C8 H8A . 0.9800 ?
    C8 H8B . 0.9800 ?
    C8 H8C . 0.9800 ?
loop_
    _geom_angle_atom_site_label_1
    _geom_angle_atom_site_label_2
    _geom_angle_atom_site_label_3
    _geom_angle_site_symmetry_1
    _geom_angle_site_symmetry_3
    _geom_angle
    _geom_angle_publ_flag
    C6 O3 C8 . . 117.07(9) ?
    C5 O4 H4 . . 112.0(14) ?
    C1 O1 H1 . . 107.0(14) ?
    C13 N1 C9 . . 117.86(9) ?
    C19 N2 C18 . . 117.30(10) ?
    C12 C11 C10 . . 117.32(10) ?
    C12 C11 C14 . . 123.47(10) ?
    C10 C11 C14 . . 119.18(9) ?
    O4 C5 C6 . . 122.43(9) ?
    O4 C5 C4 . . 118.53(10) ?
    C4 C5 C6 . . 119.04(9) ?
    O2 C1 O1 . . 123.31(10) ?
    O2 C1 C2 . . 123.10(10) ?
    O1 C1 C2 . . 113.58(9) ?
    C3 C2 C1 . . 121.74(9) ?
    C3 C2 C7 . . 119.71(9) ?
    C7 C2 C1 . . 118.52(9) ?
    C2 C3 H3 . . 120.0 ?
    C4 C3 C2 . . 119.94(10) ?
    C4 C3 H3 . . 120.0 ?
    C2 C7 H7 . . 119.9 ?
    C6 C7 C2 . . 120.26(10) ?
    C6 C7 H7 . . 119.9 ?
    C20 C16 C15 . . 121.40(10) ?
    C20 C16 C17 . . 117.35(10) ?
    C17 C16 C15 . . 121.24(10) ?
    C11 C12 H12 . . 120.3 ?
    C13 C12 C11 . . 119.36(10) ?
    C13 C12 H12 . . 120.3 ?
    O3 C6 C5 . . 114.87(9) ?
    O3 C6 C7 . . 125.05(10) ?
    C7 C6 C5 . . 120.07(9) ?
    N1 C9 H9 . . 118.6 ?
    N1 C9 C10 . . 122.81(10) ?
    C10 C9 H9 . . 118.6 ?
    C11 C10 H10 . . 120.2 ?
    C9 C10 C11 . . 119.55(10) ?
    C9 C10 H10 . . 120.2 ?
    N1 C13 C12 . . 123.09(10) ?
    N1 C13 H13 . . 118.5 ?
    C12 C13 H13 . . 118.5 ?
    C16 C15 H15 . . 119.0 ?
    C14 C15 C16 . . 121.99(10) ?
    C14 C15 H15 . . 119.0 ?
    C5 C4 H4A . . 119.5 ?
    C3 C4 C5 . . 120.93(10) ?
    C3 C4 H4A . . 119.5 ?
    C16 C20 H20 . . 120.4 ?
    C19 C20 C16 . . 119.30(10) ?
    C19 C20 H20 . . 120.4 ?
    C11 C14 H14 . . 117.1 ?
    C15 C14 C11 . . 125.72(10) ?
    C15 C14 H14 . . 117.1 ?
    C16 C17 H17 . . 120.3 ?
    C18 C17 C16 . . 119.35(10) ?
    C18 C17 H17 . . 120.3 ?
    N2 C18 C17 . . 123.28(11) ?
    N2 C18 H18 . . 118.4 ?
    C17 C18 H18 . . 118.4 ?
    N2 C19 C20 . . 123.38(10) ?
    N2 C19 H19 . . 118.3 ?
    C20 C19 H19 . . 118.3 ?
    O3 C8 H8A . . 109.5 ?
    O3 C8 H8B . . 109.5 ?
    O3 C8 H8C . . 109.5 ?
    H8A C8 H8B . . 109.5 ?
    H8A C8 H8C . . 109.5 ?
    H8B C8 H8C . . 109.5 ?
loop_
    _geom_torsion_atom_site_label_1
    _geom_torsion_atom_site_label_2
    _geom_torsion_atom_site_label_3
    _geom_torsion_atom_site_label_4
    _geom_torsion_site_symmetry_1
    _geom_torsion_site_symmetry_2
    _geom_torsion_site_symmetry_3
    _geom_torsion_site_symmetry_4
    _geom_torsion
    _geom_torsion_publ_flag
    O2 C1 C2 C3 . . . . 177.25(11) ?
    O2 C1 C2 C7 . . . . -4.63(16) ?
    O4 C5 C6 O3 . . . . -2.61(15) ?
    O4 C5 C6 C7 . . . . 177.83(10) ?
    O4 C5 C4 C3 . . . . -177.84(10) ?
    O1 C1 C2 C3 . . . . -3.78(15) ?
    O1 C1 C2 C7 . . . . 174.34(10) ?
    N1 C9 C10 C11 . . . . -0.66(17) ?
    C11 C12 C13 N1 . . . . 0.15(17) ?
    C1 C2 C3 C4 . . . . 176.90(10) ?
    C1 C2 C7 C6 . . . . -177.00(9) ?
    C2 C3 C4 C5 . . . . -0.61(17) ?
    C2 C7 C6 O3 . . . . -178.84(10) ?
    C2 C7 C6 C5 . . . . 0.68(16) ?
    C3 C2 C7 C6 . . . . 1.15(16) ?
    C7 C2 C3 C4 . . . . -1.20(16) ?
    C16 C15 C14 C11 . . . . 179.32(10) ?
    C16 C20 C19 N2 . . . . -1.42(19) ?
    C16 C17 C18 N2 . . . . -0.98(19) ?
    C12 C11 C10 C9 . . . . -0.15(16) ?
    C12 C11 C14 C15 . . . . -26.50(18) ?
    C6 C5 C4 C3 . . . . 2.43(16) ?
    C9 N1 C13 C12 . . . . -0.93(16) ?
    C10 C11 C12 C13 . . . . 0.39(16) ?
    C10 C11 C14 C15 . . . . 155.42(11) ?
    C13 N1 C9 C10 . . . . 1.19(16) ?
    C15 C16 C20 C19 . . . . -177.84(11) ?
    C15 C16 C17 C18 . . . . 178.96(11) ?
    C4 C5 C6 O3 . . . . 177.11(9) ?
    C4 C5 C6 C7 . . . . -2.45(16) ?
    C20 C16 C15 C14 . . . . 146.38(12) ?
    C20 C16 C17 C18 . . . . -0.85(17) ?
    C14 C11 C12 C13 . . . . -177.72(10) ?
    C14 C11 C10 C9 . . . . 178.05(10) ?
    C17 C16 C15 C14 . . . . -33.42(17) ?
    C17 C16 C20 C19 . . . . 1.97(17) ?
    C18 N2 C19 C20 . . . . -0.37(18) ?
    C19 N2 C18 C17 . . . . 1.59(18) ?
    C8 O3 C6 C5 . . . . 177.99(10) ?
    C8 O3 C6 C7 . . . . -2.47(16) ?
loop_
    _geom_hbond_atom_site_label_D
    _geom_hbond_atom_site_label_H
    _geom_hbond_atom_site_label_A
    _geom_hbond_site_symmetry_A
    _geom_hbond_distance_DH
    _geom_hbond_distance_HA
    _geom_hbond_distance_DA
    _geom_hbond_angle_DHA
    _geom_hbond_publ_flag
    O1 H1 N1 1_455 0.99(2) 1.65(2) 2.6295(12) 169(2) yes
    O4 H4 N2 4_666 0.92(2) 1.84(2) 2.6868(13) 154(2) yes
    C4 H4A O2 2_556 0.95 2.53 3.2341(14) 132 yes
    C9 H9 O3 2_656 0.95 2.45 3.3520(14) 158 yes
_shelx_space_group_comment
;
The symmetry employed for this shelxl refinement is uniquely defined
by the following loop, which should always be used as a source of
symmetry information in preference to the above space-group names.
They are only intended as comments.
;
_shelx_estimated_absorpt_T_min     0.950
_shelx_estimated_absorpt_T_max     0.998
_shelx_hkl_file
;
   1   0   0   11.30    1.40
   1   0   0    8.70    1.50
   1   0   0   11.60    1.60
  -1   0   0   11.90    1.60
  -1   0   0    8.80    1.40
  -1   0   0    8.50    1.30
  -1   0   0    7.70    1.30
  -2   0   0  396.56   57.29
  -2   0   0  454.35   57.39
   2   0   0  481.05   57.59
  -2   0   0  434.66   57.39
   2   0   0  439.46   57.59
   3   0   0  133.29   18.10
   3   0   0  130.69   18.10
  -3   0   0  136.19   17.70
  -3   0   0  129.39   17.80
  -3   0   0  137.29   17.80
   4   0   0   45.70    7.50
  -4   0   0   57.59    6.80
  -4   0   0   48.70    6.50
  -4   0   0   44.00    6.80
   4   0   0   41.20    7.30
  -5   0   0   31.60    4.50
   5   0   0   30.50    5.10
  -5   0   0   26.60    3.70
   5   0   0   18.90    4.60
  -5   0   0   27.50    4.20
  -6   0   0  335.07   47.90
   6   0   0  424.56   49.10
   6   0   0  368.66   48.90
  -6   0   0  375.06   48.30
  -6   0   0  367.56   48.40
   7   0   0  626.34   79.09
  -7   0   0  596.84   78.39
  -7   0   0  618.14   77.79
   7   0   0  543.05   78.99
  -7   0   0  569.34   78.19
  -8   0   0 4156.58  558.04
   8   0   0 4612.54  559.14
   8   0   0 4050.09  559.04
   9   0   0    0.30    2.80
  -9   0   0   -1.00    1.10
   9   0   0    0.60    3.20
 -10   0   0    0.20    1.50
  10   0   0    3.20    3.90
  10   0   0    5.70    4.20
  11   0   0   62.39   12.40
 -11   0   0   63.59    9.70
  11   0   0   54.99   11.90
 -12   0   0   30.60    5.60
  12   0   0   26.40    8.10
  12   0   0   18.30    8.30
  13   0   0   -3.10    6.10
 -13   0   0   24.30    4.70
   0  -1   0   -0.50    0.20
   0  -1   0    0.00    0.50
   0  -1   0    0.50    0.50
   0   1   0    0.00    0.60
   0   1   0    1.00    0.60
  -1  -1   0   32.80    4.90
  -1  -1   0   38.20    4.70
   1  -1   0   36.70    4.60
   1  -1   0   39.60    4.70
   1  -1   0   36.60    4.80
   1  -1   0   28.30    4.60
  -1  -1   0   37.30    4.70
   1   1   0   33.10    4.70
   1   1   0   36.80    4.70
  -1   1   0   31.40    4.60
   1   1   0   34.50    4.60
  -1   1   0   37.90    4.70
  -1   1   0   32.50    4.80
   1   1   0   35.00    5.10
  -2  -1   0 1001.70  125.99
   2  -1   0  888.71  125.99
  -2  -1   0  942.41  125.89
   2  -1   0  949.90  125.89
   2   1   0 1059.79  125.89
  -2   1   0  821.62  125.79
  -2   1   0 1058.49  125.89
  -2   1   0  886.21  125.89
   2   1   0 1077.49  126.19
  -3  -1   0   12.50    2.20
   3  -1   0   11.30    2.40
   3  -1   0   13.20    2.30
  -3  -1   0   10.10    2.10
   3  -1   0   11.30    1.70
  -3   1   0   14.00    2.10
   3   1   0   11.50    2.50
   3   1   0    9.20    2.50
  -3   1   0   12.50    1.80
  -4  -1   0 2316.17  305.97
  -4  -1   0 2147.29  305.77
   4  -1   0 2275.37  306.07
  -4  -1   0 2655.73  305.97
   4  -1   0 2425.26  306.27
   4  -1   0 2195.98  305.67
   4   1   0 2502.35  306.27
  -4   1   0 2083.09  305.67
  -4   1   0 2518.15  305.87
   4   1   0 2338.77  306.37
  -5  -1   0  447.86   58.59
  -5  -1   0  440.06   58.69
  -5  -1   0  517.55   58.79
   5  -1   0  420.96   58.99
   5  -1   0  455.55   59.19
  -5   1   0  432.06   58.59
   5   1   0  400.46   58.99
  -5   1   0  430.76   58.29
   5   1   0  474.65   59.29
  -6  -1   0  619.84   78.39
  -6  -1   0  519.35   78.59
   6  -1   0  615.84   79.39
   6  -1   0  582.34   79.09
  -6  -1   0  622.24   78.69
   6   1   0  613.84   79.29
   6   1   0  608.44   79.39
  -6   1   0  580.34   78.19
  -6   1   0  632.14   78.59
   7  -1   0  104.69   14.30
   7  -1   0  105.59   14.10
  -7  -1   0   79.09   12.10
  -7  -1   0   99.99   12.60
  -7  -1   0   96.79   12.60
  -7   1   0  111.49   12.60
   7   1   0   66.49   13.40
  -7   1   0   90.09   12.00
   7   1   0   74.99   13.70
  -8  -1   0   37.40    5.20
   8  -1   0   42.90    7.40
  -8  -1   0   28.90    5.70
   8  -1   0   46.10    8.30
  -8  -1   0   28.30    5.80
   8   1   0   38.20    7.90
  -8   1   0   41.10    6.00
   8   1   0   52.59    8.10
  -9  -1   0   -0.80    1.30
   9  -1   0   -4.10    2.30
   9  -1   0    0.20    2.80
   9   1   0    8.60    3.90
   9   1   0   -0.40    3.30
  -9   1   0    1.30    1.40
 -10  -1   0   16.60    3.70
  10  -1   0    9.20    5.40
  10  -1   0   18.30    5.60
  10   1   0   17.10    5.70
 -10   1   0   16.60    3.60
  10   1   0   29.30    7.10
  11  -1   0   22.10    7.30
  11  -1   0   27.60    7.00
 -11  -1   0   19.50    4.30
  11   1   0   24.10    7.30
  11   1   0   28.20    7.40
 -11   1   0   13.90    4.00
  12  -1   0   -1.00    5.40
 -12  -1   0    8.60    2.80
  12   1   0   10.30    6.50
 -12   1   0    5.50    2.90
  12   1   0   -3.50    5.60
  13  -1   0   12.10    7.20
 -13  -1   0    8.40    3.20
  13   1   0   10.60    6.80
 -13   1   0    3.30    2.60
  13   1   0   12.90    8.10
   0  -2   0 3329.47  427.36
   0  -2   0 3467.35  427.66
   0   2   0 3456.25  427.66
   0   2   0 2833.42  427.56
  -1  -2   0  118.29   17.20
   1  -2   0  122.79   17.30
  -1  -2   0  154.78   17.40
  -1  -2   0  125.69   17.20
   1  -2   0  139.69   17.40
  -1   2   0  130.99   17.20
   1   2   0  127.29   17.20
   1   2   0  126.99   17.20
   1   2   0  127.39   17.70
  -1   2   0  139.89   17.50
  -2  -2   0  800.32   90.89
   2  -2   0  646.84   90.69
   2  -2   0  748.33   90.99
  -2  -2   0  721.83   90.89
  -2   2   0  617.94   90.79
  -2   2   0  646.04   90.89
  -3  -2   0  800.62  115.99
   3  -2   0  951.20  116.29
   3  -2   0  969.20  115.99
  -3  -2   0  847.02  115.99
   3   2   0  906.71  116.09
  -3   2   0  854.81  115.99
  -3   2   0  941.61  115.99
   3   2   0  806.32  116.49
   4  -2   0    0.20    0.40
   4  -2   0    0.80    1.00
  -4  -2   0    0.50    0.90
  -4  -2   0   -0.30    0.80
   4  -2   0    2.80    1.70
   4   2   0    0.30    1.60
   4   2   0   -1.60    1.10
  -4   2   0    1.70    0.70
  -4   2   0    1.00    0.70
   5  -2   0   47.00    6.60
  -5  -2   0   50.69    7.10
   5  -2   0   69.09    8.80
   5  -2   0   59.09    7.80
  -5  -2   0   56.39    7.20
  -5   2   0   44.30    6.90
  -5   2   0   48.20    6.80
   5   2   0   41.70    8.00
   5   2   0   57.89    8.00
   6  -2   0   31.50    4.40
  -6  -2   0   34.40    5.30
  -6  -2   0   35.80    5.10
   6  -2   0   31.90    5.70
  -6  -2   0   32.20    5.00
   6  -2   0   24.20    5.80
   6   2   0   26.20    6.30
  -6   2   0   34.00    5.10
   6   2   0   38.70    6.00
  -6   2   0   29.10    4.40
  -7  -2   0   92.19   13.40
   7  -2   0  101.29   15.10
  -7  -2   0  108.89   13.40
  -7  -2   0   90.89   13.20
   7  -2   0   93.89   14.40
  -7   2   0   99.69   13.30
   7   2   0   99.39   14.60
   7   2   0   81.99   14.80
   8  -2   0  752.62   94.09
   8  -2   0  687.43   93.49
  -8  -2   0  632.84   92.79
  -8  -2   0  649.24   92.59
  -8  -2   0  802.32   93.09
   8   2   0  803.82   93.89
   8   2   0  676.43   94.19
   9  -2   0  249.48   33.60
  -9  -2   0  236.38   32.60
  -9  -2   0  256.97   32.70
   9  -2   0  230.38   34.00
   9   2   0  290.27   34.90
   9   2   0  211.58   33.50
  -9   2   0  237.88   32.60
  10  -2   0  117.49   16.30
  10  -2   0   59.69   15.30
 -10  -2   0   93.09   13.90
 -10   2   0  102.59   13.90
  10   2   0  115.99   17.60
  10   2   0  113.59   16.50
 -11  -2   0   87.39   12.10
  11  -2   0   73.59   14.40
  11   2   0   85.69   14.50
 -11   2   0   71.99   11.80
  11   2   0   69.49   14.90
 -12  -2   0   35.90    6.50
  12  -2   0   44.60   10.30
 -12   2   0   35.60    6.50
  12   2   0   35.10    9.40
  12   2   0   22.20    9.70
  13  -2   0   10.70    7.70
 -13  -2   0   11.80    3.70
  13   2   0   15.40    8.60
 -13   2   0    8.60    3.40
  13   2   0    1.50    7.50
   0  -3   0    0.30    0.60
   0  -3   0   -0.20    0.60
   0   3   0    0.40    1.40
   0   3   0    0.60    1.20
  -1  -3   0 1157.08  157.98
  -1  -3   0 1107.99  158.08
   1  -3   0 1262.17  158.08
  -1  -3   0 1231.08  157.98
   1   3   0 1182.38  157.88
   1   3   0 1337.27  158.58
   2  -3   0    5.70    1.50
  -2  -3   0    6.90    1.50
  -2  -3   0    3.30    1.00
  -2  -3   0    5.90    1.20
   2   3   0    4.20    1.30
  -2   3   0    3.30    1.30
  -2   3   0    2.60    0.90
   2   3   0    2.50    1.90
  -3  -3   0 1433.36  204.58
  -3  -3   0 1538.25  204.48
   3  -3   0 1744.63  204.88
  -3   3   0 1587.94  204.48
   3   3   0 1601.34  204.68
  -3   3   0 1631.54  204.68
   3   3   0 1400.36  205.18
  -4  -3   0   48.20    7.20
   4  -3   0   52.49    6.80
  -4  -3   0   52.39    6.80
   4  -3   0   55.39    7.80
   4   3   0   50.69    8.20
  -4   3   0   46.60    6.80
   4   3   0   37.70    7.20
  -4   3   0   45.80    6.80
  -5  -3   0 1299.17  163.08
   5  -3   0 1283.77  163.58
   5  -3   0 1237.78  162.98
  -5  -3   0 1144.49  162.88
   5   3   0 1343.07  163.98
  -5   3   0 1191.98  162.78
   5   3   0 1332.27  163.28
  -5   3   0 1178.18  162.88
  -6  -3   0   48.30    8.10
   6  -3   0   53.19    9.20
   6  -3   0   65.89    8.90
  -6  -3   0   59.59    8.50
   6   3   0   58.59    9.00
  -6   3   0   59.69    8.00
  -6   3   0   51.29    7.70
   6   3   0   69.69   10.60
  -7  -3   0   24.00    4.20
  -7  -3   0   23.80    4.30
   7  -3   0   22.60    4.80
  -7  -3   0   26.00    4.30
   7  -3   0   18.70    5.20
  -7   3   0   23.20    3.60
  -7   3   0   22.30    4.00
   7   3   0   19.90    4.90
   7   3   0   16.70    5.30
   8  -3   0    8.30    3.00
  -8  -3   0    7.30    2.40
  -8  -3   0    5.00    2.00
  -8  -3   0    7.50    2.20
   8  -3   0    6.30    3.60
   8   3   0    6.30    3.30
  -8   3   0    5.40    1.80
   8   3   0    3.10    3.90
   9  -3   0   14.60    4.20
  -9  -3   0    8.90    2.70
  -9  -3   0    6.90    2.70
   9  -3   0    3.90    4.20
   9   3   0    7.20    3.80
   9   3   0   13.70    5.60
  -9   3   0   10.20    2.60
 -10  -3   0    3.90    2.60
  10  -3   0    9.10    5.30
 -10  -3   0    6.90    2.60
  10   3   0   13.30    5.40
 -10   3   0   13.90    3.00
  10   3   0   11.30    6.20
 -11  -3   0  142.29   20.00
  11  -3   0  142.99   23.10
  11   3   0  110.79   22.00
  11   3   0  184.68   25.40
 -11   3   0  148.69   20.10
  12  -3   0    3.00    5.20
 -12  -3   0   13.00    3.20
  12   3   0    2.30    6.50
 -12   3   0    1.60    2.60
  12   3   0    3.60    6.50
  13  -3   0  127.19   24.20
 -13  -3   0  127.99   20.60
  13   3   0  148.49   24.90
  13   3   0  134.69   25.30
 -13   3   0  181.68   21.20
   0  -4   0  361.86   46.80
   0   4   0  347.07   47.30
   1  -4   0  566.94   76.39
  -1  -4   0  526.25   76.29
  -1  -4   0  643.04   76.59
   1  -4   0  639.14   76.49
  -1   4   0  583.74   76.59
  -1   4   0  556.64   76.89
   1   4   0  565.94   76.99
  -2  -4   0  997.60  114.89
  -2  -4   0  788.32  114.49
  -2  -4   0  905.51  114.59
   2   4   0  862.01  115.39
   2   4   0  857.91  114.49
  -2   4   0  858.51  115.09
   3  -4   0   44.40    6.20
  -3  -4   0   28.00    5.40
   3  -4   0   36.60    5.10
   3   4   0   31.80    6.40
   3   4   0   37.70    5.60
  -3   4   0   36.90    5.20
  -3   4   0   40.50    6.00
  -4  -4   0  200.98   30.80
   4  -4   0  248.98   30.80
   4  -4   0  224.48   31.40
  -4  -4   0  252.47   31.20
   4   4   0  214.08   32.00
  -4   4   0  262.77   31.30
   4   4   0  202.78   31.10
  -4   4   0  250.87   31.00
  -5  -4   0    9.30    2.20
   5  -4   0   11.60    2.50
   5  -4   0    7.60    3.10
  -5  -4   0   10.90    2.60
  -5   4   0   14.50    2.70
  -5   4   0   14.20    2.50
   5   4   0   12.10    4.00
   5   4   0   19.20    3.60
   6  -4   0   46.10    8.10
  -6  -4   0   48.10    6.80
   6  -4   0   47.30    7.00
  -6  -4   0   43.20    7.00
   6   4   0   32.90    8.20
  -6   4   0   42.90    6.70
  -6   4   0   51.79    7.00
   6   4   0   32.50    7.30
  -7  -4   0  115.69   16.90
  -7  -4   0  131.59   17.20
   7  -4   0  125.09   17.30
   7  -4   0  116.79   18.80
   7   4   0  134.29   18.60
   7   4   0  148.39   19.90
  -7   4   0  118.69   17.00
  -7   4   0  120.79   16.90
  -8  -4   0   16.10    3.20
  -8  -4   0    8.00    2.90
  -8  -4   0   12.30    3.20
   8  -4   0   12.60    4.90
   8  -4   0   14.70    3.90
   8   4   0   16.20    4.70
   8   4   0    9.60    4.80
  -8   4   0   13.40    2.90
  -9  -4   0    1.10    1.70
  -9  -4   0   -0.80    1.50
  -9  -4   0   -0.20    1.80
   9  -4   0    0.40    3.30
  -9   4   0    2.90    1.80
   9   4   0   -3.50    3.40
   9   4   0   -1.90    3.50
 -10  -4   0   13.10    3.70
  10  -4   0   13.10    5.80
  10   4   0   24.90    7.30
 -10   4   0   16.40    3.50
  10   4   0    3.60    5.30
  11  -4   0   46.80   12.50
 -11  -4   0   68.59   10.40
  11   4   0   56.59   12.40
  11   4   0   77.49   14.70
 -11   4   0   62.89   10.10
  12  -4   0    7.10    6.50
 -12  -4   0   11.60    3.80
 -12   4   0   12.60    3.50
  12   4   0    7.50    8.00
   0  -5   0    1.90    0.90
   0   5   0    2.50    1.90
   0   5   0    3.40    1.90
  -1  -5   0  114.69   14.60
  -1  -5   0  103.19   14.70
  -1  -5   0   92.19   14.50
   1  -5   0  114.29   14.70
   1  -5   0  117.69   14.70
  -1   5   0  115.09   15.40
   1   5   0  117.79   15.60
  -1   5   0  102.79   14.90
  -2  -5   0  608.84   77.89
  -2  -5   0  606.54   78.19
  -2  -5   0  579.14   77.79
   2  -5   0  561.84   78.09
   2   5   0  627.54   78.99
  -3  -5   0    3.20    1.40
   3  -5   0    3.50    1.10
   3  -5   0    0.50    1.50
  -3  -5   0    3.80    1.20
   3   5   0    3.90    2.50
   3   5   0    4.30    1.10
  -3   5   0    2.70    1.70
   4  -5   0   10.90    1.90
  -4  -5   0    7.70    2.10
   4  -5   0    9.30    2.70
  -4  -5   0    7.80    1.70
  -4   5   0    6.80    1.80
   4   5   0    6.30    2.10
   4   5   0    4.10    3.20
  -4   5   0    7.20    2.40
  -5  -5   0   91.09   13.00
   5  -5   0   70.29   12.50
   5  -5   0  122.19   14.00
  -5  -5   0  114.59   12.80
   5   5   0   94.29   15.30
  -5   5   0   86.29   13.10
   5   5   0   91.89   13.60
  -5   5   0  100.79   12.90
   6  -5   0    8.90    2.20
  -6  -5   0    9.80    2.60
   6  -5   0   12.60    3.70
  -6  -5   0    4.30    1.70
   6   5   0    2.00    2.50
  -6   5   0    2.80    1.40
  -6   5   0    6.90    2.30
   6   5   0    5.50    3.60
  -7  -5   0   51.69    8.20
   7  -5   0   63.29   10.20
  -7  -5   0   60.99    8.90
   7  -5   0   53.59    8.50
   7   5   0   68.69   11.80
   7   5   0   56.29    9.50
  -7   5   0   47.30    8.20
   8  -5   0   -3.60    2.50
  -8  -5   0   -0.50    1.40
  -8  -5   0    0.40    2.20
  -8  -5   0   -1.20    1.80
   8   5   0    0.10    3.90
  -8   5   0   -0.60    1.20
   8   5   0    2.80    3.50
   9  -5   0   -1.00    3.90
  -9  -5   0    3.00    2.50
  -9  -5   0    1.90    2.40
   9   5   0   11.20    5.60
  -9   5   0    5.60    2.30
   9   5   0    3.10    4.40
 -10  -5   0   11.40    3.40
  10  -5   0   -0.80    4.70
 -10   5   0    8.00    2.80
  10   5   0   12.40    6.60
  11  -5   0   38.50    9.50
 -11  -5   0   24.20    5.40
  11   5   0   16.00    8.00
 -11   5   0   19.80    4.60
  12  -5   0    9.60    7.00
 -12  -5   0    0.90    2.50
 -12   5   0    8.40    3.40
  12   5   0   -3.90    7.50
   0  -6   0  205.58   28.00
   0  -6   0  219.08   27.90
   0   6   0  201.18   28.70
  -1  -6   0  223.08   26.50
   1  -6   0  158.48   26.20
   1  -6   0  206.68   26.30
  -1  -6   0  209.88   26.20
   1   6   0  208.08   27.40
  -1   6   0  185.78   27.10
  -2  -6   0  816.72  105.79
   2  -6   0  830.12  105.99
  -2  -6   0  766.72  105.49
   2  -6   0  794.92  105.99
  -2   6   0  923.41  106.79
   2   6   0  712.93  106.79
   3  -6   0   81.09   13.00
  -3  -6   0   90.19   13.00
  -3  -6   0   97.09   12.60
  -3  -6   0   89.29   12.30
   3   6   0   96.69   12.30
  -3   6   0  102.09   13.60
   3   6   0   77.09   14.50
  -4  -6   0   94.39   11.80
   4  -6   0   79.19   12.40
   4  -6   0   77.09   11.20
  -4  -6   0   84.59   11.30
   4   6   0   73.39   13.60
  -4   6   0   80.19   12.60
   4   6   0   81.09   11.10
  -5  -6   0   27.00    5.60
   5  -6   0   38.00    7.00
   5  -6   0   42.40    5.80
  -5  -6   0   36.60    6.30
   5   6   0   39.70    6.10
   5   6   0   46.50    8.70
  -5   6   0   32.80    6.50
  -5   6   0   51.99    6.50
   6  -6   0  235.18   29.70
  -6  -6   0  205.38   28.30
   6  -6   0  256.17   28.50
   6   6   0  215.98   30.40
  -6   6   0  157.88   28.30
   6   6   0  226.38   28.90
   7  -6   0   54.19   11.10
  -7  -6   0   74.19   10.50
  -7  -6   0   80.69    9.70
   7   6   0   37.10   12.10
   7   6   0   37.90   11.20
  -7   6   0   75.09   10.20
   8  -6   0    8.00    5.00
  -8  -6   0    9.00    2.80
  -8   6   0    6.50    2.40
   8   6   0    5.40    4.90
   9  -6   0   39.90    9.70
  -9  -6   0   40.80    8.20
  -9  -6   0   59.09    8.70
  -9   6   0   50.69    8.10
   9   6   0   48.10   11.50
 -10  -6   0    0.60    2.40
  10  -6   0    0.90    4.70
  10   6   0  -10.70    4.70
 -10   6   0    1.00    2.10
  11  -6   0   39.60   10.40
 -11  -6   0   39.70    7.40
 -11   6   0   38.50    7.20
  11   6   0   43.30   11.70
  12  -6   0   84.29   15.10
 -12  -6   0   50.69   10.70
  12   6   0   85.69   17.40
 -12   6   0   71.89   11.10
   0  -7   0    6.20    1.80
   0  -7   0    9.30    1.90
   0   7   0    8.60    2.70
  -1  -7   0   58.59    8.40
  -1  -7   0   60.09    8.70
   1  -7   0   76.59    9.00
  -1  -7   0   63.79    9.40
   1  -7   0   58.69    8.80
   1   7   0   54.19   10.50
  -2  -7   0   -0.60    1.30
   2  -7   0    2.30    1.40
  -2  -7   0    0.80    1.10
  -2  -7   0   -0.30    0.60
   2  -7   0   -2.70    1.20
   2   7   0   -2.30    2.30
  -3  -7   0   -1.00    1.60
  -3  -7   0   -0.40    1.10
   3  -7   0    3.10    1.90
   3  -7   0   -0.40    1.30
   3   7   0   -2.10    2.70
  -3   7   0    0.00    1.80
   4  -7   0  232.18   28.30
  -4  -7   0  201.18   27.80
   4  -7   0  205.38   27.80
   4  -7   0  197.28   27.20
   4   7   0  197.68   29.30
   5  -7   0   55.99   10.40
  -5  -7   0   61.29    9.70
   5  -7   0   66.39    8.80
  -5  -7   0   63.49    8.90
   5   7   0   47.20   11.20
  -6  -7   0   12.80    2.80
  -6  -7   0   10.40    3.20
   6  -7   0   11.40    4.10
   6   7   0   12.60    5.30
  -7  -7   0   -0.70    1.90
   7  -7   0    0.00    3.10
  -7   7   0    3.10    1.80
   7   7   0    2.40    4.70
  -8  -7   0    7.70    3.10
   8  -7   0    6.50    4.50
   8   7   0    2.60    4.60
  -8   7   0    1.40    1.90
   9  -7   0    5.40    5.30
  -9  -7   0   10.00    3.40
  -9  -7   0   12.00    4.10
  -9   7   0    2.70    2.60
   9   7   0   22.70    7.50
 -10  -7   0   28.50    6.40
  10  -7   0   34.60    9.50
  10   7   0   33.00   10.10
 -10   7   0   30.60    6.20
 -11  -7   0  150.88   21.50
  11  -7   0  122.79   24.00
  11   7   0  157.18   26.40
 -11   7   0  155.98   21.20
   0  -8   0  196.08   22.70
   0  -8   0  150.98   22.00
   0  -8   0  159.68   22.30
   0   8   0  168.58   23.20
   1  -8   0   39.80    6.40
  -1  -8   0   42.50    6.40
   1  -8   0   40.30    6.50
  -1  -8   0   41.80    6.80
   1   8   0   36.00    7.80
   2  -8   0  139.59   17.90
  -2  -8   0  106.19   17.80
   2  -8   0  134.29   17.80
  -2  -8   0  132.09   17.60
   2   8   0  136.69   20.50
  -3  -8   0  129.39   19.60
   3  -8   0  133.69   19.60
  -3  -8   0  145.59   19.20
   3  -8   0  166.68   19.70
   3   8   0  111.09   21.40
  -4  -8   0   35.00    5.50
   4  -8   0   26.40    4.30
   4  -8   0   20.30    5.30
   4  -8   0   21.20    4.80
  -4  -8   0   23.80    4.30
   4   8   0   24.40    6.90
  -5  -8   0   80.89   13.10
   5  -8   0   94.09   13.40
   5  -8   0  100.99   14.20
  -5  -8   0   87.99   12.20
   5   8   0   70.69   15.40
   6  -8   0   97.69   13.70
   6  -8   0   81.29   12.30
  -6  -8   0   63.89   11.90
   6   8   0   95.39   15.70
  -7  -8   0   -3.00    2.10
   7  -8   0   -1.50    3.50
   7   8   0   -4.20    3.70
   8  -8   0   15.10    5.70
  -8  -8   0    8.70    3.70
   8   8   0   17.70    7.80
   9  -8   0    7.50    5.90
  -9  -8   0    2.30    2.80
  -9  -8   0    0.90    3.20
   9   8   0   10.40    6.40
 -10  -8   0  111.59   15.80
  10  -8   0  111.59   18.70
  10   8   0   72.09   18.20
 -10   8   0   95.79   15.20
 -11  -8   0  211.68   31.70
 -11   8   0  247.48   31.70
  11   8   0  214.28   36.60
   0  -9   0    2.00    1.60
   0  -9   0    2.80    2.00
   0   9   0   -0.20    2.70
   1  -9   0    2.60    1.60
  -1  -9   0    2.80    1.70
   1  -9   0    2.50    3.20
  -1  -9   0   -0.20    1.50
   1   9   0    4.80    3.60
  -2  -9   0   69.79   11.60
   2  -9   0   76.19   11.20
  -2  -9   0   86.09   10.90
   2  -9   0   64.09   11.20
   2   9   0   77.39   13.80
  -3  -9   0    9.10    2.90
  -3  -9   0    7.50    2.40
   3  -9   0    7.10    2.50
   3  -9   0    0.70    2.30
   3   9   0   11.60    5.10
  -4  -9   0  240.88   32.00
  -4  -9   0  234.68   32.60
   4  -9   0  234.98   32.80
   4  -9   0  260.67   32.60
   4   9   0  199.38   35.30
   5  -9   0   -2.30    2.80
  -5  -9   0    1.50    2.20
   5  -9   0   -2.00    2.20
   5   9   0   -5.90    4.10
  -6  -9   0    3.00    2.50
   6  -9   0    1.60    2.60
   6  -9   0   12.20    4.50
   6   9   0   12.90    6.20
   7  -9   0   -4.50    3.80
  -7  -9   0    0.50    2.30
   7  -9   0    6.10    2.90
   7   9   0    1.40    5.70
   8  -9   0   -0.90    2.70
   8  -9   0   -1.20    3.90
  -8  -9   0    0.70    2.90
   8   9   0    2.40    5.90
  -9  -9   0   33.50    8.30
   9  -9   0   42.60    8.20
   9  -9   0   47.90   10.90
  -9  -9   0   46.80    8.50
   9   9   0   49.70   12.90
  10  -9   0   47.50   11.90
  10  -9   0   62.39    9.60
 -10  -9   0   41.80    8.50
  10   9   0   19.20   10.70
   0 -10   0  777.72   99.79
   0 -10   0  732.63   99.29
  -1 -10   0   -2.00    1.50
  -1 -10   0    2.80    2.30
   1 -10   0    5.20    2.20
   1 -10   0   -0.80    2.00
   1  10   0    3.60    4.00
  -2 -10   0    8.50    3.50
   2 -10   0   12.40    3.30
  -2 -10   0   11.10    3.00
   2  10   0   16.20    5.40
  -3 -10   0  340.97   46.10
  -3 -10   0  341.87   46.70
   3 -10   0  365.66   46.50
   3  10   0  325.77   48.40
   4 -10   0   23.10    5.60
   4 -10   0   31.30    6.70
  -4 -10   0   37.40    6.50
   4  10   0   32.70    9.20
   5 -10   0   -1.50    3.20
  -5 -10   0    2.30    2.40
   5 -10   0    1.20    2.30
   5  10   0    6.00    6.00
   6 -10   0   14.40    4.40
  -6 -10   0   17.10    4.50
   6 -10   0   13.20    5.50
   6  10   0    6.20    6.40
   7 -10   0    0.60    2.80
  -7 -10   0    0.60    3.10
   7 -10   0    3.40    5.00
   7  10   0    9.40    7.50
   8 -10   0  367.06   52.19
  -8 -10   0  406.66   51.09
   8 -10   0  393.86   50.99
   8  10   0  274.37   54.39
  -9 -10   0   27.10    7.50
  -9 -10   0   24.60    6.50
   9 -10   0   31.80    9.70
   9 -10   0   34.90    7.20
   9  10   0   12.80   10.60
   0 -11   0    1.70    2.20
   0 -11   0    0.30    2.60
  -1 -11   0   16.00    3.80
   1 -11   0   10.10    3.90
  -1 -11   0   14.80    4.20
   1 -11   0   21.20    4.40
   1  11   0   11.20    5.70
   2 -11   0    0.50    2.50
  -2 -11   0    0.80    2.80
  -2 -11   0    6.90    2.60
   2  11   0    5.40    5.00
   3 -11   0    3.40    2.40
  -3 -11   0    4.60    3.00
   3  11   0    5.50    5.10
  -4 -11   0   27.70    6.10
   4 -11   0   30.20    5.70
   4  11   0   14.20    8.10
  -5 -11   0    0.90    2.90
   5 -11   0    1.60    2.70
   5  11   0    5.40    5.90
  -6 -11   0   15.40    4.80
   6 -11   0    7.40    3.60
   6  11   0   13.70    8.40
   7 -11   0   -5.10    2.80
  -7 -11   0    0.80    3.00
   7  11   0   -9.90    7.00
  -8 -11   0   22.70    6.30
   8 -11   0   26.50   10.40
   8 -11   0   24.80    6.50
   8  11   0   28.40   11.20
   0 -12   0  411.56   51.59
   0 -12   0  356.66   50.89
   1 -12   0    9.50    3.70
  -1 -12   0    8.50    3.90
   1 -12   0   16.50    3.90
  -2 -12   0   -3.30    2.60
   2 -12   0    0.30    3.00
   2 -12   0   -2.60    2.40
   2  12   0    4.70    5.70
   3 -12   0    2.10    2.80
  -3 -12   0    7.60    3.90
   3  12   0    3.60    6.00
  -4 -12   0   39.00    7.90
   4 -12   0   42.90    7.50
   4  12   0   19.30    9.50
  -5 -12   0   44.10    7.90
   5 -12   0   29.20    6.60
   5  12   0   20.60    9.70
   6 -12   0    0.00    3.10
  -6 -12   0   -0.30    3.50
   6  12   0   -0.60    7.70
   0 -13   0    4.10    3.80
   1 -13   0   -2.20    2.90
   1 -13   0   -2.50    2.80
  -1 -13   0   -4.80    3.00
   2 -13   0   15.90    4.70
   2 -13   0   18.80    4.80
  -2 -13   0    5.60    4.70
   3 -13   0    3.80    4.00
   3 -13   0   -4.80    3.20
  -3 -13   0    1.10    3.90
   3  13   0   -0.10    6.50
   4 -13   0  115.49   18.20
  -4 -13   0  124.09   18.80
   4  13   0  114.79   21.70
  13   0  -1   -0.70    5.00
 -13   0   1   -3.00    2.20
  12   0  -1   -5.90    4.90
 -12   0   1   -0.30    2.00
  12   0  -1   -2.90    5.40
 -11   0   1    0.10    1.70
  11   0  -1    2.80    4.80
  11   0  -1   -1.40    4.30
  10   0  -1    1.50    3.60
 -10   0   1   -0.70    1.60
  10   0  -1   -1.80    3.70
   9   0  -1   -1.70    2.90
   9   0  -1    1.50    3.30
  -9   0   1   -1.20    1.30
  -8   0   1    0.60    1.20
   8   0  -1   -1.30    2.40
  -8   0   1   -0.20    0.70
   8   0  -1    4.10    2.90
   7   0  -1    0.80    2.20
  -7   0   1    0.00    0.60
   7   0  -1   -1.60    2.10
  -7   0   1   -0.50    0.80
   6   0  -1   -0.10    1.70
  -6   0   1   -0.70    0.50
  -6   0   1    1.80    1.10
   6   0  -1    0.70    1.70
   5   0  -1    1.00    1.50
   5   0  -1    0.80    1.50
  -5   0   1    0.50    0.60
  -5   0   1   -0.70    0.60
  -5   0   1   -0.80    0.90
  -4   0   1   -0.90    0.40
   4   0  -1    0.90    1.50
   4   0  -1    0.50    1.30
  -4   0   1   -1.40    0.60
  -4   0   1   -0.90    0.50
  -3   0   1    0.10    0.60
   3   0  -1    0.20    1.20
  -3   0   1   -0.40    0.40
   3   0  -1   -0.60    1.00
  -3   0   1    0.60    0.60
   3   0  -1   -0.20    0.60
  -2   0   1    0.30    0.50
  -2   0   1    1.00    1.00
   2   0  -1    0.10    0.90
  -2   0   1    0.10    0.40
  -2   0   1    0.40    0.50
   2   0  -1    0.70    0.90
   2   0  -1    0.30    0.50
  -1   0   1   -0.40    0.50
  -1   0   1   -0.30    0.50
   1   0  -1    0.00    0.50
  -1   0   1    0.00    0.20
   1   0  -1    0.60    0.60
   1   0  -1    0.10    0.30
  -1   0   1    0.20    0.30
   1   0  -1    0.30    0.30
  -1   0  -1   -0.40    0.30
   1   0   1    0.60    0.40
   1   0   1   -0.40    0.40
  -1   0  -1   -0.10    0.30
  -1   0  -1    0.20    0.20
   1   0   1    0.00    0.20
   1   0   1   -0.20    0.30
  -1   0  -1    0.20    0.40
   2   0   1   -0.20    0.80
  -2   0  -1    0.00    0.60
   2   0   1    0.90    0.90
  -2   0  -1    0.20    0.40
  -2   0  -1   -0.50    0.40
  -3   0  -1   -1.10    0.60
  -3   0  -1   -0.60    0.60
   3   0   1    0.10    1.00
  -3   0  -1   -0.40    0.30
  -3   0  -1    0.00    0.50
   3   0   1    0.60    1.20
   4   0   1   -0.30    1.10
  -4   0  -1    0.10    0.80
  -4   0  -1    0.00    0.30
  -4   0  -1   -0.10    0.60
   4   0   1    0.30    1.40
  -4   0  -1    1.10    0.70
  -5   0  -1    0.00    0.40
  -5   0  -1    0.70    0.70
   5   0   1   -1.70    1.40
  -5   0  -1   -0.90    0.90
   5   0   1   -1.10    1.20
  -5   0  -1    0.20    0.70
   6   0   1   -0.90    1.60
  -6   0  -1    0.20    0.80
  -6   0  -1   -0.70    0.70
  -6   0  -1   -1.40    1.00
  -6   0  -1    1.20    0.50
   6   0   1   -1.70    1.70
  -7   0  -1   -0.20    0.90
   7   0   1    1.60    2.50
  -7   0  -1    0.50    1.30
   7   0   1    5.40    2.70
  -7   0  -1    0.50    0.50
   8   0   1   -4.70    2.60
   8   0   1    0.60    2.90
  -8   0  -1    1.30    1.20
  -8   0  -1    0.30    1.70
   9   0   1    1.10    3.00
  -9   0  -1   -0.30    1.30
   9   0   1    1.00    2.80
 -10   0  -1   -0.30    1.30
  10   0   1    1.50    3.50
  10   0   1    4.20    3.90
 -11   0  -1   -0.80    1.70
  11   0   1    0.90    4.70
  11   0   1   -1.10    4.40
 -12   0  -1    1.50    2.30
  12   0   1   -6.50    4.80
  12   0   1   -4.90    5.40
  13   0   1   -4.20    6.20
 -13   0  -1   -0.10    2.10
  13  -1  -1    7.10    6.90
 -13  -1   1   -0.60    2.10
 -13   1   1    4.10    2.70
  13   1  -1    6.00    7.50
  13   1  -1   -1.80    7.10
 -12  -1   1    0.40    1.90
  12  -1  -1   -1.40    5.50
  12   1  -1   14.50    6.70
  12   1  -1    7.80    6.30
 -12   1   1    1.40    2.30
  11  -1  -1    1.80    4.80
  11  -1  -1    6.60    4.60
 -11  -1   1    2.40    2.10
  11   1  -1   10.30    5.40
 -11   1   1    8.20    2.60
  11   1  -1   16.80    6.60
  10  -1  -1   40.10    9.00
  10  -1  -1   54.39    9.60
 -10  -1   1   60.39    7.60
  10   1  -1   29.50    8.60
 -10   1   1   39.10    7.10
  10   1  -1   35.40    9.30
   9  -1  -1  143.99   21.40
   9  -1  -1  149.59   20.30
  -9  -1   1  116.59   18.90
   9   1  -1  169.58   22.20
  -9   1   1  143.59   19.00
   9   1  -1  151.58   21.20
  -8  -1   1  413.06   50.79
  -8  -1   1  357.36   50.29
   8  -1  -1  377.16   51.89
   8  -1  -1  378.16   51.49
   8   1  -1  397.16   51.69
  -8   1   1  398.26   50.69
   8   1  -1  363.96   51.89
  -7  -1   1   61.59    9.50
  -7  -1   1   71.29    9.20
  -7  -1   1   59.29    9.50
   7  -1  -1   75.79   10.90
   7  -1  -1   83.09   11.70
   7   1  -1   77.29   11.10
  -7   1   1   71.29    9.60
   7   1  -1   81.69   11.70
  -7   1   1   62.79    9.10
   6  -1  -1  123.29   17.20
  -6  -1   1  138.89   16.80
  -6  -1   1  127.39   16.80
   6  -1  -1  119.39   17.50
  -6  -1   1  123.89   16.50
  -6   1   1  104.89   16.60
  -6   1   1  120.89   16.30
   6   1  -1  136.19   17.70
   6   1  -1  128.19   17.40
  -5  -1   1    7.80    1.70
   5  -1  -1    5.00    2.40
  -5  -1   1   10.00    1.90
  -5  -1   1    8.10    1.90
   5  -1  -1   11.50    2.60
   5   1  -1    7.10    2.40
  -5   1   1   11.30    2.00
   5   1  -1    7.50    2.50
  -5   1   1    8.30    1.50
  -4  -1   1   47.00    6.60
  -4  -1   1   49.00    6.70
   4  -1  -1   43.10    6.50
  -4  -1   1   44.20    6.60
   4  -1  -1   43.60    7.30
   4  -1  -1   44.50    7.20
   4   1  -1   38.30    7.30
  -4   1   1   58.39    6.50
  -4   1   1   45.20    6.60
   4   1  -1   51.09    7.40
  -3  -1   1    6.80    1.40
   3  -1  -1    6.10    1.40
  -3  -1   1    5.40    1.30
   3  -1  -1    5.20    1.00
   3  -1  -1    0.80    1.50
  -3  -1   1    6.50    1.20
  -3   1   1    4.40    0.90
   3   1  -1    1.20    1.50
   3   1  -1    4.60    1.60
  -3   1   1    5.30    1.10
   2  -1  -1    1.30    1.10
  -2  -1   1    0.50    0.70
   2  -1  -1    1.70    0.70
   2  -1  -1    0.80    0.50
  -2  -1   1    1.00    0.50
  -2   1   1    0.60    0.50
   2   1  -1    0.60    0.50
   2   1  -1    2.20    1.30
  -2   1   1    1.40    0.50
   2   1  -1    2.10    1.00
  -2   1   1    0.80    0.50
  -1  -1   1   30.70    3.70
   1  -1  -1   32.00    3.80
  -1  -1   1   27.20    3.50
   1  -1  -1   22.70    3.60
   1  -1  -1   29.40    3.70
  -1  -1   1   28.40    3.80
  -1  -1   1   28.20    4.10
   1   1  -1   26.20    3.50
   1   1  -1   28.90    4.20
  -1   1   1   22.10    3.70
  -1   1   1   26.40    3.60
   1   1  -1   23.30    3.90
   1   1  -1   28.20    3.70
   0  -1  -1  237.18   32.30
   0  -1   1  230.48   32.30
   0  -1  -1  226.48   32.20
   0  -1   1  262.57   32.40
   0   1  -1  266.17   32.30
   0   1  -1  262.17   32.40
   1  -1   1 1450.15  185.28
  -1  -1  -1 1482.45  185.28
   1  -1   1 1395.46  185.18
  -1  -1  -1 1410.16  185.38
  -1  -1  -1 1350.36  185.18
   1  -1   1 1391.96  185.28
  -1   1  -1 1435.96  185.18
   1   1   1 1423.96  185.28
   1   1   1 1599.74  185.48
   1   1   1 1290.97  185.38
  -1   1  -1 1375.56  185.28
   2  -1   1 2246.68  305.37
  -2  -1  -1 2633.04  305.47
   2  -1   1 2074.89  305.27
  -2  -1  -1 2421.36  305.47
   2  -1   1 2554.04  305.57
  -2  -1  -1 2198.68  305.47
  -2   1  -1 2454.75  305.27
  -2   1  -1 2416.06  305.47
  -2   1  -1 2472.45  305.37
   2   1   1 2009.10  305.37
   2   1   1 2239.78  305.67
   3  -1   1  128.09   17.50
  -3  -1  -1  133.69   17.40
   3  -1   1  121.29   17.00
   3  -1   1  118.89   17.40
  -3  -1  -1  135.99   17.30
   3   1   1  126.29   17.70
   3   1   1  153.18   17.50
  -3   1  -1  144.89   17.20
  -3   1  -1  126.29   17.00
  -3   1  -1  127.29   17.30
  -4  -1  -1   81.09   10.30
  -4  -1  -1   82.79   10.20
   4  -1   1   70.89   10.40
   4  -1   1   80.69   10.60
  -4   1  -1   75.49   10.30
   4   1   1   63.79   10.90
   4   1   1   66.09   10.40
  -4   1  -1   70.99   10.10
  -5  -1  -1    1.60    1.20
   5  -1   1    5.70    1.90
  -5  -1  -1    1.70    1.20
  -5  -1  -1    2.10    0.90
   5  -1   1    0.40    1.70
  -5   1  -1    1.70    1.20
   5   1   1    2.80    1.80
   5   1   1    1.90    1.90
  -5   1  -1    3.00    1.10
  -6  -1  -1  269.07   36.40
   6  -1   1  275.27   36.90
  -6  -1  -1  298.97   36.40
  -6  -1  -1  247.18   36.00
   6  -1   1  268.67   36.90
  -6   1  -1  308.17   36.30
   6   1   1  260.17   37.00
   6   1   1  253.77   36.80
  -6   1  -1  282.57   36.50
   7  -1   1   79.79   12.00
  -7  -1  -1   73.29   10.40
  -7  -1  -1   67.29   10.20
   7  -1   1   87.59   11.90
  -7  -1  -1   71.99    9.80
   7   1   1   51.19   11.00
  -7   1  -1   84.69   10.30
   7   1   1   65.79   11.60
   8  -1   1  124.59   19.60
  -8  -1  -1  120.79   17.90
  -8  -1  -1  117.49   17.70
   8  -1   1  132.39   19.50
   8   1   1  129.29   19.70
  -8   1  -1  145.89   17.80
   8   1   1  148.19   20.10
  -9  -1  -1   81.29   11.80
  -9  -1  -1   84.09   12.30
   9  -1   1   85.59   13.70
   9  -1   1   62.09   13.30
  -9   1  -1   84.99   11.70
   9   1   1  103.49   14.40
   9   1   1   74.69   13.80
  10  -1   1   69.09   13.80
  10  -1   1   99.69   14.50
 -10  -1  -1   85.69   11.70
  10   1   1   66.19   13.50
 -10   1  -1   81.59   12.10
  10   1   1   72.99   14.30
 -11  -1  -1   10.60    3.30
  11  -1   1   14.50    5.90
  11  -1   1   19.80    6.30
  11   1   1   14.10    6.30
 -11   1  -1   17.60    3.80
  11   1   1   14.70    6.90
  12  -1   1   16.50    6.80
 -12  -1  -1   11.90    3.70
  12   1   1   17.40    6.60
 -12   1  -1   21.50    4.40
  12   1   1   15.90    7.30
 -13  -1  -1    6.70    3.20
  13  -1   1   -2.00    6.10
 -13   1  -1    7.70    3.20
  13   1   1    5.40    6.60
  13   1   1   -7.40    6.90
  13  -2  -1   31.20    9.40
 -13  -2   1   17.80    4.60
 -13   2   1   17.30    4.50
  13   2  -1   16.20    9.50
  13   2  -1    5.20    8.00
 -12  -2   1   22.30    4.90
  12  -2  -1   23.20    7.90
  12   2  -1   28.20    9.10
  12   2  -1   25.80    8.50
 -12   2   1   23.40    5.10
  11  -2  -1  192.38   28.40
 -11  -2   1  186.68   24.90
  11   2  -1  196.48   28.00
 -11   2   1  157.98   24.70
  11   2  -1  230.68   29.80
 -10  -2   1   36.10    6.00
  10  -2  -1   26.20    7.00
  10  -2  -1   34.70    8.20
 -10   2   1   37.30    6.00
  10   2  -1   20.40    7.70
  10   2  -1   35.50    7.80
  -9  -2   1   66.09    9.20
   9  -2  -1   56.59    9.90
   9  -2  -1   54.49   10.80
   9   2  -1   65.49   11.30
  -9   2   1   50.79    8.80
   9   2  -1   59.59   10.80
   8  -2  -1  176.78   27.40
  -8  -2   1  206.38   26.10
  -8  -2   1  190.98   26.30
  -8  -2   1  186.88   26.40
   8  -2  -1  198.98   27.00
   8   2  -1  198.18   27.30
   8   2  -1  196.78   27.90
  -7  -2   1    1.00    1.20
  -7  -2   1    3.10    1.40
   7  -2  -1   -3.20    1.80
  -7  -2   1    1.30    1.20
   7  -2  -1    5.40    2.40
  -7   2   1    4.70    1.20
   7   2  -1    1.80    2.20
   7   2  -1   -2.20    2.00
  -7   2   1    2.60    1.40
   6  -2  -1   19.50    4.80
   6  -2  -1   19.80    4.40
  -6  -2   1   32.10    4.20
  -6  -2   1   33.80    4.20
  -6  -2   1   22.30    4.20
   6   2  -1   34.40    6.00
  -6   2   1   15.10    3.60
   6   2  -1   22.10    4.80
  -6   2   1   23.10    3.60
  -5  -2   1   17.70    3.10
  -5  -2   1   16.60    3.10
  -5  -2   1   16.40    2.80
   5  -2  -1   19.50    3.90
   5  -2  -1   13.80    3.20
  -5   2   1   20.10    3.00
  -5   2   1   14.10    2.60
   5   2  -1   15.70    3.50
   5   2  -1   15.90    4.00
  -4  -2   1    5.70    1.70
   4  -2  -1    7.30    1.80
   4  -2  -1   10.00    2.70
  -4  -2   1    8.20    1.70
  -4   2   1    7.80    1.60
   4   2  -1    7.70    2.60
   4   2  -1    8.80    2.40
  -4   2   1    9.80    1.70
  -3  -2   1 2077.39  265.97
   3  -2  -1 1946.91  265.77
   3  -2  -1 1996.80  266.17
   3   2  -1 2002.80  266.37
  -3   2   1 2069.49  265.77
   3   2  -1 2242.48  266.07
  -3   2   1 1910.41  265.77
  -2  -2   1 1149.58  156.18
   2  -2  -1 1034.10  156.48
   2  -2  -1 1252.97  156.18
   2   2  -1 1271.87  156.88
   2   2  -1 1228.68  156.28
  -2   2   1 1234.78  156.38
  -1  -2   1 3455.55  462.05
  -1  -2   1 3671.63  462.15
   1  -2  -1 3003.00  462.05
   1  -2  -1 3733.93  462.05
  -1  -2   1 3613.34  462.05
  -1   2   1 3577.84  462.15
   1   2  -1 3142.49  462.35
   1   2  -1 3783.72  462.05
   1   2  -1 3829.32  462.05
   0  -2  -1 2596.74  370.26
   0  -2  -1 3093.69  370.16
   0  -2  -1 2487.05  370.06
   0   2   1 2941.01  370.36
   0   2  -1 2962.30  370.36
   0   2   1 2932.31  370.36
  -1  -2  -1 2754.62  364.06
  -1  -2  -1 3062.49  364.26
  -1  -2  -1 3180.88  364.36
  -1   2  -1 2658.53  364.26
  -1   2  -1 2701.63  364.46
   1   2   1 2445.06  364.46
   1   2   1 2483.35  364.46
   1   2   1 2991.20  364.16
   2  -2   1  444.76   51.49
  -2  -2  -1  405.26   51.49
   2  -2   1  428.56   51.59
   2  -2   1  383.26   51.69
  -2  -2  -1  387.06   51.49
  -2  -2  -1  370.36   51.59
  -2   2  -1  336.47   51.49
   2   2   1  417.86   51.49
  -2   2  -1  360.26   51.59
  -3  -2  -1    0.90    0.80
   3  -2   1    0.20    1.30
   3  -2   1    0.70    0.70
   3  -2   1    0.90    0.50
  -3  -2  -1   -0.20    0.70
   3   2   1   -0.20    0.90
   3   2   1   -0.10    1.30
  -3   2  -1   -0.10    0.70
  -3   2  -1    0.20    0.50
  -4  -2  -1  272.37   35.70
   4  -2   1  252.07   35.30
   4  -2   1  278.47   35.80
  -4  -2  -1  294.47   35.80
   4  -2   1  281.37   36.10
  -4   2  -1  282.07   35.50
   4   2   1  260.37   36.20
   4   2   1  242.28   35.80
  -5  -2  -1  303.17   37.60
   5  -2   1  310.97   38.10
   5  -2   1  282.77   37.70
   5  -2   1  274.67   37.10
  -5  -2  -1  263.67   37.50
   5   2   1  304.37   38.40
  -5   2  -1  267.77   37.40
  -5   2  -1  283.47   37.10
   5   2   1  289.17   37.90
  -6  -2  -1  220.88   28.80
   6  -2   1  207.58   29.20
  -6  -2  -1  210.78   28.90
  -6  -2  -1  203.88   28.90
   6  -2   1  228.48   29.70
  -6   2  -1  204.68   28.80
   6   2   1  224.38   29.40
   6   2   1  254.27   30.00
   7  -2   1   49.99    8.80
  -7  -2  -1   49.00    7.50
   7  -2   1   48.40    9.20
  -7  -2  -1   46.70    8.00
  -7  -2  -1   68.39    8.00
  -7   2  -1   58.19    7.70
   7   2   1   59.99    9.90
   7   2   1   43.10    8.50
   8  -2   1   54.39   12.20
  -8  -2  -1   82.49   10.60
  -8  -2  -1   80.19   11.00
  -8  -2  -1   73.69   10.90
   8  -2   1   84.99   12.50
   8   2   1   98.79   13.10
   8   2   1   80.59   13.30
  -8   2  -1   61.19   10.90
  -9  -2  -1   18.00    3.30
   9  -2   1   10.90    4.50
   9  -2   1   12.80    5.10
  -9  -2  -1    7.50    2.80
   9   2   1   12.70    4.80
   9   2   1   12.70    4.30
  -9   2  -1   11.40    2.80
 -10  -2  -1    4.60    2.40
  10  -2   1   13.20    4.90
 -10  -2  -1   10.40    3.10
  10  -2   1   15.40    5.70
  10   2   1   10.10    5.00
 -10   2  -1   18.30    3.40
  10   2   1    4.10    4.50
 -11  -2  -1   18.20    3.60
  11  -2   1    7.00    5.20
  11  -2   1   17.30    6.90
  11   2   1    7.80    5.50
 -11   2  -1    8.10    3.10
  11   2   1    4.20    5.30
 -12  -2  -1    0.40    2.30
  12  -2   1   11.70    5.80
 -12   2  -1    1.10    2.10
  12   2   1    1.80    5.20
  12   2   1   -5.90    6.10
 -13  -2  -1   44.80    7.60
  13  -2   1   32.90   10.00
 -13   2  -1   38.30    7.30
  13   2   1   66.19   13.80
  13   2   1   30.30   10.80
 -13  -3   1    6.00    3.20
  13  -3  -1   13.80    7.10
  13   3  -1   -6.20    7.50
 -13   3   1    6.00    3.20
  13   3  -1    8.40    9.20
  12  -3  -1  108.59   17.60
 -12  -3   1   86.69   13.60
  12   3  -1  108.79   18.90
  12   3  -1   71.69   16.10
 -12   3   1   89.19   13.70
  11  -3  -1    5.20    5.00
 -11  -3   1    8.80    2.80
  11   3  -1    2.10    5.20
 -11   3   1   10.10    3.10
  11   3  -1    5.60    5.80
  10  -3  -1   19.70    6.80
 -10  -3   1   27.60    4.80
  10   3  -1   12.00    5.80
  10   3  -1   16.50    6.90
 -10   3   1   24.90    4.60
  -9  -3   1    7.40    2.20
  -9  -3   1    6.00    2.20
   9  -3  -1    2.20    3.00
   9  -3  -1    1.60    4.00
  -9  -3   1    5.10    2.30
   9   3  -1    8.30    4.10
  -9   3   1    5.00    1.90
   9   3  -1    4.20    4.10
   8  -3  -1   18.80    4.00
  -8  -3   1    6.40    2.70
  -8  -3   1    9.90    2.50
  -8  -3   1    9.60    2.50
   8  -3  -1    5.90    3.70
   8   3  -1    7.40    4.80
   8   3  -1   14.00    4.40
  -8   3   1    9.80    2.40
  -7  -3   1  120.29   16.00
  -7  -3   1  122.89   15.70
   7  -3  -1  128.79   16.30
   7  -3  -1  110.79   17.40
  -7   3   1  115.09   15.70
  -7   3   1  106.69   15.40
   7   3  -1  100.59   17.90
   7   3  -1  111.89   17.20
   6  -3  -1   -0.60    1.90
  -6  -3   1   -0.90    1.10
  -6  -3   1    0.50    1.10
   6  -3  -1    0.00    1.50
  -6  -3   1    1.50    1.30
  -6   3   1    0.00    0.90
  -6   3   1    0.20    0.90
   6   3  -1    2.30    2.40
   6   3  -1    1.30    2.00
   5  -3  -1    2.60    1.30
  -5  -3   1    0.00    1.10
  -5  -3   1    0.20    0.90
   5  -3  -1    0.60    2.00
   5   3  -1    0.90    2.30
  -5   3   1    2.30    1.00
  -5   3   1    2.10    1.00
   5   3  -1    2.10    2.00
   4  -3  -1 1203.58  164.18
  -4  -3   1 1168.58  164.08
   4  -3  -1 1303.97  164.68
  -4  -3   1 1335.47  164.38
   4   3  -1 1457.35  164.68
   4   3  -1 1018.40  164.88
  -4   3   1 1303.97  164.28
  -4   3   1 1249.68  164.18
  -3  -3   1   93.99   12.60
  -3  -3   1   93.69   12.30
   3  -3  -1   87.39   12.30
   3  -3  -1  101.99   12.90
  -3   3   1   81.39   12.60
   3   3  -1   82.29   12.70
  -3   3   1  111.49   12.50
   3   3  -1   86.49   13.70
  -2  -3   1    4.60    1.40
  -2  -3   1    5.40    1.10
   2  -3  -1    6.20    1.50
   2  -3  -1    3.50    1.50
   2   3  -1    3.20    2.00
  -2   3   1    5.00    1.20
  -2   3   1    6.80    1.80
   2   3  -1    5.50    1.50
  -1  -3   1 1965.70  242.48
   1  -3  -1 2052.99  242.48
   1  -3  -1 1785.62  242.38
   1  -3  -1 1692.93  242.58
  -1  -3   1 1723.43  242.28
  -1  -3   1 1669.63  242.38
  -1   3   1 1919.41  242.48
  -1   3   1 2122.59  242.78
   1   3  -1 1763.42  242.88
   0  -3   1  390.96   50.19
   0  -3  -1  417.06   50.29
   0   3   1  388.06   50.59
   0   3  -1  429.76   50.69
   0   3   1  293.47   50.49
  -1  -3  -1  463.55   60.99
  -1  -3  -1  438.56   60.99
   1   3   1  488.35   61.49
   1   3   1  518.05   61.49
  -1   3  -1  433.66   61.29
  -2  -3  -1   30.60    4.50
  -2  -3  -1   34.20    5.10
  -2  -3  -1   32.50    4.70
   2  -3   1   36.70    5.20
   2   3   1   36.50    5.90
  -2   3  -1   34.90    4.70
   2   3   1   30.70    5.60
  -2   3  -1   34.00    5.20
   2   3   1   33.20    4.70
   3  -3   1   61.49    9.10
  -3  -3  -1   55.09    8.40
  -3  -3  -1   58.89    8.30
   3  -3   1   64.79    8.30
   3   3   1   58.99    8.40
   3   3   1   51.69    9.40
  -3   3  -1   70.79    8.30
  -3   3  -1   56.39    8.50
   4  -3   1  487.95   60.79
  -4  -3  -1  467.15   60.69
  -4  -3  -1  454.75   60.89
   4  -3   1  434.76   61.09
   4   3   1  452.45   61.59
  -4   3  -1  432.86   60.69
   4   3   1  487.15   60.89
  -4   3  -1  468.65   60.79
  -5  -3  -1   85.09   12.40
   5  -3   1   98.59   13.70
   5  -3   1   89.19   12.40
  -5  -3  -1  102.39   12.40
  -5   3  -1   85.29   12.10
   5   3   1   87.09   13.90
   5   3   1   92.59   12.60
  -5   3  -1   85.39   12.20
   6  -3   1   21.20    4.90
  -6  -3  -1   21.60    4.20
   6  -3   1   23.70    3.30
  -6  -3  -1   22.70    4.10
   6  -3   1   18.70    4.30
   6   3   1   26.60    4.80
   6   3   1   21.50    5.50
  -6   3  -1   30.20    4.20
  -7  -3  -1   44.30    7.00
  -7  -3  -1   43.20    7.00
  -7  -3  -1   40.50    7.10
   7  -3   1   49.00    7.80
   7  -3   1   32.50    7.70
   7   3   1   52.49    9.10
  -7   3  -1   50.39    6.90
   7   3   1   41.70    7.70
  -8  -3  -1   68.79   10.70
  -8  -3  -1   90.89   10.40
   8  -3   1   66.79   12.00
   8  -3   1   72.79   11.40
  -8  -3  -1   69.89   10.00
   8   3   1   69.39   11.50
  -8   3  -1   57.09   10.10
   8   3   1   61.89   12.10
  -9  -3  -1   48.40    8.70
   9  -3   1   66.29   10.10
   9  -3   1   54.39   10.40
  -9  -3  -1   49.00    8.50
  -9   3  -1   56.39    8.50
   9   3   1   69.49   12.00
   9   3   1   57.09   10.10
  10  -3   1    1.10    3.50
 -10  -3  -1   -2.00    1.70
 -10  -3  -1   -0.50    1.90
  10  -3   1   -0.60    3.60
 -10   3  -1   -1.10    1.40
  10   3   1    5.90    3.90
  10   3   1    1.60    4.50
  11  -3   1    7.50    5.90
 -11  -3  -1    5.90    2.70
 -11   3  -1    4.40    2.40
  11   3   1   -2.20    5.50
  11   3   1    4.00    5.00
  12  -3   1   27.30    9.00
 -12  -3  -1   26.00    5.40
  12   3   1   22.50    8.90
 -12   3  -1   35.60    6.00
  12   3   1    9.40    8.30
  13  -3   1   -1.90    6.40
 -13  -3  -1   -0.40    2.50
 -13   3  -1    1.60    2.60
  13   3   1    4.60    8.20
 -13  -4   1    0.50    2.60
 -13   4   1   -1.60    2.40
  13   4  -1   -4.10    7.40
 -12  -4   1   10.90    3.40
  12  -4  -1   -0.20    5.10
  12   4  -1   -0.70    7.10
 -12   4   1    8.90    3.30
 -11  -4   1  111.99   16.20
  11  -4  -1  113.29   19.70
 -11   4   1  121.19   16.20
  11   4  -1  107.09   20.00
  11   4  -1   96.09   18.70
 -10  -4   1   63.19    9.70
  10  -4  -1   48.00   11.30
 -10   4   1   59.39    9.30
  10   4  -1   58.19   11.50
  10   4  -1   54.49   12.30
  -9  -4   1   19.70    3.50
   9  -4  -1    9.20    4.90
  -9  -4   1   16.40    3.80
  -9  -4   1   13.80    3.40
  -9   4   1   10.90    3.10
   9   4  -1   20.50    5.80
   9   4  -1   10.60    5.40
   8  -4  -1   12.70    5.10
  -8  -4   1   17.40    3.30
  -8  -4   1   10.40    3.40
  -8  -4   1   17.40    3.80
   8  -4  -1   15.90    4.00
  -8   4   1   22.00    3.60
   8   4  -1   16.00    5.30
   8   4  -1   15.70    4.90
  -7  -4   1    2.60    1.80
  -7  -4   1    2.90    1.70
   7  -4  -1    2.10    3.00
   7  -4  -1    2.70    2.00
  -7  -4   1    2.70    1.60
  -7   4   1    3.60    1.70
  -7   4   1    2.40    1.50
   7   4  -1    9.70    4.30
   7   4  -1    3.30    2.90
  -6  -4   1   -0.50    1.20
   6  -4  -1    0.50    2.20
   6  -4  -1   -0.10    1.40
  -6  -4   1    0.50    1.10
  -6   4   1    1.40    1.30
   6   4  -1    1.90    2.20
  -6   4   1    2.90    1.20
   6   4  -1    3.50    3.00
  -5  -4   1    8.70    1.90
   5  -4  -1    6.20    2.60
  -5  -4   1    4.10    1.80
   5  -4  -1    7.30    1.80
   5   4  -1    9.40    2.80
   5   4  -1    5.30    3.40
  -5   4   1   10.00    2.20
  -5   4   1    8.90    1.90
  -4  -4   1   11.80    2.40
   4  -4  -1   12.10    2.00
   4  -4  -1   12.20    3.10
  -4  -4   1    6.70    1.70
   4   4  -1   11.10    3.40
  -4   4   1   10.70    2.10
   4   4  -1   12.40    2.90
  -4   4   1    8.20    2.20
  -3  -4   1 2619.04  334.57
   3  -4  -1 2498.15  334.47
  -3  -4   1 2631.84  334.87
   3  -4  -1 2516.85  334.97
   3   4  -1 2491.15  334.77
  -3   4   1 2368.06  334.67
  -3   4   1 2801.22  335.07
   2  -4  -1    0.70    1.10
  -2  -4   1    0.00    0.90
  -2  -4   1    0.00    0.60
  -2   4   1   -0.10    1.10
   2   4  -1   -0.10    1.80
   2   4  -1    0.30    0.70
  -1  -4   1   10.00    2.00
  -1  -4   1    9.80    1.80
   1  -4  -1   11.40    2.00
   1  -4  -1    8.10    1.90
  -1   4   1    8.80    2.40
  -1   4   1   13.10    2.40
   1   4  -1    9.90    2.80
   0  -4  -1  453.85   61.29
   0  -4  -1  439.26   61.19
   0  -4   1  451.95   61.29
   0  -4  -1  450.25   61.19
   0   4   1  549.65   62.09
   0   4   1  505.35   61.89
  -1  -4  -1   18.40    3.10
  -1  -4  -1   20.20    3.40
  -1  -4  -1   20.60    3.00
   1   4   1   30.50    4.70
   1   4   1   21.40    4.10
  -1   4  -1   18.90    3.90
   2  -4   1  514.35   66.79
  -2  -4  -1  537.35   66.39
  -2  -4  -1  451.35   66.69
  -2  -4  -1  489.65   66.59
  -2   4  -1  594.34   67.19
   2   4   1  434.76   67.19
   2   4   1  512.65   66.39
  -3  -4  -1   52.49    8.00
   3  -4   1   54.19    8.30
   3  -4   1   61.09    7.50
   3   4   1   53.99    9.10
  -3   4  -1   52.99    7.60
   3   4   1   48.90    7.60
  -3   4  -1   53.89    8.00
   4  -4   1    7.50    2.50
   4  -4   1   13.10    2.00
  -4  -4  -1   12.30    2.30
  -4  -4  -1    6.50    1.80
   4   4   1    8.10    2.30
   4   4   1    8.40    3.30
  -4   4  -1   12.90    2.60
  -4   4  -1    6.50    1.80
  -5  -4  -1  709.23   96.19
  -5  -4  -1  709.33   96.39
   5  -4   1  776.02   96.89
   5   4   1  663.73   97.29
  -5   4  -1  762.02   96.19
   5   4   1  737.53   96.49
  -5   4  -1  754.02   96.29
   6  -4   1    0.50    1.40
  -6  -4  -1    0.40    1.20
  -6  -4  -1    0.00    1.00
   6  -4   1    1.40    2.20
  -6   4  -1    0.20    0.90
   6   4   1    1.00    2.50
   6   4   1   -0.70    1.80
  -7  -4  -1   44.10    7.10
   7  -4   1   32.70    7.90
  -7  -4  -1   47.20    7.40
   7  -4   1   55.29    7.90
   7   4   1   52.69    9.80
  -7   4  -1   46.60    7.10
   7   4   1   42.20    8.00
  -8  -4  -1   23.30    4.70
  -8  -4  -1   26.90    4.60
  -8  -4  -1   20.90    4.60
   8  -4   1   27.10    6.30
   8  -4   1   21.80    5.30
   8   4   1   13.60    6.20
   8   4   1   19.10    5.60
  -8   4  -1   35.50    4.90
   9  -4   1   26.90    5.80
   9  -4   1   35.00    7.70
  -9  -4  -1   22.10    4.40
  -9  -4  -1   15.30    4.30
   9   4   1   19.50    7.00
  -9   4  -1   31.00    4.70
   9   4   1   18.50    5.90
 -10  -4  -1    5.00    2.70
 -10  -4  -1    6.70    2.90
  10  -4   1   21.40    6.00
  10   4   1   16.30    5.70
  10   4   1    6.10    5.90
 -10   4  -1   10.60    2.90
  11  -4   1   32.10    9.10
 -11  -4  -1   39.50    7.00
  11   4   1   42.00    9.60
  11   4   1   16.40    8.90
 -11   4  -1   40.30    6.70
 -12  -4  -1   21.40    5.20
  12  -4   1   28.90    8.40
 -12   4  -1   25.50    5.40
  12   4   1   32.70   10.00
 -12  -5   1   -1.20    2.60
  12  -5  -1    7.30    6.40
  12   5  -1   12.00    8.40
 -12   5   1    0.90    2.30
 -11  -5   1   -0.60    2.20
  11  -5  -1   -1.40    4.20
 -11   5   1    1.60    2.10
  11   5  -1   -1.60    5.50
  10  -5  -1   -3.80    4.40
 -10  -5   1    5.90    3.00
  10   5  -1    8.80    8.40
  10   5  -1    5.00    5.50
 -10   5   1    4.70    2.50
   9  -5  -1   -1.00    3.70
  -9  -5   1    4.30    2.30
  -9  -5   1   -0.60    1.90
   9   5  -1    8.80    4.50
  -9   5   1    2.40    1.80
   9   5  -1   -1.30    3.80
  -8  -5   1    2.30    1.70
  -8  -5   1    0.00    1.70
  -8  -5   1    1.20    2.10
   8  -5  -1   -0.50    2.80
  -8   5   1    1.50    1.60
   8   5  -1   -1.40    2.80
   8   5  -1    2.00    4.30
   7  -5  -1   14.70    5.70
  -7  -5   1   35.70    5.70
   7  -5  -1   33.50    5.30
  -7  -5   1   30.20    4.80
   7   5  -1   33.00    7.50
  -7   5   1   31.90    5.30
  -7   5   1   23.00    4.70
   7   5  -1   27.90    6.20
   6  -5  -1   19.60    4.90
   6  -5  -1   21.00    3.70
  -6  -5   1   15.00    3.90
  -6  -5   1   22.90    3.70
   6   5  -1   28.80    6.60
  -6   5   1   25.40    4.30
   6   5  -1   22.00    4.90
  -6   5   1   16.80    3.60
   5  -5  -1   -0.40    0.90
  -5  -5   1    0.40    1.30
  -5  -5   1    1.60    1.10
   5  -5  -1    1.20    2.00
   5   5  -1   -1.40    2.20
  -5   5   1   -0.50    0.90
   5   5  -1    2.40    2.10
  -5   5   1   -1.60    1.20
   4  -5  -1   17.80    2.80
  -4  -5   1   18.20    3.30
  -4  -5   1   14.60    2.80
   4  -5  -1   21.50    4.10
  -4   5   1   19.10    3.20
  -4   5   1   18.50    3.70
   4   5  -1   21.40    3.60
   4   5  -1    5.90    3.70
  -3  -5   1   16.40    3.30
   3  -5  -1   16.00    3.60
  -3  -5   1   17.40    2.90
  -3   5   1   14.60    3.70
   3   5  -1   21.20    3.00
   3   5  -1   13.40    4.60
   2  -5  -1 1363.16  178.58
  -2  -5   1 1371.76  178.38
   2  -5  -1 1370.66  178.68
   2   5  -1 1314.57  178.28
   2   5  -1 1414.26  179.58
  -1  -5   1   16.00    2.90
  -1  -5   1   15.10    2.50
   1  -5  -1   11.80    2.60
   1  -5  -1   13.00    2.60
  -1   5   1   17.00    3.50
  -1   5   1   14.00    3.00
   1   5  -1   14.70    3.70
   0  -5  -1    4.50    1.30
   0  -5   1    3.70    1.20
   0  -5  -1    3.80    1.10
   0   5  -1    2.60    1.90
   0   5   1    4.00    2.00
   0   5   1    2.70    1.90
  -1  -5  -1  256.17   32.00
  -1  -5  -1  223.48   31.50
  -1  -5  -1  222.58   31.40
   1  -5   1  249.88   31.80
  -1  -5  -1  237.28   31.70
   1   5   1  241.18   32.60
   1   5   1  300.97   32.90
   2  -5   1  121.69   14.80
  -2  -5  -1  119.69   14.70
  -2  -5  -1   93.99   14.40
  -2   5  -1   95.49   15.00
   2   5   1  115.69   15.60
  -3  -5  -1  117.09   14.60
  -3  -5  -1  113.49   14.90
   3  -5   1  108.69   14.80
   3  -5   1   96.89   15.20
  -3  -5  -1  103.79   15.10
   3   5   1  101.29   14.60
   3   5   1  128.89   16.30
  -3   5  -1  126.59   15.60
   4  -5   1   -0.40    1.80
   4  -5   1    1.70    1.10
  -4  -5  -1    2.10    1.10
  -4  -5  -1    0.60    1.10
  -4   5  -1    1.10    0.90
   4   5   1    0.40    1.40
  -4   5  -1    0.10    1.50
   4   5   1    1.00    2.80
  -5  -5  -1   53.89    9.40
   5  -5   1   60.29    9.00
  -5  -5  -1   66.89    9.10
   5  -5   1   55.89   10.10
   5   5   1   58.29   10.90
   5   5   1   71.99   10.00
  -5   5  -1   75.89    9.20
   6  -5   1  120.59   16.20
  -6  -5  -1   91.19   14.20
   6  -5   1  114.29   14.50
  -6  -5  -1  114.19   14.70
   6   5   1  109.79   16.90
   6   5   1   98.19   15.30
  -6   5  -1   96.69   14.30
  -7  -5  -1   20.30    3.70
   7  -5   1   17.10    3.90
   7  -5   1   16.40    5.10
  -7  -5  -1   17.00    3.90
  -7   5  -1   14.30    3.50
   7   5   1   32.70    5.50
   7   5   1   27.10    6.90
  -8  -5  -1   12.10    3.10
   8  -5   1    4.50    3.80
  -8  -5  -1   11.30    2.80
   8   5   1    7.40    4.00
   8   5   1    0.20    4.10
  -8   5  -1    9.00    2.50
   9  -5   1   -2.00    3.30
  -9  -5  -1   -0.10    1.80
  -9  -5  -1    0.00    1.80
  -9  -5  -1   -1.30    2.00
  -9   5  -1    2.40    1.70
   9   5   1   -6.90    3.20
   9   5   1   -1.10    3.90
 -10  -5  -1   96.79   14.70
  10  -5   1   74.39   16.00
  10   5   1  102.59   18.20
 -10   5  -1  103.99   14.10
  11  -5   1   18.50    7.70
 -11  -5  -1   24.40    5.20
 -11   5  -1   21.00    4.80
  11   5   1   13.30    7.60
 -12  -5  -1   23.50    5.80
  12  -5   1   31.00    9.70
 -12   5  -1   37.10    6.50
  12   5   1   30.40   10.50
  12  -6  -1    9.00    7.50
 -12  -6   1    2.00    3.40
  12   6  -1   11.90    8.60
 -12   6   1    3.30    2.90
 -11  -6   1   10.70    3.90
  11  -6  -1   24.50    7.60
 -11   6   1   12.70    3.80
  11   6  -1   14.40    8.00
 -10  -6   1    2.10    2.40
  10  -6  -1   -0.90    5.20
 -10   6   1    4.70    2.30
  10   6  -1    4.70    6.00
   9  -6  -1   21.00    7.10
  -9  -6   1   23.40    5.10
  -9  -6   1   18.70    4.90
  -9   6   1   22.60    4.60
   9   6  -1   29.00    8.10
  -8  -6   1    1.20    2.00
   8  -6  -1   -2.10    3.50
  -8  -6   1   -2.20    1.90
   8   6  -1   -2.10    3.80
  -8   6   1   -0.60    1.50
  -7  -6   1   21.10    4.50
   7  -6  -1   11.30    5.20
  -7  -6   1   21.10    3.90
   7   6  -1   22.40    6.60
  -7   6   1   18.40    4.80
  -7   6   1   22.70    4.30
   7   6  -1   35.50    6.00
  -6  -6   1   92.49   13.10
  -6  -6   1   81.39   12.50
   6  -6  -1   82.19   14.20
   6   6  -1   85.09   13.50
   6   6  -1  100.49   16.10
  -6   6   1   98.19   12.90
  -6   6   1  101.59   13.30
   5  -6  -1   26.10    5.60
  -5  -6   1   24.90    4.40
  -5  -6   1   27.10    5.20
   5  -6  -1   33.50    4.50
   5   6  -1   27.80    5.00
  -5   6   1   27.30    4.70
   5   6  -1   16.90    5.90
  -5   6   1   29.60    5.50
   4  -6  -1    9.60    1.70
  -4  -6   1    4.00    1.90
   4  -6  -1    7.80    2.80
  -4  -6   1    8.20    1.70
   4   6  -1    6.40    1.80
  -4   6   1    8.00    2.70
   4   6  -1    2.60    3.10
  -3  -6   1    3.20    1.20
   3  -6  -1    4.20    2.10
   3  -6  -1    1.70    1.40
  -3  -6   1    0.20    1.30
   3   6  -1    3.50    1.10
   3   6  -1   -0.50    2.30
  -3   6   1    3.60    1.90
   2  -6  -1  199.88   21.90
   2  -6  -1  128.19   21.50
  -2  -6   1  158.18   21.40
  -2  -6   1  169.28   21.80
   2   6  -1  163.28   22.90
  -2   6   1  157.38   22.30
  -1  -6   1  351.06   45.80
   1  -6  -1  345.87   45.60
   1  -6  -1  336.77   45.60
  -1  -6   1  338.67   45.50
  -1   6   1  377.66   46.60
  -1   6   1  337.57   46.00
   1   6  -1  333.37   46.60
   0  -6  -1  240.68   33.30
   0  -6  -1  234.48   33.10
   0  -6   1  280.67   33.30
   0   6  -1  284.17   34.10
   0   6   1  259.37   34.10
   0   6   1  216.08   34.00
  -1  -6  -1   17.00    2.50
   1  -6   1   19.20    3.20
  -1  -6  -1   14.10    2.60
  -1  -6  -1   22.90    3.60
   1  -6   1   16.30    3.10
  -1  -6  -1   18.20    3.00
   1   6   1   11.00    3.70
   1   6   1   11.30    3.90
   2  -6   1  314.17   36.90
   2  -6   1  251.47   36.70
  -2  -6  -1  263.37   36.60
  -2  -6  -1  272.87   36.80
   2   6   1  299.17   37.90
   3  -6   1  432.06   55.79
  -3  -6  -1  352.06   55.49
  -3  -6  -1  442.46   55.39
   3   6   1  481.55   56.89
  -4  -6  -1   77.99   10.30
   4  -6   1   72.29   10.90
   4  -6   1   71.19    9.80
  -4  -6  -1   74.19    9.80
   4   6   1   66.19    9.50
   4   6   1   59.79   11.80
   5  -6   1    2.40    1.40
   5  -6   1    1.90    2.10
  -5  -6  -1    0.10    1.30
  -5  -6  -1    2.20    1.80
   5   6   1    3.60    2.00
   5   6   1    4.10    3.40
  -5   6  -1    0.80    1.20
   6  -6   1    3.50    1.80
  -6  -6  -1    4.30    2.00
  -6  -6  -1    4.30    1.80
   6  -6   1   -0.10    2.80
   6   6   1    7.70    2.90
  -6   6  -1    2.60    1.60
   6   6   1    5.20    3.90
  -7  -6  -1    0.30    1.50
   7  -6   1    1.90    2.90
  -7  -6  -1    0.70    1.80
  -7   6  -1   -1.20    1.30
   7   6   1    1.90    3.70
  -8  -6  -1  159.58   21.70
   8  -6   1  173.88   24.00
  -8  -6  -1  141.99   21.30
  -8   6  -1  163.18   21.50
   8   6   1  149.59   24.60
  -9  -6  -1    4.10    2.80
   9  -6   1    5.70    4.50
  -9  -6  -1    8.60    2.80
   9   6   1    1.90    5.50
  -9   6  -1    2.80    2.10
  10  -6   1   12.50    6.10
 -10  -6  -1    7.40    3.50
 -10   6  -1    9.90    3.10
  10   6   1    3.60    5.50
  11  -6   1   63.39   12.90
 -11  -6  -1   55.09    9.50
  11   6   1   28.10   11.80
 -11   6  -1   60.89    9.30
  12  -6   1   43.70   11.80
 -12  -6  -1   41.30    8.50
 -12   6  -1   58.49    8.90
  12   6   1   27.10   12.40
 -11  -7   1   10.20    4.40
  11  -7  -1   25.40    8.40
 -11   7   1   29.70    5.60
  11   7  -1   19.20    9.90
  10  -7  -1    3.70    5.60
 -10  -7   1    1.00    2.50
 -10   7   1    2.60    2.40
  10   7  -1    4.60    7.10
  -9  -7   1    4.70    3.50
  -9  -7   1    8.50    3.40
   9  -7  -1   10.40    5.40
   9   7  -1   15.20    7.30
  -9   7   1   10.00    3.10
   8  -7  -1   -0.70    3.20
  -8  -7   1   -3.60    1.60
  -8   7   1   -1.10    1.70
   8   7  -1   -2.70    3.90
   7  -7  -1   50.09   10.00
  -7  -7   1   50.99    8.80
  -7   7   1   55.59    8.70
   7   7  -1   53.39   11.30
   6  -7  -1    8.60    3.50
  -6  -7   1    1.00    2.00
  -6  -7   1    5.30    1.80
  -6   7   1   10.00    3.30
   6   7  -1   -1.10    3.80
   5  -7  -1   33.30    5.60
   5  -7  -1   19.70    4.00
  -5  -7   1   16.30    3.80
  -5  -7   1   17.30    3.20
   5   7  -1   22.00    6.60
  -5   7   1   12.70    4.20
   4  -7  -1   41.80    6.70
  -4  -7   1   61.49    8.10
   4  -7  -1   45.30    7.50
   4  -7  -1   58.89    8.50
   4   7  -1   42.10    9.10
  -4   7   1   43.40    8.10
   3  -7  -1  108.19   15.70
   3  -7  -1  115.29   15.90
  -3  -7   1  127.89   15.40
  -3  -7   1   81.29   15.50
  -3   7   1  126.29   16.50
   3   7  -1  156.18   19.20
  -2  -7   1   65.29    9.70
  -2  -7   1   62.19    8.90
   2  -7  -1   61.39    9.50
   2  -7  -1   58.49    9.40
  -2   7   1   66.99   10.80
   2   7  -1   86.49   12.00
  -1  -7   1    1.20    1.10
  -1  -7   1   -0.50    1.10
   1  -7  -1    3.90    1.60
   1  -7  -1    0.40    1.10
  -1   7   1    0.30    2.20
  -1   7   1   -1.30    1.60
   1   7  -1    0.50    2.20
   0  -7   1   26.30    4.00
   0  -7  -1   32.70    4.10
   0  -7   1   20.50    3.90
   0  -7  -1   22.90    4.10
   0  -7   1   27.80    4.60
   0   7   1   23.20    5.10
   0   7   1   18.10    5.10
   0   7  -1   18.80    4.90
   1  -7   1   30.50    4.90
  -1  -7  -1   28.40    4.30
  -1  -7  -1   23.10    4.90
  -1  -7  -1   34.20    4.90
   1  -7   1   29.20    4.80
  -1  -7  -1   30.50    4.10
   1   7   1   18.90    5.70
  -2  -7  -1   23.10    3.50
   2  -7   1   12.50    3.20
   2  -7   1   17.30    3.60
  -2  -7  -1   16.10    3.60
   2   7   1   24.80    5.60
  -3  -7  -1  113.19   14.30
   3  -7   1   98.69   14.50
   3  -7   1   96.59   14.70
  -3  -7  -1   98.39   14.70
   3   7   1  122.19   17.20
   4  -7   1    1.00    2.30
  -4  -7  -1    7.80    2.40
   4  -7   1    6.60    1.80
  -4  -7  -1    1.90    1.40
   4   7   1    4.70    4.00
   5  -7   1    0.20    2.10
  -5  -7  -1    1.00    1.80
   5  -7   1   -0.30    1.30
  -5  -7  -1   -0.40    1.10
   5   7   1   -5.60    2.50
   6  -7   1   99.29   14.80
  -6  -7  -1   86.79   13.70
  -6  -7  -1   92.09   12.80
   6   7   1   91.89   16.10
  -7  -7  -1   -2.90    1.60
  -7  -7  -1   -2.80    1.50
   7  -7   1   -5.80    2.50
  -7   7  -1   -0.40    1.50
   7   7   1   -5.40    2.90
   8  -7   1   55.89   12.10
  -8  -7  -1   62.19   10.90
  -8   7  -1   79.39   10.90
   8   7   1   75.49   14.30
   9  -7   1   -0.30    4.40
  -9  -7  -1    1.00    2.70
  -9  -7  -1   -0.50    2.90
  -9   7  -1    0.50    1.90
   9   7   1   -1.40    5.20
  10  -7   1   -5.40    4.00
 -10  -7  -1    2.80    2.80
 -10   7  -1    0.60    2.30
  10   7   1   -7.00    5.30
  11  -7   1    3.80    6.60
 -11  -7  -1   11.10    4.20
 -11   7  -1   12.40    3.80
  11   7   1   -1.40    7.10
  11  -8  -1   10.60    4.80
  11  -8  -1   11.50    8.00
 -11  -8   1    7.70    3.80
  11   8  -1    7.10    8.30
 -11   8   1   13.60    4.30
  10  -8  -1   72.99   14.40
 -10  -8   1   72.19   11.90
  10  -8  -1   75.19   12.30
 -10   8   1   65.09   11.40
  10   8  -1   73.69   16.50
   9  -8  -1   12.20    4.30
  -9  -8   1    8.20    4.60
  -9  -8   1   14.60    4.10
   9  -8  -1   19.50    7.00
   9   8  -1   14.50    7.90
  -9   8   1   13.20    3.70
   8  -8  -1    8.80    5.40
   8  -8  -1    6.40    3.40
  -8  -8   1    7.60    3.00
   8   8  -1    2.80    5.60
  -7  -8   1    3.80    2.60
   7  -8  -1   -0.70    3.70
   7  -8  -1    3.50    2.40
   7   8  -1    9.90    5.80
   6  -8  -1  105.89   15.60
   6  -8  -1   96.39   14.40
  -6  -8   1   78.99   14.00
   6   8  -1  128.09   18.00
  -5  -8   1   25.80    5.40
  -5  -8   1   26.00    4.90
   5  -8  -1   35.80    6.70
   5  -8  -1   34.50    5.80
   5   8  -1   22.60    7.50
  -4  -8   1    4.10    1.60
   4  -8  -1    5.00    2.20
  -4  -8   1    4.30    2.20
   4  -8  -1    4.10    2.60
   4   8  -1    0.90    3.50
  -4   8   1    2.60    2.80
   3  -8  -1  250.77   35.50
  -3  -8   1  277.27   35.80
   3  -8  -1  269.37   35.70
  -3  -8   1  259.87   35.20
  -3   8   1  300.57   36.70
   3   8  -1  223.08   37.00
  -2  -8   1   12.20    3.00
  -2  -8   1   12.60    2.50
   2  -8  -1   12.60    3.00
   2  -8  -1    8.00    2.40
  -2   8   1    2.40    2.80
   2   8  -1   10.90    4.60
  -1  -8   1   32.70    5.30
   1  -8  -1   33.90    5.40
  -1  -8   1   22.60    5.40
  -1  -8   1   39.00    5.00
   1  -8  -1   31.00    5.40
   1   8  -1   28.80    6.90
   0  -8   1    4.00    1.90
   0  -8  -1    5.30    1.70
   0  -8   1    2.30    1.50
   0  -8  -1    3.00    1.70
   0  -8   1    5.60    1.80
   0  -8  -1    7.40    2.30
   0   8  -1    8.00    3.20
   0   8   1    6.70    2.90
   1  -8   1    3.10    1.40
   1  -8   1    2.00    1.60
  -1  -8  -1    0.20    1.40
  -1  -8  -1    2.20    1.40
   1   8   1    2.80    2.80
  -2  -8  -1  599.24   84.89
   2  -8   1  675.43   84.79
  -2  -8  -1  636.24   84.59
   2  -8   1  631.24   84.79
   2   8   1  687.63   86.39
  -3  -8  -1   24.00    4.10
   3  -8   1   21.90    4.40
   3  -8   1   19.70    4.50
  -3  -8  -1   18.20    4.30
   3   8   1   26.80    6.70
  -4  -8  -1   21.30    4.50
   4  -8   1   19.00    3.50
   4  -8   1   19.90    4.10
   4  -8   1   10.20    4.10
  -4  -8  -1   19.50    3.60
   4   8   1   18.90    6.20
   5  -8   1    2.20    2.80
  -5  -8  -1   -0.30    1.50
  -5  -8  -1    1.90    1.90
   5  -8   1    0.80    1.80
   5   8   1    2.40    4.50
  -6  -8  -1  102.69   15.20
   6  -8   1  109.69   16.20
   6   8   1   82.69   16.80
  -7  -8  -1   36.90    6.60
   7  -8   1   33.10    7.90
   7   8   1   27.70    8.60
  -8  -8  -1   21.10    4.90
   8  -8   1   19.70    6.30
   8   8   1   11.90    7.20
   9  -8   1    0.40    4.80
  -9  -8  -1   -0.10    2.40
   9   8   1   -1.00    5.70
 -10  -8  -1   59.09   11.00
  10  -8   1   64.59   13.50
  10   8   1   73.99   16.00
 -10   8  -1   69.29   10.90
  10  -9  -1    1.40    3.80
 -10  -9   1    1.30    3.60
  10  -9  -1    3.20    6.10
  10   9  -1    4.30    7.40
   9  -9  -1   33.10    9.60
   9  -9  -1   55.89    8.30
  -9  -9   1   28.00    7.00
  -9  -9   1   44.60    8.60
   9   9  -1   24.40   10.20
  -8  -9   1   -1.70    2.40
   8  -9  -1   -2.30    2.30
   8  -9  -1    2.00    4.80
   8   9  -1    6.40    6.40
   7  -9  -1   -2.10    4.20
  -7  -9   1    2.30    2.70
   7  -9  -1    1.80    2.60
   7   9  -1   -5.40    4.70
  -6  -9   1    1.80    2.30
   6  -9  -1    3.60    2.80
   6  -9  -1   -1.50    3.30
   6   9  -1    4.30    5.60
   5  -9  -1  273.77   35.30
  -5  -9   1  207.28   34.50
   5  -9  -1  309.57   35.00
   5   9  -1  238.88   38.10
   4  -9  -1   51.19   10.20
   4  -9  -1   69.09   10.30
  -4  -9   1   70.29   10.50
  -4  -9   1   61.39    9.60
   4   9  -1   65.49   13.20
  -3  -9   1    2.40    1.90
   3  -9  -1    6.70    2.50
   3  -9  -1    6.80    3.00
  -3  -9   1   10.70    3.00
   3   9  -1    7.50    4.50
   2  -9  -1  242.18   32.80
  -2  -9   1  249.58   32.60
   2  -9  -1  231.58   32.70
   2   9  -1  256.17   34.60
  -1  -9   1  202.08   24.50
  -1  -9   1  180.78   23.90
   1  -9  -1  151.88   23.90
   1   9  -1  181.98   25.40
   0  -9  -1    5.40    2.20
   0  -9  -1    2.80    1.90
   0  -9   1    4.80    2.00
   0  -9   1    1.10    2.00
   0   9   1    7.30    3.40
  -1  -9  -1    3.50    2.40
  -1  -9  -1    8.20    2.30
   1  -9   1    8.50    2.60
   1  -9   1    7.10    2.20
   1   9   1    1.80    3.50
   2  -9   1   -2.50    1.30
  -2  -9  -1    0.70    2.00
  -2  -9  -1    0.10    1.50
   2  -9   1   -0.20    1.90
   2   9   1    5.20    4.00
  -3  -9  -1  343.07   43.40
  -3  -9  -1  345.67   43.90
   3  -9   1  316.17   43.60
   3  -9   1  281.07   43.60
   3   9   1  354.36   45.80
   4  -9   1  238.98   28.00
  -4  -9  -1  226.68   27.70
  -4  -9  -1  200.98   27.00
   4  -9   1  161.68   27.20
   4   9   1  176.18   30.10
   5  -9   1   44.00    7.40
  -5  -9  -1   46.50    7.50
   5  -9   1   27.70    7.40
   5   9   1   41.90    9.60
   6  -9   1   52.19   10.50
   6  -9   1   61.09    9.90
  -6  -9  -1   66.69   10.30
   6   9   1   51.29   12.20
   7  -9   1   99.19   16.20
  -7  -9  -1   76.19   14.20
   7  -9   1  107.49   14.90
   7   9   1  107.69   18.40
   8  -9   1   24.10    8.00
  -8  -9  -1   28.40    6.20
   8  -9   1   31.40    6.30
   8   9   1   20.40    8.50
  -9  -9  -1   78.89   13.20
   9  -9   1   74.09   13.30
   9  -9   1   90.99   16.00
   9   9   1   88.09   17.20
  10  -9   1   79.89   14.00
  10  -9   1  102.89   17.40
 -10  -9  -1   88.49   14.10
  10   9   1   77.29   18.10
  -9 -10   1   70.09   10.50
   9 -10  -1   56.99   12.30
   9 -10  -1   66.89   10.80
  -9 -10   1   41.60   10.30
   9  10  -1   31.90   13.30
  -8 -10   1   12.90    4.10
   8 -10  -1   13.00    6.70
   8 -10  -1    6.40    4.40
   8  10  -1   -1.50    7.20
   7 -10  -1   11.30    4.30
  -7 -10   1   13.80    4.40
   7 -10  -1   17.20    6.40
   7  10  -1   15.80    8.40
   6 -10  -1   -0.50    2.70
   6 -10  -1   -6.80    3.30
  -6 -10   1    3.50    3.00
   6  10  -1   -1.70    5.60
   5 -10  -1    5.10    4.00
   5 -10  -1   10.10    3.40
  -5 -10   1    4.70    2.90
   5  10  -1    6.40    5.80
   4 -10  -1   10.00    4.70
   4 -10  -1   17.00    4.00
  -4 -10   1   18.70    4.50
   4  10  -1    5.00    5.70
   3 -10  -1   67.49   10.60
  -3 -10   1   75.39   11.30
   3  10  -1   57.59   12.90
  -2 -10   1    2.20    2.00
  -2 -10   1    1.90    2.50
   2 -10  -1    1.00    1.70
   2  10  -1    5.40    4.20
  -1 -10   1  202.58   28.00
  -1 -10   1  205.98   27.50
   1 -10  -1  198.38   27.70
   1 -10  -1  200.68   28.00
   1  10  -1  210.18   29.10
   0 -10   1    9.50    3.00
   0 -10  -1   12.20    3.10
   0 -10  -1   15.80    3.90
   0 -10   1    7.60    3.10
   0  10   1    7.20    4.40
   1 -10   1   20.70    3.90
  -1 -10  -1   16.30    3.60
  -1 -10  -1    7.40    3.40
   1 -10   1   17.40    4.20
   1  10   1   12.70    5.20
  -2 -10  -1   39.70    7.80
   2 -10   1   50.29    7.60
  -2 -10  -1   44.80    7.40
   2  10   1   41.30    9.80
  -3 -10  -1  174.88   21.90
   3 -10   1  160.28   21.40
  -3 -10  -1  149.79   21.10
   3 -10   1  132.19   22.30
   3  10   1  133.59   24.30
   4 -10   1    7.00    3.30
  -4 -10  -1    7.50    3.10
   4 -10   1    4.70    3.50
   4  10   1    6.30    6.10
  -5 -10  -1    3.20    3.00
   5 -10   1   -0.30    2.30
   5 -10   1   -4.10    3.30
   5  10   1   -4.60    5.10
   6 -10   1   -3.30    3.90
  -6 -10  -1   -0.40    2.70
   6 -10   1    5.70    3.40
   6  10   1   -2.10    5.50
  -7 -10  -1  105.99   18.00
   7 -10   1  138.69   20.10
   7 -10   1  142.09   19.00
   7  10   1  103.09   21.60
   8 -10   1   43.60    9.30
  -8 -10  -1   60.29    9.80
   8 -10   1   41.40   11.10
   8  10   1   72.99   14.70
  -9 -10  -1   21.20    6.10
   9 -10   1   36.90    7.50
   9 -10   1   25.10    9.30
   9  10   1   34.20   11.20
   8 -11  -1    3.50    3.90
  -8 -11   1    3.40    3.30
   8  11  -1   11.50    8.60
  -7 -11   1   51.99    8.60
   7 -11  -1   29.70    7.40
   7  11  -1   37.70   12.50
  -6 -11   1    1.10    3.20
   6 -11  -1    1.60    2.90
   6  11  -1    3.00    6.20
   5 -11  -1    3.10    2.80
  -5 -11   1    0.20    2.50
   5  11  -1    1.80    6.10
   4 -11  -1  114.49   19.30
  -4 -11   1  152.18   19.70
   4  11  -1  145.19   23.50
   3 -11  -1   29.10    5.70
  -3 -11   1   28.50    6.10
   3  11  -1   20.50    7.60
  -2 -11   1    0.80    2.60
   2 -11  -1    2.40    2.20
   2  11  -1   -1.70    4.40
   1 -11  -1  192.88   27.10
   1 -11  -1  179.78   27.30
  -1 -11   1  189.18   26.90
  -1 -11   1  238.68   27.80
   0 -11   1    4.10    3.10
   0 -11  -1    6.20    2.70
   0 -11   1    7.70    2.80
   0 -11  -1   12.00    3.90
  -1 -11  -1  138.09   20.10
  -1 -11  -1  131.09   19.60
   1 -11   1  134.89   19.70
   1 -11   1  165.48   20.40
   1  11   1  142.59   22.40
   2 -11   1    2.80    2.30
  -2 -11  -1    2.30    2.90
  -2 -11  -1    1.10    2.30
   2 -11   1    3.00    2.60
   2  11   1    2.70    4.60
  -3 -11  -1   65.89   10.10
   3 -11   1   49.99    9.00
   3  11   1   47.60   11.50
   4 -11   1   -1.30    2.20
  -4 -11  -1    1.60    2.60
   4  11   1   -1.80    5.90
   5 -11   1    2.90    3.10
  -5 -11  -1    0.80    2.60
   5  11   1    1.80    6.10
  -6 -11  -1    2.20    3.10
   6 -11   1   -2.90    3.10
   6  11   1    2.20    6.10
   7 -11   1   98.89   20.00
   7 -11   1   88.19   12.70
  -7 -11  -1   64.99   12.00
   7  11   1   50.29   14.60
   8 -11   1    4.70    3.80
  -8 -11  -1    4.30    4.00
   8 -11   1    9.90    6.90
   8  11   1    2.30    8.30
  -6 -12   1   -0.10    3.30
   6 -12  -1   10.50    4.00
   6  12  -1    8.60    8.50
   5 -12  -1    3.30    3.20
  -5 -12   1   21.10    5.10
   5  12  -1    8.50    7.60
   4 -12  -1   28.40    6.60
  -4 -12   1   38.20    7.30
   4  12  -1   32.50   10.50
   3 -12  -1   -0.60    2.60
  -3 -12   1    0.70    3.30
   3  12  -1    4.60    6.20
   2 -12  -1   39.80    6.80
   2 -12  -1   33.50    6.90
  -2 -12   1   19.40    6.40
   2  12  -1   45.40   10.20
  -1 -12   1    3.60    3.40
   1 -12  -1    7.40    3.70
   1 -12  -1    3.60    2.80
   0 -12   1  257.77   41.50
   0 -12   1  341.37   41.30
   0 -12  -1  329.27   41.90
   0 -12  -1  293.07   41.20
   1 -12   1   19.80    4.90
  -1 -12  -1   25.90    5.10
   1 -12   1   26.30    5.40
  -1 -12  -1   14.30    4.80
  -2 -12  -1   -3.20    2.60
   2 -12   1    5.60    2.80
   2 -12   1    5.10    3.40
   2  12   1    7.50    5.90
  -3 -12  -1   -1.30    2.80
   3 -12   1   -1.70    2.40
   3  12   1    5.60    6.30
  -4 -12  -1    5.50    3.60
   4 -12   1    1.90    3.00
   4  12   1    3.80    7.10
   5 -12   1   16.40    4.60
  -5 -12  -1   15.00    4.70
   5  12   1   10.20    8.10
  -6 -12  -1   33.30    7.30
   6 -12   1   24.70    6.70
   6  12   1   25.20   10.40
   4 -13  -1  110.49   18.10
  -4 -13   1  121.39   18.80
   4  13  -1  133.89   22.20
  -3 -13   1   17.00    5.80
   3 -13  -1   12.00    4.70
   3 -13  -1   16.00    5.00
   3  13  -1   -3.50    7.00
   2 -13  -1   10.60    4.50
   2 -13  -1    7.60    3.90
  -2 -13   1    9.00    4.30
   1 -13  -1   40.30    6.60
   1 -13  -1   29.40    6.90
  -1 -13   1   17.10    5.90
   0 -13  -1   27.30    6.40
   0 -13   1   24.70    6.30
  -1 -13  -1    5.20    4.10
   1 -13   1    1.40    3.10
  -2 -13  -1    4.40    4.10
   2 -13   1   13.40    4.50
   2 -13   1    6.80    3.90
   3 -13   1   12.60    4.20
  -3 -13  -1    5.80    3.80
   3 -13   1    3.80    4.00
   3  13   1   -8.30    6.80
  -4 -13  -1    7.70    4.70
   4 -13   1   11.50    4.70
   4  13   1    0.30    8.30
  13   0  -2    5.90    7.40
 -13   0   2    3.80    2.70
  12   0  -2    0.80    5.70
 -12   0   2    0.20    2.10
  12   0  -2    3.60    5.70
  11   0  -2   10.00    5.90
  11   0  -2   14.10    7.10
 -11   0   2   36.00    5.30
 -10   0   2    0.30    1.60
  10   0  -2   -0.70    3.70
  10   0  -2   -1.00    3.80
  -9   0   2  594.14   85.69
   9   0  -2  670.63   86.99
   9   0  -2  733.23   87.19
  -8   0   2   76.19   11.70
   8   0  -2   69.69   13.10
  -8   0   2   90.69   11.40
   8   0  -2   83.09   13.50
  -7   0   2  762.12   96.39
   7   0  -2  636.44   97.29
   7   0  -2  746.33   97.49
  -7   0   2  767.82   96.69
   6   0  -2   87.89   14.00
  -6   0   2   94.49   13.00
   6   0  -2   93.39   14.30
  -6   0   2   96.29   12.70
   5   0  -2  240.08   29.50
   5   0  -2  226.78   29.50
  -5   0   2  207.58   28.70
  -5   0   2  213.08   28.90
  -4   0   2  194.48   26.10
  -4   0   2  197.98   26.20
   4   0  -2  200.68   26.60
   4   0  -2  200.08   26.60
  -3   0   2 1611.44  226.78
  -3   0   2 1679.13  226.88
   3   0  -2 1884.91  227.18
   3   0  -2 1789.82  227.18
  -2   0   2  289.07   39.20
   2   0  -2  287.87   39.20
  -2   0   2  289.87   39.30
   2   0  -2  326.77   39.50
   2   0  -2  312.07   39.40
  -1   0   2  282.27   33.00
   1   0  -2  256.17   33.20
   1   0  -2  225.28   33.00
  -1   0   2  238.48   33.10
   1   0  -2  273.87   33.00
   1   0  -2  232.58   33.10
   0   0   2  170.68   19.90
   0   0  -2  146.09   19.90
   0   0   2  161.28   19.90
   0   0  -2  146.59   19.80
   0   0   2  131.19   19.80
  -1   0  -2   30.40    4.10
   1   0   2   29.90    4.20
  -1   0  -2   33.60    4.30
  -1   0  -2   30.10    4.30
   1   0   2   29.30    4.30
   1   0   2   34.80    4.20
  -1   0  -2   27.80    4.10
   1   0   2   31.40    4.10
   2   0   2    6.20    1.10
   2   0   2    7.90    1.60
   2   0   2    7.90    1.60
  -2   0  -2    6.40    1.00
  -2   0  -2    7.10    1.20
  -2   0  -2    4.40    1.30
  -3   0  -2 3104.49  408.36
  -3   0  -2 2989.70  408.06
  -3   0  -2 3304.77  408.26
   3   0   2 2857.81  408.46
   3   0   2 3373.06  408.56
  -4   0  -2 1551.14  186.28
   4   0   2 1455.45  186.68
  -4   0  -2 1378.16  185.98
  -4   0  -2 1471.35  186.38
  -4   0  -2 1349.16  185.98
   4   0   2 1351.56  186.58
  -5   0  -2  148.99   19.40
   5   0   2  150.58   20.10
  -5   0  -2  149.79   19.00
  -5   0  -2  137.19   19.10
  -5   0  -2  142.09   19.60
   5   0   2  143.59   19.90
   6   0   2  219.28   30.40
  -6   0  -2  236.18   29.80
  -6   0  -2  215.68   29.50
   6   0   2  216.38   30.20
  -7   0  -2  243.48   35.70
   7   0   2  275.97   36.60
  -7   0  -2  268.97   35.50
   7   0   2  293.67   36.50
  -8   0  -2 2202.68  299.67
   8   0   2 2303.37  300.57
  -8   0  -2 2152.68  299.37
   8   0   2 2553.84  300.67
  -9   0  -2    0.40    1.90
  -9   0  -2   -0.50    1.20
   9   0   2   -1.50    2.50
   9   0   2    0.10    3.10
  10   0   2    5.30    4.40
 -10   0  -2    5.90    2.40
  10   0   2    7.20    4.70
  11   0   2  351.06   47.20
 -11   0  -2  319.57   45.10
  11   0   2  363.06   47.20
  12   0   2    2.50    4.90
  12   0   2    6.80    6.30
 -12   0  -2    8.10    2.90
 -13   0  -2    1.00    2.60
  13   0   2   -3.40    5.90
  13  -1  -2    0.70    6.30
 -13  -1   2   -1.80    2.00
  13   1  -2  -10.80    6.10
 -13   1   2   -0.10    2.20
  12  -1  -2  176.98   25.80
 -12  -1   2  150.98   21.90
  12   1  -2  149.79   25.10
  12   1  -2  163.18   25.60
 -12   1   2  159.08   22.00
 -11  -1   2    9.70    3.00
  11  -1  -2   16.80    6.30
  11  -1  -2   11.20    5.40
  11   1  -2   12.30    6.10
 -11   1   2    9.30    3.00
  11   1  -2    7.40    5.30
 -10  -1   2   14.60    3.20
  10  -1  -2   11.40    5.20
  10  -1  -2   20.40    6.10
 -10   1   2   12.70    3.10
  10   1  -2   16.40    6.00
  10   1  -2    4.80    4.20
  -9  -1   2   82.29   11.60
   9  -1  -2   76.29   13.10
   9  -1  -2   95.49   14.20
   9   1  -2   97.19   14.10
   9   1  -2   79.59   13.70
  -9   1   2   73.59   11.40
  -8  -1   2   61.19    9.90
  -8  -1   2   65.69    9.30
   8  -1  -2   71.79   11.10
   8  -1  -2   51.19   11.00
  -8   1   2   68.19    9.20
   8   1  -2   69.49   11.60
   8   1  -2   75.79   12.10
  -8   1   2   73.59    9.70
  -7  -1   2   17.20    2.80
   7  -1  -2   10.70    3.60
   7  -1  -2   14.80    4.50
  -7  -1   2   22.10    3.40
   7   1  -2   17.10    4.60
   7   1  -2   10.20    3.70
  -7   1   2   17.30    3.20
  -7   1   2   15.10    2.60
  -6  -1   2   41.10    6.80
  -6  -1   2   42.20    7.00
   6  -1  -2   45.80    8.10
   6  -1  -2   50.89    7.70
  -6  -1   2   56.29    6.80
   6   1  -2   25.40    7.30
  -6   1   2   53.99    6.80
  -6   1   2   46.30    6.50
   6   1  -2   57.09    8.20
  -5  -1   2  363.46   46.00
  -5  -1   2  374.76   46.10
   5  -1  -2  361.06   46.60
  -5  -1   2  340.77   45.90
   5  -1  -2  380.46   46.30
  -5   1   2  322.87   45.90
   5   1  -2  261.07   46.40
  -5   1   2  338.57   45.80
   5   1  -2  414.16   46.60
  -4  -1   2  345.47   42.50
   4  -1  -2  330.27   43.10
  -4  -1   2  344.17   42.60
  -4  -1   2  291.57   42.50
   4  -1  -2  319.27   42.70
   4   1  -2  310.07   43.10
   4   1  -2  314.57   42.90
  -4   1   2  326.27   42.40
   3  -1  -2   34.60    5.40
  -3  -1   2   35.80    5.20
  -3  -1   2   30.70    5.30
  -3  -1   2   51.39    5.50
   3  -1  -2   31.10    5.80
  -3   1   2   40.10    5.20
   3   1  -2   40.50    6.00
   3   1  -2   43.30    6.40
  -3   1   2   40.30    5.30
  -2  -1   2  305.67   37.40
   2  -1  -2  243.68   37.30
   2  -1  -2  308.77   37.30
   2  -1  -2  302.77   37.60
  -2  -1   2  308.27   37.20
   2   1  -2  277.17   37.60
  -2   1   2  300.27   37.20
  -2   1   2  250.17   37.30
  -2   1   2  266.27   37.30
   2   1  -2  235.18   37.60
   2   1  -2  312.77   37.20
  -1  -1   2    6.50    1.50
   1  -1  -2    9.60    1.70
   1  -1  -2    9.00    1.30
  -1  -1   2    9.70    1.40
   1  -1  -2    8.60    1.40
   1  -1  -2    8.50    1.40
  -1  -1   2    6.70    1.80
  -1   1   2    7.60    1.30
   1   1  -2    5.50    1.90
  -1   1   2   10.00    1.50
   1   1  -2   10.40    1.90
   0  -1  -2  370.76   54.49
   0  -1  -2  368.86   54.49
   0   1   2  448.26   54.49
   0   1   2  433.96   54.49
   0   1  -2  443.36   54.49
   0   1   2  368.96   54.49
   0   1  -2  479.05   54.39
   1  -1   2  649.14   81.49
   1  -1   2  633.94   81.59
  -1  -1  -2  641.74   81.59
  -1   1  -2  574.04   81.59
   1   1   2  630.44   81.69
   1   1   2  637.54   81.59
  -1   1  -2  596.24   81.49
   2  -1   2 1524.65  186.58
   2  -1   2 1507.65  186.38
  -2  -1  -2 1412.26  186.58
   2  -1   2 1423.66  186.38
  -2  -1  -2 1200.08  186.48
  -2  -1  -2 1488.65  186.48
   2   1   2 1483.55  186.78
  -2   1  -2 1577.74  186.48
   2   1   2 1204.38  186.48
  -2   1  -2 1445.46  186.58
  -3  -1  -2  165.18   21.70
  -3  -1  -2  163.88   21.60
   3  -1   2  165.88   21.70
   3  -1   2  177.58   21.90
  -3   1  -2  148.39   21.50
  -3   1  -2  153.28   21.60
   3   1   2  175.48   21.70
  -4  -1  -2    6.30    1.40
   4  -1   2    6.90    1.80
  -4  -1  -2    5.30    1.60
   4  -1   2    3.20    1.70
   4   1   2    5.20    2.00
  -4   1  -2    4.30    1.20
  -4   1  -2    4.90    1.50
   4   1   2    7.00    1.90
   5  -1   2  142.19   21.00
  -5  -1  -2  168.18   20.80
   5  -1   2  143.49   21.00
  -5  -1  -2  141.99   20.60
  -5   1  -2  151.98   20.50
   5   1   2  155.18   21.00
   5   1   2  167.18   21.40
  -5   1  -2  166.38   20.80
   6  -1   2    3.20    1.90
   6  -1   2   -2.20    1.70
  -6  -1  -2    0.90    1.00
  -6  -1  -2    0.70    0.70
  -6  -1  -2   -0.50    1.10
   6   1   2    1.20    1.70
  -6   1  -2   -0.80    1.10
   6   1   2    0.00    2.00
  -6   1  -2    1.30    1.10
   7  -1   2    2.80    2.70
   7  -1   2    1.70    2.40
  -7  -1  -2    4.30    1.10
  -7  -1  -2    1.70    1.70
  -7  -1  -2    7.60    2.00
  -7   1  -2    4.80    1.90
   7   1   2    2.40    2.90
   7   1   2    3.00    2.60
  -7   1  -2    6.20    1.60
   8  -1   2   45.30    8.40
  -8  -1  -2   40.30    7.00
  -8  -1  -2   44.60    7.40
   8  -1   2   48.00    8.90
  -8   1  -2   51.69    7.10
   8   1   2   48.40    8.80
   8   1   2   39.30    8.60
   9  -1   2   -2.50    3.10
  -9  -1  -2    0.00    1.80
   9  -1   2   -0.20    3.20
  -9  -1  -2   -0.70    1.30
  -9   1  -2    0.60    1.50
   9   1   2    0.70    3.30
   9   1   2    4.80    3.70
  10  -1   2   69.39   13.70
 -10  -1  -2   82.69   12.30
  10  -1   2   75.49   13.50
 -10  -1  -2   67.69   11.60
  10   1   2  103.59   15.50
 -10   1  -2   84.49   11.60
  10   1   2   95.39   14.50
 -11  -1  -2    4.30    2.40
  11  -1   2   -2.40    4.10
  11  -1   2    1.90    5.10
 -11   1  -2    1.90    2.10
  11   1   2    9.50    5.20
  11   1   2    2.10    4.70
 -12  -1  -2   54.19   10.30
  12  -1   2   85.89   14.60
  12  -1   2   72.39   13.70
 -12   1  -2   78.39   10.90
  12   1   2   70.69   14.60
  12   1   2   62.49   13.50
  13  -1   2   43.00   12.20
 -13  -1  -2   64.79   10.00
 -13   1  -2   66.89   10.10
  13   1   2   52.69   12.90
  13   1   2   48.40   14.00
  13  -2  -2   20.90    8.60
 -13  -2   2   27.10    5.70
  13   2  -2   23.30   10.00
 -13   2   2   31.80    5.90
  13   2  -2   17.90    9.70
  12  -2  -2   -2.40    5.20
 -12  -2   2    0.40    2.20
  12   2  -2    2.50    6.20
  12   2  -2    2.60    6.00
 -12   2   2    0.20    2.20
 -11  -2   2   33.20    5.80
  11  -2  -2   35.90    8.70
 -11   2   2   34.30    5.70
  11   2  -2   28.80    8.40
  11   2  -2   15.30    7.00
  10  -2  -2   -0.60    3.70
 -10  -2   2    2.00    1.80
  10  -2  -2    2.90    3.90
 -10   2   2    1.50    2.00
  10   2  -2    0.00    4.00
  10   2  -2   -1.70    3.90
   9  -2  -2  484.85   68.49
  -9  -2   2  501.15   67.79
   9  -2  -2  521.95   69.29
   9   2  -2  559.44   69.69
  -9   2   2  510.75   67.79
   9   2  -2  518.45   68.99
  -8  -2   2   94.39   13.50
   8  -2  -2   89.29   15.60
  -8  -2   2   85.59   13.70
   8  -2  -2  103.19   14.90
   8   2  -2  122.39   16.80
   8   2  -2  116.29   15.90
  -8   2   2  107.69   13.80
  -7  -2   2   37.70    5.10
   7  -2  -2   33.60    6.60
  -7  -2   2   33.60    5.20
  -7  -2   2   30.60    4.90
   7  -2  -2   25.00    5.30
   7   2  -2   26.50    6.40
   7   2  -2   36.30    6.40
  -7   2   2   34.10    4.70
  -7   2   2   19.70    4.70
  -6  -2   2  506.95   80.09
   6  -2  -2  575.44   81.09
   6  -2  -2  578.44   80.49
  -6  -2   2  648.04   80.49
  -6  -2   2  650.73   80.39
   6   2  -2  661.63   81.39
   6   2  -2  639.54   80.99
  -6   2   2  579.94   80.09
  -6   2   2  694.73   80.39
  -5  -2   2   93.19   12.60
   5  -2  -2   96.69   14.00
   5  -2  -2   88.49   12.80
  -5  -2   2   91.79   12.80
  -5  -2   2   82.89   12.80
  -5   2   2   99.69   12.60
   5   2  -2   73.09   13.80
  -5   2   2  103.29   12.70
   5   2  -2   94.59   13.30
  -4  -2   2  372.66   53.19
   4  -2  -2  447.06   53.89
  -4  -2   2  336.17   53.29
  -4  -2   2  409.46   53.49
   4  -2  -2  381.66   53.29
  -4   2   2  450.75   53.29
   4   2  -2  505.65   54.29
  -4   2   2  442.96   53.29
   4   2  -2  350.46   53.59
   3  -2  -2  716.93   89.19
  -3  -2   2  630.34   89.09
   3  -2  -2  654.43   89.59
  -3  -2   2  724.93   89.39
   3   2  -2  566.74   89.09
   3   2  -2  725.03   89.89
  -3   2   2  755.92   89.29
  -3   2   2  638.64   89.09
   3   2  -2  782.02   89.69
   2  -2  -2   23.90    3.70
  -2  -2   2   22.50    2.90
   2  -2  -2   17.60    2.80
  -2  -2   2   26.00    3.40
   2   2  -2   21.30    2.90
   2   2  -2   23.80    4.10
   2   2  -2   26.80    3.80
  -2   2   2   21.10    3.10
  -2   2   2   20.90    3.40
   1  -2  -2 6381.46  899.51
  -1  -2   2 7111.79  899.71
   1  -2  -2 5988.20  899.61
  -1  -2   2 6972.30  899.91
   1  -2  -2 7580.54  900.51
  -1   2   2 7227.08  899.91
  -1   2   2 7629.24  899.71
   1   2  -2 6287.17  899.61
   0  -2  -2 1740.63  254.87
   0  -2  -2 1903.81  254.67
   0  -2  -2 1873.61  254.77
   0   2  -2 2107.39  255.07
   0   2   2 2301.77  255.07
   0   2   2 1740.03  254.67
   0   2  -2 2014.20  254.77
  -1  -2  -2 1619.84  188.68
  -1  -2  -2 1357.16  188.68
   1   2   2 1441.36  188.88
   1   2   2 1456.15  188.98
   1   2   2 1389.96  188.48
   1   2   2 1404.66  188.48
   2  -2   2   38.00    5.00
  -2  -2  -2   37.40    4.90
  -2  -2  -2   34.60    5.00
   2  -2   2   37.30    4.90
   2   2   2   31.50    5.50
   2   2   2   36.00    5.40
  -2   2  -2   32.50    4.80
   2   2   2   31.60    4.80
  -3  -2  -2 2078.29  265.47
   3  -2   2 2048.10  265.27
   3  -2   2 1772.72  265.47
   3  -2   2 1688.53  265.67
  -3  -2  -2 2307.37  265.57
  -3   2  -2 2084.69  265.37
  -3   2  -2 2055.49  265.57
   3   2   2 2203.98  265.57
  -4  -2  -2    8.20    1.80
   4  -2   2    6.10    1.00
   4  -2   2    6.10    1.70
   4  -2   2    3.90    2.00
  -4  -2  -2    7.20    1.70
  -4   2  -2    8.00    1.50
  -4   2  -2    7.80    1.80
   4   2   2    7.30    1.90
   4   2   2    2.50    2.30
  -5  -2  -2  542.85   71.89
   5  -2   2  554.34   72.09
   5  -2   2  575.34   72.39
  -5  -2  -2  558.84   71.89
   5   2   2  524.05   72.49
  -5   2  -2  496.95   71.69
   5   2   2  584.94   72.19
  -6  -2  -2   11.90    2.40
  -6  -2  -2    5.50    1.90
   6  -2   2    6.10    2.80
   6  -2   2    8.50    2.60
   6   2   2   12.50    3.60
  -6   2  -2    8.10    1.90
   6   2   2    8.60    2.70
   7  -2   2   55.59    9.30
  -7  -2  -2   45.40    7.80
  -7  -2  -2   73.59    8.90
   7  -2   2   55.69    9.80
  -7  -2  -2   56.49    8.50
   7   2   2   56.39   10.10
  -7   2  -2   62.89    8.10
   7   2   2   65.79    9.70
   8  -2   2  291.47   41.70
  -8  -2  -2  326.57   41.00
  -8  -2  -2  331.57   41.10
  -8  -2  -2  299.17   40.60
   8  -2   2  343.87   42.20
   8   2   2  252.57   41.90
  -8   2  -2  291.37   40.80
   8   2   2  325.67   41.90
   9  -2   2    4.30    3.50
  -9  -2  -2    2.10    1.70
  -9  -2  -2    4.30    2.20
   9  -2   2    3.60    3.20
  -9   2  -2    4.30    1.90
   9   2   2    5.00    3.70
   9   2   2    4.90    3.70
  10  -2   2   -0.40    3.80
 -10  -2  -2   -0.40    1.90
 -10  -2  -2   -0.60    1.70
  10  -2   2   -1.00    3.30
  10   2   2    0.50    4.70
 -10   2  -2   -0.50    1.40
  10   2   2    0.40    3.40
  11  -2   2   38.10    8.80
  11  -2   2   41.10    9.50
 -11  -2  -2   36.80    6.90
  11   2   2   28.50    8.60
 -11   2  -2   51.09    7.30
  11   2   2   43.50   10.60
 -12  -2  -2    3.90    2.60
  12  -2   2   12.20    6.50
  12   2   2    2.10    6.20
  12   2   2    3.10    5.90
 -12   2  -2    6.00    2.70
 -13  -2  -2   -0.90    2.50
  13  -2   2   -4.50    5.50
  13   2   2    7.00    7.20
 -13   2  -2    0.10    2.40
  13   2   2   -4.40    8.50
 -13  -3   2    3.10    2.80
  13  -3  -2   -2.70    6.80
  13   3  -2    7.80    8.40
  13   3  -2    5.30    8.00
 -13   3   2    1.90    2.50
  12  -3  -2   26.80    8.40
 -12  -3   2   32.40    6.10
  12   3  -2   20.30    9.20
 -12   3   2   34.40    6.10
  12   3  -2   17.50    8.10
 -11  -3   2    3.80    2.40
  11  -3  -2    9.00    5.60
 -11   3   2   12.10    3.30
  11   3  -2   17.30    6.60
  11   3  -2    5.90    6.00
 -10  -3   2    1.50    2.00
  10  -3  -2    1.90    4.20
  10   3  -2   -2.70    4.30
 -10   3   2    2.80    1.90
  10   3  -2    0.40    4.70
  -9  -3   2   46.00    6.60
   9  -3  -2   35.20    7.30
  -9  -3   2   30.70    6.50
   9  -3  -2   38.70    9.00
   9   3  -2   43.60    8.60
  -9   3   2   44.00    6.70
   9   3  -2   41.10    9.40
  -8  -3   2   -0.50    1.40
   8  -3  -2   -2.10    2.50
  -8  -3   2   -1.00    1.30
   8  -3  -2   -0.80    2.00
  -8  -3   2    0.20    1.30
  -8   3   2   -0.20    1.10
   8   3  -2    1.30    3.00
   8   3  -2   -0.30    3.30
  -7  -3   2   68.09    9.80
  -7  -3   2   60.59    9.50
  -7  -3   2   75.89    9.90
   7  -3  -2   73.69   10.40
   7  -3  -2   82.99   12.00
   7   3  -2   90.69   12.80
  -7   3   2   69.29    9.50
   7   3  -2   50.99   10.60
  -7   3   2   64.89    9.60
   6  -3  -2  266.07   36.50
  -6  -3   2  306.47   36.60
  -6  -3   2  251.97   36.20
  -6  -3   2  276.07   36.60
   6  -3  -2  287.07   37.30
  -6   3   2  210.48   36.20
  -6   3   2  300.77   36.40
   6   3  -2  364.26   38.20
   6   3  -2  283.97   37.10
   5  -3  -2   61.09    9.30
  -5  -3   2   72.69    9.50
   5  -3  -2   51.79   10.20
  -5  -3   2   71.69    9.20
  -5   3   2   70.19    9.40
   5   3  -2   54.09   10.10
   5   3  -2   73.79   11.00
  -5   3   2   68.09    9.30
   4  -3  -2  500.95   68.39
   4  -3  -2  483.75   68.99
  -4  -3   2  577.54   68.79
  -4   3   2  523.15   68.69
   4   3  -2  512.45   68.99
  -4   3   2  530.65   68.59
   4   3  -2  519.05   69.49
  -3  -3   2   18.60    3.60
  -3  -3   2   32.20    4.20
   3  -3  -2   30.90    4.60
   3  -3  -2   28.80    3.60
  -3   3   2   29.10    4.30
  -3   3   2   28.30    4.00
   3   3  -2   30.30    4.70
   3   3  -2   16.70    4.70
  -2  -3   2 1232.08  177.98
   2  -3  -2 1433.16  178.38
  -2  -3   2 1360.96  178.18
   2  -3  -2 1305.17  178.18
   2  -3  -2 1389.96  178.08
   2   3  -2 1273.07  178.28
   2   3  -2 1425.06  177.98
   2   3  -2 1383.46  178.88
  -2   3   2 1468.05  178.48
   1  -3  -2 4555.84  550.04
   1  -3  -2 4321.37  550.04
   1  -3  -2 4022.50  550.04
  -1  -3   2 4056.59  549.85
   1   3  -2 4170.88  550.54
  -1   3   2 4301.27  550.04
   1   3  -2 4216.78  549.95
  -1   3   2 4029.30  550.24
   0  -3  -2    2.70    0.80
   0  -3  -2    2.60    0.80
   0   3   2    2.70    1.40
   0   3  -2   -1.20    1.10
   0   3   2    1.50    1.20
  -1  -3  -2   54.89    6.90
  -1  -3  -2   43.00    6.80
   1   3   2   49.90    7.60
   1   3   2   54.09    7.70
  -2  -3  -2  432.16   54.89
  -2  -3  -2  479.45   55.09
   2   3   2  410.06   54.79
   2   3   2  384.36   55.39
  -2   3  -2  385.06   54.79
   3  -3   2  464.45   49.99
   3  -3   2  381.96   49.60
  -3  -3  -2  404.26   49.70
  -3  -3  -2  352.16   49.50
   3   3   2  359.76   49.50
   3   3   2  403.16   50.29
  -3   3  -2  322.07   49.50
   4  -3   2    2.70    1.10
  -4  -3  -2    1.80    1.10
   4  -3   2    1.80    1.60
  -4  -3  -2    2.80    1.20
   4   3   2    6.60    2.50
  -4   3  -2    2.00    0.90
   4   3   2    2.30    1.40
   5  -3   2  365.56   44.80
  -5  -3  -2  343.17   44.80
  -5  -3  -2  334.07   44.70
   5  -3   2  324.67   44.30
   5  -3   2  374.26   45.30
  -5   3  -2  325.67   44.60
   5   3   2  336.47   45.60
   5   3   2  321.67   44.90
   6  -3   2   -0.30    1.50
  -6  -3  -2    1.10    1.20
  -6  -3  -2    1.20    1.30
   6  -3   2    1.20    2.20
   6   3   2   -0.10    2.30
   6   3   2   -1.40    1.50
  -6   3  -2    0.90    0.90
  -7  -3  -2   47.60    8.10
  -7  -3  -2   50.49    8.10
   7  -3   2   55.89    8.80
   7  -3   2   53.89    9.40
   7   3   2   64.69   10.40
  -7   3  -2   56.89    8.00
   7   3   2   47.20    8.60
   8  -3   2   69.99   12.00
  -8  -3  -2   54.29   10.10
  -8  -3  -2   81.59   10.60
   8  -3   2   68.29   11.20
  -8  -3  -2   63.99    9.70
   8   3   2   99.09   12.10
  -8   3  -2   73.29    9.80
   8   3   2   50.39   11.60
   9  -3   2   83.59   13.40
  -9  -3  -2   91.89   12.50
   9  -3   2   91.39   14.60
  -9  -3  -2   54.99   11.80
   9   3   2   92.39   13.80
   9   3   2   98.59   15.20
  -9   3  -2   89.79   11.70
  10  -3   2   10.30    4.70
 -10  -3  -2    8.80    3.10
  10  -3   2   14.30    5.40
 -10  -3  -2    6.90    2.90
 -10   3  -2    8.90    2.80
  10   3   2   19.10    6.70
  10   3   2   12.40    5.10
  11  -3   2   39.20    8.80
 -11  -3  -2   27.80    5.60
 -11  -3  -2   19.30    5.00
 -11   3  -2   25.80    5.10
  11   3   2   25.60    8.30
  11   3   2   26.60    7.40
 -12  -3  -2    3.10    2.60
  12  -3   2   -3.60    5.00
  12   3   2   -5.00    5.50
 -12   3  -2   -1.40    2.30
  12   3   2   -0.10    6.70
  13  -3   2   82.39   15.20
 -13  -3  -2   57.59   10.40
  13   3   2   64.39   15.50
 -13   3  -2   66.99   10.80
  13  -4  -2    7.20    6.10
 -13  -4   2    3.10    2.90
  13   4  -2   -1.30    8.00
 -13   4   2    1.80    2.90
 -12  -4   2   -0.60    2.00
  12  -4  -2   -1.10    5.90
  12   4  -2    2.10    6.60
 -12   4   2    2.60    2.60
  12   4  -2   -0.80    6.70
 -11  -4   2   38.40    7.50
  11  -4  -2   49.30   10.60
  11   4  -2   35.00    9.70
 -11   4   2   52.79    7.70
  11   4  -2   33.00   10.80
 -10  -4   2    7.70    2.80
  10  -4  -2    7.30    5.40
  10   4  -2    3.80    4.70
  10   4  -2    4.00    5.40
 -10   4   2    5.10    2.40
  -9  -4   2   62.49    9.00
  -9  -4   2   62.09    9.20
  -9  -4   2   39.00    8.90
   9  -4  -2   47.10   10.80
   9   4  -2   59.29   10.70
   9   4  -2   56.49   11.40
  -9   4   2   56.49    8.70
   8  -4  -2   28.30    6.40
   8  -4  -2   18.70    5.50
  -8  -4   2   18.60    3.50
  -8  -4   2   17.30    3.90
  -8  -4   2   17.90    4.10
   8   4  -2   12.80    5.80
  -8   4   2   21.00    3.80
   8   4  -2   13.40    5.10
  -7  -4   2   28.20    6.10
   7  -4  -2   36.30    6.10
   7  -4  -2   44.20    8.20
  -7  -4   2   33.80    6.30
  -7  -4   2   36.80    5.70
  -7   4   2   39.10    6.10
   7   4  -2   42.10    7.80
  -7   4   2   42.20    6.00
   7   4  -2   36.30    7.90
  -6  -4   2  266.27   32.20
   6  -4  -2  227.38   33.20
  -6  -4   2  201.68   32.40
   6  -4  -2  228.18   32.30
  -6   4   2  243.88   32.40
   6   4  -2  278.57   34.10
  -6   4   2  245.08   32.40
   6   4  -2  274.27   33.30
  -5  -4   2  100.79   14.60
   5  -4  -2  105.69   16.10
   5  -4  -2  109.39   14.60
  -5   4   2  127.79   14.90
   5   4  -2  110.19   15.50
  -5   4   2  112.49   15.00
   5   4  -2   74.69   16.00
   4  -4  -2   32.70    5.70
  -4  -4   2   26.70    4.40
  -4  -4   2   35.60    5.10
   4  -4  -2   32.50    4.30
  -4   4   2   28.50    4.70
   4   4  -2   23.30    6.10
  -4   4   2   28.50    5.00
   4   4  -2   31.90    5.50
   3  -4  -2   63.49    7.70
   3  -4  -2   43.40    6.50
  -3  -4   2   43.50    6.80
  -3  -4   2   46.10    6.20
   3  -4  -2   47.10    6.20
  -3   4   2   43.50    6.40
   3   4  -2   49.30    8.10
   3   4  -2   45.10    7.00
  -3   4   2   38.60    6.90
  -2  -4   2   23.70    3.30
   2  -4  -2   20.20    3.60
  -2  -4   2   23.10    3.70
   2  -4  -2   25.20    4.00
   2   4  -2   23.30    3.50
  -2   4   2   18.50    3.90
   2   4  -2   21.30    5.00
  -1  -4   2  787.72  100.59
   1  -4  -2  730.43  100.49
   1  -4  -2  848.12  100.49
  -1  -4   2  690.13  100.29
   1   4  -2  824.82  100.39
  -1   4   2  849.41  100.99
  -1   4   2  677.43  100.59
   1   4  -2  734.03  101.19
   0  -4  -2   84.59   11.80
   0  -4   2   91.29   11.70
   0   4   2   76.99   12.20
   0   4  -2   81.59   12.30
   0   4   2   99.89   12.50
  -1  -4  -2  677.43   93.59
  -1  -4  -2  693.63   93.49
   1   4   2  789.42   94.29
   1   4   2  708.73   94.09
  -2  -4  -2  438.16   56.29
  -2  -4  -2  395.76   56.09
   2   4   2  454.25   56.89
   2   4   2  431.36   56.89
  -3  -4  -2  184.48   24.90
   3  -4   2  159.68   25.00
  -3  -4  -2  196.68   24.80
   3  -4   2  206.78   24.80
   3   4   2  165.88   25.60
  -3   4  -2  180.88   24.80
   3   4   2  191.48   24.80
  -4  -4  -2  134.89   15.30
   4  -4   2   92.89   14.90
  -4  -4  -2  109.49   15.00
   4  -4   2   98.49   15.40
  -4   4  -2  104.89   14.90
   4   4   2  137.69   15.30
   5  -4   2  206.78   26.50
  -5  -4  -2  197.08   26.50
   5  -4   2  188.98   27.10
  -5  -4  -2  211.78   26.70
   5   4   2  217.98   26.70
   5   4   2  212.68   27.90
  -5   4  -2  168.68   26.40
  -6  -4  -2   56.79    8.70
   6  -4   2   54.29    8.80
   6  -4   2   62.29    9.70
  -6  -4  -2   58.99    8.60
   6   4   2   72.39    9.40
   6   4   2   36.00    9.50
  -6   4  -2   59.39    8.60
   7  -4   2   61.19   12.70
  -7  -4  -2   88.39   11.70
  -7  -4  -2   76.49   12.10
   7  -4   2   90.09   12.50
  -7   4  -2   79.69   11.50
   7   4   2   94.49   13.00
   7   4   2   76.09   13.70
  -8  -4  -2   55.39    9.50
  -8  -4  -2   61.69    9.60
   8  -4   2   71.09   11.70
  -8  -4  -2   58.89    9.60
   8  -4   2   79.49   10.80
  -8   4  -2   59.49    9.40
   8   4   2   54.49   11.60
   8   4   2   77.39   11.00
   9  -4   2   15.10    5.70
   9  -4   2   18.60    5.30
  -9  -4  -2   27.50    5.10
  -9  -4  -2   22.20    4.70
   9   4   2   25.40    6.30
  -9   4  -2   32.80    5.00
   9   4   2   31.90    8.10
 -10  -4  -2  103.09   15.80
  10  -4   2  127.89   19.00
 -10  -4  -2   96.79   16.20
  10   4   2   93.99   18.90
 -10   4  -2  119.09   15.80
  10   4   2  155.58   19.10
 -11  -4  -2   14.20    4.00
  11  -4   2   10.70    6.30
 -11   4  -2   13.10    3.40
  11   4   2    2.20    6.40
 -12  -4  -2   49.40    7.90
  12  -4   2   40.30   11.00
  12   4   2   33.00   11.30
 -12   4  -2   41.30    7.70
 -12  -5   2   -2.30    2.30
  12  -5  -2   -3.70    4.90
  12   5  -2   18.50    9.10
 -12   5   2    2.20    2.70
 -11  -5   2   10.10    4.00
  11  -5  -2   11.70    7.00
  11   5  -2   15.80    7.80
 -11   5   2   23.20    4.60
 -10  -5   2   36.20    6.30
  10  -5  -2   30.20    7.90
  10   5  -2   27.60    9.40
 -10   5   2   35.60    6.00
  10   5  -2   19.60    7.60
  -9  -5   2   45.30    6.60
  -9  -5   2   30.50    6.00
   9  -5  -2   36.60    8.20
  -9   5   2   30.10    5.60
   9   5  -2   24.20    7.40
   9   5  -2   19.30    7.80
  -8  -5   2   -0.80    1.80
  -8  -5   2    2.50    1.90
   8  -5  -2   -0.70    3.40
   8   5  -2   -1.40    3.70
  -8   5   2   -1.50    1.40
   8   5  -2    0.50    3.70
  -7  -5   2   -0.10    1.80
  -7  -5   2    0.50    1.60
   7  -5  -2    1.10    2.70
  -7  -5   2    1.70    1.40
  -7   5   2   -0.20    1.70
   7   5  -2    2.20    3.10
   7   5  -2   -3.70    3.30
  -7   5   2    1.60    1.40
  -6  -5   2   99.49   11.50
   6  -5  -2   76.49   11.50
  -6  -5   2   79.59   11.90
   6  -5  -2   94.59   13.60
   6   5  -2   49.90   12.90
  -6   5   2   79.49   11.60
  -6   5   2   85.09   11.90
   6   5  -2   92.69   13.20
  -5  -5   2    5.30    1.80
   5  -5  -2    2.90    2.20
   5  -5  -2    3.60    1.30
  -5  -5   2    2.10    1.20
  -5   5   2    4.00    1.50
   5   5  -2    8.30    4.00
   5   5  -2    6.70    2.70
  -5   5   2    5.40    2.00
   4  -5  -2   11.30    3.00
   4  -5  -2    9.20    1.60
  -4  -5   2   10.10    1.70
  -4  -5   2    5.70    2.00
   4   5  -2    6.80    2.30
   4   5  -2    2.60    2.90
  -4   5   2    8.70    2.10
  -4   5   2    6.50    2.30
   3  -5  -2   64.99    8.10
  -3  -5   2   51.29    8.20
   3  -5  -2   57.99    8.60
  -3  -5   2   63.49    7.60
  -3   5   2   46.10    8.40
   3   5  -2   64.39   10.10
   3   5  -2   45.40    7.70
  -2  -5   2    3.60    1.40
  -2  -5   2    7.70    1.40
   2  -5  -2    3.00    1.60
   2  -5  -2    4.90    1.60
   2   5  -2    7.90    3.10
   2   5  -2    4.50    1.30
  -2   5   2    8.00    2.40
   1  -5  -2  276.47   32.20
  -1  -5   2  220.68   32.20
   1  -5  -2  244.88   32.10
  -1  -5   2  236.38   31.90
   1   5  -2  221.38   32.90
  -1   5   2  225.88   32.30
  -1   5   2  267.97   32.90
   0  -5  -2   23.00    3.70
   0  -5  -2   28.60    3.90
   0  -5   2   25.90    4.00
   0  -5  -2   27.60    4.20
   0   5   2   29.70    5.00
   0   5   2   26.00    5.10
   0   5  -2   26.90    5.00
  -1  -5  -2   82.99   11.40
  -1  -5  -2   79.49   11.50
   1   5   2   71.89   12.50
   1   5   2  100.69   12.50
  -2  -5  -2  221.58   27.10
  -2  -5  -2  160.18   27.10
   2  -5   2  233.78   27.40
   2   5   2  209.48   28.00
   2   5   2  202.98   28.00
  -3  -5  -2  476.15   65.29
   3  -5   2  470.25   65.59
   3  -5   2  494.65   65.29
  -3  -5  -2  513.45   65.49
   3   5   2  547.05   66.49
  -4  -5  -2   90.59   12.10
  -4  -5  -2   84.99   11.80
   4  -5   2  107.09   12.70
   4  -5   2   80.99   11.80
   4   5   2   75.89   13.60
   4   5   2   74.29   11.80
  -4   5  -2   93.79   11.90
   5  -5   2   40.90    6.50
   5  -5   2   22.50    4.80
  -5  -5  -2   31.90    5.10
  -5  -5  -2   44.50    5.80
  -5   5  -2   30.70    5.10
   5   5   2   37.50    5.70
   5   5   2   24.30    6.30
   6  -5   2  194.08   23.20
   6  -5   2  162.08   22.10
  -6  -5  -2  137.89   22.20
  -6  -5  -2  185.78   22.10
  -6   5  -2  167.38   22.10
   6   5   2  178.08   22.50
   6   5   2  102.59   23.40
  -7  -5  -2  386.86   54.79
   7  -5   2  407.26   55.79
  -7  -5  -2  418.56   54.99
   7  -5   2  408.66   54.99
   7   5   2  432.96   55.29
  -7   5  -2  449.76   54.79
   7   5   2  367.56   56.39
   8  -5   2   -1.20    2.40
   8  -5   2   -1.80    2.90
  -8  -5  -2    0.10    1.90
  -8  -5  -2   -1.40    1.40
   8   5   2    2.30    3.30
  -8   5  -2    0.10    1.30
   8   5   2    6.80    4.40
   9  -5   2    0.70    3.60
  -9  -5  -2    8.20    2.70
  -9  -5  -2    8.20    2.80
   9   5   2    1.40    4.90
  -9   5  -2    9.10    2.80
  10  -5   2   62.79   12.20
 -10  -5  -2   58.49    9.70
 -10   5  -2   59.89    9.20
  10   5   2   40.30   11.70
 -11  -5  -2   -0.40    2.60
  11  -5   2    1.10    4.60
 -11   5  -2    1.10    2.40
  11   5   2   -0.60    6.20
  12  -5   2   -2.90    5.20
 -12  -5  -2    8.70    3.30
  12   5   2   10.70    8.70
 -12   5  -2    0.70    2.80
 -12  -6   2   -2.40    2.50
  12  -6  -2   -2.70    6.30
  12   6  -2    7.70    8.70
 -12   6   2   -1.00    2.20
  11  -6  -2    8.90    6.80
 -11  -6   2   13.20    4.20
 -11   6   2   18.30    4.30
  11   6  -2   -2.70    6.00
 -10  -6   2    3.40    2.90
  10  -6  -2   10.50    5.30
 -10   6   2   10.50    3.30
  10   6  -2   15.50    7.20
  -9  -6   2   23.80    5.50
  -9  -6   2   37.40    6.40
   9  -6  -2   24.60    7.70
  -9   6   2   26.70    5.30
   9   6  -2   25.60    8.80
  -8  -6   2  138.69   20.20
   8  -6  -2  144.99   22.40
  -8  -6   2  138.29   20.50
  -8   6   2  177.08   20.30
   8   6  -2  140.49   22.40
   8   6  -2  102.09   22.20
  -7  -6   2   68.29   10.50
   7  -6  -2   79.89   12.30
   7   6  -2   54.29   10.60
   7   6  -2   61.89   12.70
  -7   6   2   57.99    9.90
  -7   6   2   76.39   10.60
   6  -6  -2  534.85   63.49
  -6  -6   2  457.75   61.99
   6   6  -2  544.15   64.59
   6   6  -2  511.05   62.79
  -6   6   2  392.36   62.59
   5  -6  -2   -0.40    2.20
  -5  -6   2    0.30    1.40
   5  -6  -2    1.10    1.00
  -5  -6   2   -0.80    0.90
  -5   6   2    0.30    1.00
   5   6  -2    1.80    3.00
  -5   6   2    0.40    1.60
   5   6  -2   -2.20    1.40
  -4  -6   2   56.89    8.40
   4  -6  -2   56.49    8.30
  -4  -6   2   83.79    9.90
   4  -6  -2   64.19    9.90
   4  -6  -2   70.89    9.50
   4   6  -2   58.69    8.60
   4   6  -2   52.39   10.70
  -4   6   2   76.29   10.20
   3  -6  -2   55.99    9.50
  -3  -6   2   70.59    8.90
  -3  -6   2   58.19    9.60
   3  -6  -2   64.89    9.90
   3   6  -2   78.59    9.00
  -3   6   2   45.50    9.80
   3   6  -2   56.09   10.90
  -2  -6   2  932.71  115.29
   2  -6  -2  917.41  115.59
   2  -6  -2  842.42  115.59
   2   6  -2 1000.70  116.89
  -2   6   2  734.63  115.99
   1  -6  -2   24.60    4.20
  -1  -6   2   27.80    4.30
   1  -6  -2   24.30    4.10
  -1  -6   2   24.00    3.90
   1   6  -2   20.20    5.10
  -1   6   2   24.60    5.10
  -1   6   2   26.20    4.70
   0  -6  -2  171.88   22.80
   0  -6   2  168.88   23.00
   0  -6  -2  172.28   23.10
   0   6  -2  182.08   23.80
   0   6   2  186.88   24.20
   0   6   2  156.68   23.70
  -1  -6  -2   51.89    7.20
  -1  -6  -2   44.80    6.90
   1  -6   2   39.40    6.70
   1   6   2   45.10    8.00
   1   6   2   53.39    8.30
   2  -6   2 1267.27  169.58
  -2  -6  -2 1148.59  169.38
  -2  -6  -2 1488.05  169.78
  -3  -6  -2  102.49   13.80
   3  -6   2  111.89   14.30
  -3  -6  -2   90.89   14.00
   3   6   2   95.29   15.80
  -4  -6  -2  323.07   36.50
  -4  -6  -2  264.57   36.00
   4  -6   2  223.08   35.90
   4  -6   2  306.07   36.80
   4   6   2  305.07   37.80
   4   6   2  269.27   35.60
   5  -6   2  178.58   24.00
   5  -6   2  162.68   24.70
  -5  -6  -2  193.68   24.40
  -5  -6  -2  192.18   24.10
  -5   6  -2  177.18   24.10
   5   6   2  164.88   23.90
   5   6   2  184.98   25.90
  -6  -6  -2   -1.00    1.50
   6  -6   2    0.60    2.50
  -6  -6  -2    0.40    1.70
   6  -6   2    1.20    1.50
  -6   6  -2   -0.30    1.30
   6   6   2   -3.50    3.00
   7  -6   2   53.69    8.70
  -7  -6  -2   32.50    6.20
   7  -6   2   37.70    6.60
  -7  -6  -2   39.40    6.70
  -7   6  -2   39.40    6.30
   7   6   2   30.40    8.60
  -8  -6  -2    7.70    2.70
  -8  -6  -2    6.90    2.70
   8  -6   2    2.80    4.10
  -8   6  -2   13.90    3.10
   8   6   2    4.40    4.50
  -9  -6  -2   19.60    4.80
   9  -6   2   10.60    5.70
  -9  -6  -2   19.50    4.60
  -9   6  -2   19.60    3.90
   9   6   2    6.80    6.10
  10  -6   2  168.78   25.40
 -10  -6  -2  174.58   22.60
 -10   6  -2  140.69   22.00
  10   6   2  183.88   27.30
 -11  -6  -2   46.70    9.00
  11  -6   2   42.30   11.10
 -11   6  -2   53.49    9.00
  11   6   2   72.79   14.60
  12  -6   2   12.00    8.00
 -12  -6  -2    4.80    3.80
 -12   6  -2   16.20    4.30
  12   6   2   16.00    9.50
 -11  -7   2    4.90    3.50
  11  -7  -2    2.20    6.10
 -11   7   2    6.10    3.10
  11   7  -2   -4.20    6.30
  10  -7  -2   16.60    7.00
 -10  -7   2   19.70    5.30
 -10   7   2   27.20    5.40
  10   7  -2   24.30    9.60
   9  -7  -2    8.00    5.40
  -9  -7   2    1.10    2.50
  -9  -7   2    8.80    3.30
  -9   7   2   10.30    3.10
   9   7  -2    4.20    6.20
   8  -7  -2   33.00    9.00
  -8  -7   2   50.09    8.80
  -8  -7   2   59.29    8.60
  -8   7   2   47.60    8.00
   8   7  -2   47.50   10.90
  -7  -7   2    4.80    2.40
   7  -7  -2    1.40    3.00
  -7   7   2    3.90    2.90
   7   7  -2    0.50    3.80
  -7   7   2    0.20    1.70
  -6  -7   2   -2.30    1.40
   6  -7  -2    0.50    1.60
   6  -7  -2   -1.20    2.60
  -6   7   2    0.60    2.30
   6   7  -2    0.30    3.40
   5  -7  -2   47.70    8.10
   5  -7  -2   42.50    7.20
  -5  -7   2   43.00    6.40
  -5  -7   2   46.80    7.20
   5   7  -2   30.00    8.40
  -5   7   2   40.90    7.70
   4  -7  -2   15.90    2.90
  -4  -7   2   16.40    3.00
   4  -7  -2   19.90    4.60
   4  -7  -2   17.80    3.90
  -4  -7   2   18.80    3.90
   4   7  -2   23.40    6.00
   4   7  -2   18.60    3.10
  -4   7   2   16.70    4.30
   3  -7  -2   72.39   12.40
  -3  -7   2   64.79   12.20
   3  -7  -2   95.79   12.20
  -3  -7   2   91.19   11.70
   3   7  -2   69.69   13.90
  -3   7   2  108.09   13.20
  -2  -7   2   75.79   10.40
  -2  -7   2   67.89   11.10
   2  -7  -2   80.19   10.80
   2  -7  -2   77.59   10.70
  -2   7   2   66.19   11.80
   2   7  -2   83.09   13.20
   1  -7  -2   74.79   11.50
  -1  -7   2   75.59   11.70
  -1  -7   2   84.69   11.40
   1  -7  -2   88.49   11.60
   1   7  -2   65.79   12.80
  -1   7   2   80.79   12.40
  -1   7   2  119.49   13.30
   0  -7  -2  119.29   15.50
   0  -7   2  118.19   15.60
   0  -7  -2  106.39   15.70
   0  -7   2  128.99   16.00
   0   7   2  104.89   17.00
   0   7  -2   82.69   16.60
   0   7   2  138.39   17.20
   1  -7   2   40.70    6.10
  -1  -7  -2   37.60    6.30
  -1  -7  -2   40.10    6.10
   1  -7   2   36.90    6.10
   1   7   2   24.20    6.90
   1   7   2   50.99    8.20
  -2  -7  -2  331.87   43.90
   2  -7   2  331.97   44.10
   2  -7   2  299.37   43.90
  -2  -7  -2  348.47   44.20
   2   7   2  360.86   45.40
  -3  -7  -2   61.89    9.90
   3  -7   2   59.79    9.90
  -3  -7  -2   64.89    9.20
   3   7   2   75.09   11.70
   4  -7   2   23.70    5.40
  -4  -7  -2   25.30    4.40
   4  -7   2   25.40    4.40
  -4  -7  -2   31.40    5.20
   4   7   2   26.00    6.60
  -5  -7  -2    3.20    1.70
   5  -7   2   -0.70    2.50
  -5  -7  -2    3.00    2.10
   5  -7   2    3.00    1.80
   5   7   2    0.80    3.20
   6  -7   2   -1.60    2.70
  -6  -7  -2   -1.20    1.50
  -6  -7  -2    0.60    2.10
   6   7   2    2.30    3.90
  -7  -7  -2   27.60    5.00
   7  -7   2   26.40    6.50
  -7  -7  -2   20.20    5.10
   7   7   2   39.80    8.80
  -7   7  -2   34.20    5.40
  -8  -7  -2   74.99   12.80
   8  -7   2   79.59   14.20
   8   7   2   83.69   16.10
  -8   7  -2   94.39   12.80
   9  -7   2    1.70    4.20
  -9  -7  -2    2.80    2.80
   9   7   2    6.80    6.40
  -9   7  -2    6.00    2.50
 -10  -7  -2    7.90    3.20
  10  -7   2   10.10    5.90
 -10   7  -2    5.40    3.00
  10   7   2   -4.70    6.20
 -11  -7  -2   89.29   13.80
  11  -7   2   71.49   16.00
  11   7   2   49.20   16.40
 -11   7  -2  107.49   14.10
  11  -8  -2    3.40    3.80
  11  -8  -2    4.20    7.00
 -11  -8   2   -0.70    3.10
  11   8  -2    8.00    8.10
 -11   8   2    2.60    3.20
  10  -8  -2    7.30    3.70
 -10  -8   2    6.60    3.70
  10  -8  -2    0.40    5.70
  10   8  -2    4.50    6.90
 -10   8   2    5.10    3.10
  -9  -8   2    5.60    3.10
  -9  -8   2    7.50    3.60
   9  -8  -2    0.30    2.90
   9  -8  -2   11.30    6.00
  -9   8   2    3.60    2.80
   9   8  -2   14.40    7.80
   8  -8  -2   40.50    7.60
  -8  -8   2   43.60    7.80
   8  -8  -2   35.00    9.00
   8   8  -2   43.50   11.00
   7  -8  -2   67.09   12.60
  -7  -8   2   72.99   11.40
   7  -8  -2   70.49   11.40
   7   8  -2   74.09   14.70
  -6  -8   2    1.10    1.90
   6  -8  -2    1.20    2.00
   6  -8  -2   -6.20    2.50
  -6   8   2   -0.40    2.60
   6   8  -2    3.10    4.70
   5  -8  -2  178.48   23.00
  -5  -8   2  153.58   22.20
   5   8  -2  204.38   26.70
  -5   8   2  142.89   22.70
  -4  -8   2   19.20    3.30
   4  -8  -2   15.90    3.90
   4  -8  -2   13.10    4.20
  -4  -8   2   24.00    4.50
   4   8  -2   26.10    7.10
  -4   8   2   14.00    4.60
   3  -8  -2  545.25   74.09
  -3  -8   2  549.65   73.59
   3  -8  -2  558.84   73.99
  -3  -8   2  625.04   74.29
  -3   8   2  550.04   74.89
   3   8  -2  512.15   75.39
   2  -8  -2    8.80    2.70
  -2  -8   2    7.70    2.00
   2  -8  -2   10.10    2.60
  -2  -8   2    1.70    1.90
   2   8  -2    8.50    4.00
  -2   8   2    9.80    3.90
  -1  -8   2   58.39    9.10
  -1  -8   2   52.99    8.50
   1  -8  -2   57.49    8.90
   1  -8  -2   63.79    8.80
   1   8  -2   73.69   10.90
  -1   8   2   49.90   10.10
  -1   8   2   59.59    9.60
   0  -8  -2    9.90    2.90
   0  -8  -2   12.70    2.90
   0  -8   2   12.70    2.80
   0  -8   2   14.90    3.30
   0  -8   2   15.50    2.90
   0   8   2   11.60    3.90
   0   8   2   15.60    4.60
  -1  -8  -2   50.79    6.80
   1  -8   2   41.90    6.70
  -1  -8  -2   29.10    6.60
   1  -8   2   47.60    6.70
   1   8   2   37.90    8.20
   2  -8   2  134.59   22.50
   2  -8   2  141.09   22.40
  -2  -8  -2  195.98   22.60
  -2  -8  -2  199.88   22.90
   2   8   2  172.18   25.10
   3  -8   2  352.36   50.79
  -3  -8  -2  367.26   50.79
  -3  -8  -2  392.06   50.49
   3  -8   2  381.36   50.69
   3   8   2  430.66   52.49
   4  -8   2   95.09   12.90
   4  -8   2   84.79   13.60
  -4  -8  -2   90.19   12.50
   4  -8   2   80.39   12.40
  -4  -8  -2   99.49   13.70
   4   8   2   97.79   16.10
  -5  -8  -2   91.99   15.20
  -5  -8  -2  105.49   14.40
   5  -8   2  105.69   15.90
   5   8   2  119.49   18.30
  -6  -8  -2   49.70    8.60
   6  -8   2   65.09   10.50
  -6  -8  -2   66.89    9.60
   6   8   2   51.39   11.90
   7  -8   2    8.60    4.50
  -7  -8  -2    9.80    3.50
   7   8   2   19.60    7.00
   8  -8   2   76.59   12.30
  -8  -8  -2   60.59    9.90
   8   8   2   36.30   11.20
   9  -8   2   -2.90    4.70
  -9  -8  -2   -1.80    2.00
   9   8   2   -1.00    4.40
  10  -8   2   39.20   10.90
 -10  -8  -2   43.70    8.20
  10   8   2   47.70   13.20
 -10  -9   2   19.40    5.50
  10  -9  -2   27.50    9.00
  10  -9  -2   18.90    5.80
  10   9  -2   31.00   11.70
  -9  -9   2    8.00    4.40
   9  -9  -2    1.70    5.60
   9  -9  -2    1.00    3.40
  -9  -9   2    8.30    3.60
   9   9  -2   -1.10    7.10
  -8  -9   2   28.00    5.90
   8  -9  -2   20.40    5.50
   8  -9  -2   37.40    8.50
   8   9  -2   15.80    8.70
   7  -9  -2   20.10    5.00
   7  -9  -2   18.10    6.30
  -7  -9   2   25.40    5.50
   7   9  -2   16.00    8.10
  -6  -9   2    4.60    2.80
   6  -9  -2    8.70    4.40
   6  -9  -2    5.00    3.00
   6   9  -2    2.60    5.70
   5  -9  -2   -1.40    1.90
  -5  -9   2    3.20    2.50
   5  -9  -2   -3.20    2.80
   5   9  -2   -9.50    4.10
   4  -9  -2    0.10    2.00
   4  -9  -2    0.20    2.70
  -4  -9   2    1.50    2.40
   4   9  -2   -1.50    4.20
  -4   9   2    0.00    2.50
  -3  -9   2  300.97   42.70
  -3  -9   2  387.46   43.60
   3  -9  -2  350.86   43.20
   3  -9  -2  282.07   43.20
   3   9  -2  351.16   45.20
  -3   9   2  289.87   44.10
   2  -9  -2   51.89    9.20
  -2  -9   2   71.49   10.10
  -2  -9   2   61.19    9.10
   2  -9  -2   66.19    9.70
  -1  -9   2   62.39    8.80
   1  -9  -2   48.00    8.70
  -1  -9   2   62.69    9.40
   1   9  -2   56.29   10.50
   0  -9   2    9.00    2.50
   0  -9  -2    8.90    2.60
   0  -9   2    7.30    2.80
   0  -9  -2    8.70    2.80
   0   9   2   21.50    4.80
   1  -9   2    1.10    1.50
  -1  -9  -2    0.50    1.50
  -1  -9  -2   -2.10    1.30
   1  -9   2    2.70    1.90
   1   9   2    3.20    3.60
  -2  -9  -2   12.60    3.10
   2  -9   2    7.40    2.50
  -2  -9  -2    8.90    2.50
   2  -9   2    5.00    2.60
   2   9   2    9.60    4.70
   3  -9   2    4.30    2.60
   3  -9   2    1.10    2.10
  -3  -9  -2   -0.80    1.90
  -3  -9  -2    4.60    2.10
   3   9   2    2.20    4.50
   4  -9   2   31.20    6.00
   4  -9   2   27.50    5.50
  -4  -9  -2   28.30    4.80
  -4  -9  -2   28.20    5.40
   4   9   2    6.60    6.00
  -5  -9  -2   27.40    6.20
   5  -9   2   37.50    6.50
  -5  -9  -2   33.90    5.70
   5  -9   2   28.90    6.70
   5   9   2   33.20    9.10
  -6  -9  -2    3.70    2.70
   6  -9   2    7.50    2.90
   6  -9   2    4.30    4.00
   6   9   2    1.30    4.60
   7  -9   2   62.39   10.40
  -7  -9  -2   39.10    8.00
   7  -9   2   50.59    8.50
   7   9   2   33.50   10.80
   8  -9   2    0.20    4.40
  -8  -9  -2    7.90    3.50
   8   9   2    6.70    7.20
   9  -9   2   -5.70    4.80
  -9  -9  -2    1.40    3.00
   9   9   2   -4.40    5.40
 -10  -9  -2   39.20    7.20
  10  -9   2   18.70    8.50
  10   9   2   14.00    9.80
  -9 -10   2   64.59   10.30
  -9 -10   2   46.70   10.40
   9 -10  -2   57.19   11.90
   9 -10  -2   57.09   10.20
   9  10  -2   22.20   12.10
  -8 -10   2   18.70    5.00
   8 -10  -2   11.00    6.50
   8 -10  -2   19.30    5.20
   8  10  -2    9.00    8.90
   7 -10  -2   29.30    7.90
   7 -10  -2   31.80    6.60
  -7 -10   2   26.20    6.20
   7  10  -2   34.60   10.40
   6 -10  -2    0.20    4.10
   6 -10  -2    0.70    2.40
  -6 -10   2    0.30    2.70
   6  10  -2    0.50    5.40
   5 -10  -2    0.80    2.50
  -5 -10   2    7.30    2.80
   5 -10  -2   -2.10    3.50
   5  10  -2    6.70    6.50
   4 -10  -2  123.69   18.50
  -4 -10   2  132.59   19.50
   4  10  -2  160.08   23.30
   3 -10  -2   54.09    9.30
  -3 -10   2   57.79    9.70
   3  10  -2   68.49   12.20
   2 -10  -2   15.10    3.50
  -2 -10   2   11.80    3.00
  -2 -10   2    6.40    3.30
   2  10  -2    9.90    5.00
   1 -10  -2   73.49   10.80
  -1 -10   2   61.89   10.20
  -1 -10   2   83.19   11.30
   1 -10  -2   62.69   10.80
   1  10  -2   65.59   12.30
   0 -10   2   65.89    9.60
   0 -10  -2   57.89    8.80
   0 -10  -2   61.79    9.30
   0 -10   2   46.90    8.40
   0  10   2   43.40    9.50
  -1 -10  -2   41.10    7.50
   1 -10   2   40.50    7.90
   1 -10   2   43.40    7.50
  -1 -10  -2   64.39    8.90
   1  10   2   57.59    9.90
  -2 -10  -2   11.30    3.00
  -2 -10  -2    5.40    3.00
   2 -10   2    9.20    2.70
   2  10   2    4.60    4.50
   3 -10   2  169.78   26.20
  -3 -10  -2  202.38   26.00
  -3 -10  -2  196.68   26.50
   3 -10   2  188.68   26.10
   3  10   2  188.38   29.50
  -4 -10  -2   16.40    4.10
   4 -10   2    4.30    3.00
   4 -10   2    8.90    4.00
  -4 -10  -2    9.80    2.90
   4  10   2    7.50    6.20
  -5 -10  -2  179.78   21.70
   5 -10   2  143.39   21.30
   5 -10   2  115.49   21.90
   5  10   2  177.68   25.90
   6 -10   2    0.10    2.40
   6 -10   2    8.60    5.00
  -6 -10  -2   10.50    3.50
   6  10   2    6.10    5.90
   7 -10   2    8.20    4.10
  -7 -10  -2    7.70    3.70
   7 -10   2   10.00    5.80
   7  10   2   11.30    7.40
   8 -10   2   20.40    7.60
   8 -10   2   22.50    5.70
  -8 -10  -2   29.40    6.10
   8  10   2   10.70    8.00
   9 -10   2   12.80    4.80
   9 -10   2   -3.10    6.10
  -9 -10  -2   -1.20    3.00
   9  10   2    7.00    8.40
   8 -11  -2   16.70    5.40
  -8 -11   2   21.00    5.50
   8  11  -2    2.50    8.10
  -7 -11   2   -2.40    2.60
   7 -11  -2    2.00    3.00
   7  11  -2   -4.90    6.40
   6 -11  -2    8.90    3.70
  -6 -11   2    5.20    3.50
   6  11  -2    8.80    7.30
   5 -11  -2   -3.10    2.30
  -5 -11   2    2.10    2.60
   5  11  -2   -4.90    5.60
   4 -11  -2   18.00    4.90
  -4 -11   2   24.90    5.60
   4  11  -2   32.20    9.10
  -3 -11   2   11.20    3.70
   3 -11  -2   13.50    4.00
   3  11  -2    4.50    5.40
  -2 -11   2   51.59    9.80
   2 -11  -2   63.39    9.80
   1 -11  -2    9.00    3.50
  -1 -11   2    7.30    2.70
   1 -11  -2   13.40    3.60
  -1 -11   2    5.00    3.10
   0 -11  -2   90.69   14.10
   0 -11   2  121.39   15.30
   0 -11  -2   90.39   14.50
   0 -11   2   88.39   13.90
  -1 -11  -2    3.40    2.50
   1 -11   2    3.10    2.40
  -1 -11  -2    2.30    2.80
   1 -11   2    4.80    3.00
   1  11   2    4.00    4.70
   2 -11   2   35.50    6.60
  -2 -11  -2   33.30    6.10
   2 -11   2   33.80    6.00
  -2 -11  -2   22.60    6.10
   2  11   2   39.30    9.10
   3 -11   2    5.90    3.00
  -3 -11  -2    7.60    3.50
   3  11   2   16.40    7.10
  -4 -11  -2    9.60    3.40
   4 -11   2    0.90    2.80
   4  11   2    0.60    5.50
  -5 -11  -2   -0.90    2.90
   5 -11   2    3.60    3.10
   5  11   2   -4.50    6.20
  -6 -11  -2   40.40    8.40
   6 -11   2   49.50    9.00
   6  11   2   55.49   13.60
   7 -11   2    7.10    6.20
  -7 -11  -2    9.20    3.90
   7 -11   2   11.40    4.40
   7  11   2    4.10    8.60
  -6 -12   2    0.70    3.80
   6 -12  -2    5.20    3.80
   6  12  -2   -4.70    5.60
   5 -12  -2    9.10    3.40
  -5 -12   2    3.50    3.10
   5  12  -2    0.40    6.60
   4 -12  -2    0.00    3.10
  -4 -12   2    7.00    3.90
   4  12  -2    5.50    6.50
  -3 -12   2   51.79    8.90
   3 -12  -2   52.59    8.50
   3  12  -2   22.00    9.70
   2 -12  -2   -1.80    2.60
  -2 -12   2   -1.50    3.00
   2 -12  -2   -1.70    2.60
  -1 -12   2    9.80    4.30
   1 -12  -2   10.40    4.00
   1 -12  -2   20.00    4.50
   0 -12  -2   35.10    6.40
   0 -12   2   26.60    6.50
   0 -12   2   34.20    6.90
   0 -12  -2   26.50    6.40
   1 -12   2   19.60    5.00
  -1 -12  -2   15.90    4.40
  -1 -12  -2   26.30    5.70
   1 -12   2   12.10    4.20
   2 -12   2   16.50    4.30
   2 -12   2    9.20    4.30
  -2 -12  -2   14.80    4.70
   2  12   2   16.90    7.60
  -3 -12  -2   12.00    4.80
   3 -12   2   20.40    4.90
   3  12   2   21.60    8.30
   4 -12   2   68.59   11.40
  -4 -12  -2   72.59   12.10
   4  12   2   67.09   14.90
  -5 -12  -2   19.80    5.50
   5 -12   2   16.10    4.80
   5  12   2   12.80    8.70
   6 -12   2    3.80    3.60
  -6 -12  -2   11.60    4.70
   6  12   2    5.80    8.30
   4 -13  -2   31.10    6.80
  -4 -13   2   22.50    6.70
   4  13  -2   31.40   10.50
  -3 -13   2  117.69   20.70
   3 -13  -2  175.18   20.60
   3 -13  -2  118.79   20.70
  -2 -13   2    2.20    3.40
   2 -13  -2    3.90    3.60
   2 -13  -2    6.60    3.70
   1 -13  -2   13.00    4.90
   1 -13  -2   21.60    5.30
  -1 -13   2   20.30    5.40
   0 -13   2   18.80    5.30
   0 -13  -2   12.10    4.70
   0 -13  -2   22.60    5.70
   1 -13   2    6.00    3.80
  -1 -13  -2    4.40    3.70
   2 -13   2   44.40   10.00
   2 -13   2   81.79   10.80
  -2 -13  -2   55.09   10.50
   3 -13   2    0.60    3.40
  -3 -13  -2   -1.30    3.70
   3 -13   2    5.30    3.60
   3  13   2    5.00    7.20
  -4 -13  -2   16.20    5.40
   4 -13   2   12.40    5.00
   4 -13   2   14.10    4.90
   4  13   2   14.50    8.70
 -13   0   3    0.30    2.20
  13   0  -3   12.10    7.10
  12   0  -3    1.00    5.40
 -12   0   3   -0.80    1.70
  11   0  -3   -0.40    4.40
 -11   0   3   -0.60    1.50
  11   0  -3    0.10    4.40
  10   0  -3   -4.50    3.50
  10   0  -3   -1.30    4.00
 -10   0   3    0.70    1.50
  -9   0   3    1.10    1.50
   9   0  -3    2.40    3.40
   9   0  -3    0.00    3.00
   8   0  -3   -2.80    2.20
  -8   0   3    0.10    1.20
  -8   0   3    0.10    0.80
   8   0  -3   -0.50    2.20
  -7   0   3    0.60    0.80
  -7   0   3   -0.20    0.90
   7   0  -3    1.90    2.40
   7   0  -3    0.80    2.30
  -6   0   3    1.10    0.90
   6   0  -3    1.10    2.00
  -6   0   3   -0.40    0.70
   6   0  -3    1.70    1.90
  -5   0   3   -0.60    0.60
  -5   0   3    0.50    0.80
   5   0  -3    0.90    1.70
   5   0  -3    0.40    1.60
   4   0  -3    1.90    1.50
  -4   0   3    0.20    0.60
  -4   0   3    0.10    0.70
   4   0  -3   -1.20    1.30
  -3   0   3    0.50    0.60
   3   0  -3   -2.30    1.10
   3   0  -3   -1.90    1.10
  -3   0   3    0.20    0.50
   2   0  -3    0.60    1.10
  -2   0   3   -0.10    0.50
  -2   0   3   -0.50    0.50
   2   0  -3   -1.50    1.10
  -2   0   3   -1.20    0.80
   1   0  -3    0.00    0.30
   1   0  -3    0.10    0.50
  -1   0   3    1.00    1.20
  -1   0   3    0.10    0.30
  -1   0   3   -0.20    0.30
  -1   0   3   -0.30    0.50
   1   0  -3    0.20    0.30
  -1   0   3   -1.10    0.60
   1   0  -3   -1.60    1.10
   0   0   3    0.30    0.40
   0   0  -3    0.30    0.30
   0   0   3   -0.20    0.40
   0   0  -3    0.00    0.10
   0   0  -3    1.20    0.60
   0   0  -3   -0.30    0.40
   0   0   3   -0.30    0.50
   0   0   3   -0.10    0.30
   1   0   3   -0.60    0.60
  -1   0  -3    0.00    0.30
   1   0   3   -0.30    0.30
   1   0   3   -0.10    0.30
  -1   0  -3    0.20    0.30
  -1   0  -3    0.60    0.60
   2   0   3    0.30    0.80
  -2   0  -3    0.30    0.50
  -2   0  -3    0.40    0.80
  -2   0  -3   -0.40    0.30
   2   0   3    0.50    0.40
  -3   0  -3    1.80    1.20
  -3   0  -3    0.50    0.50
   3   0   3    0.70    1.00
  -3   0  -3    0.10    0.30
   3   0   3   -1.10    0.90
  -4   0  -3   -0.40    1.00
  -4   0  -3   -0.20    0.30
   4   0   3   -1.90    1.00
  -4   0  -3    0.20    0.30
   4   0   3    0.30    1.30
  -4   0  -3    0.60    0.70
   5   0   3   -2.80    1.00
  -5   0  -3   -0.20    1.10
  -5   0  -3   -0.40    0.60
   5   0   3   -1.00    1.50
   6   0   3   -1.30    1.90
   6   0   3   -1.50    1.70
  -6   0  -3   -0.50    0.70
  -6   0  -3   -1.50    1.00
   7   0   3   -1.90    1.70
   7   0   3    0.20    2.60
  -7   0  -3    0.20    1.40
  -7   0  -3    2.10    1.10
  -8   0  -3    0.30    1.30
   8   0   3   -3.00    2.50
   8   0   3    0.20    2.80
  -8   0  -3    2.40    1.90
  -9   0  -3   -0.30    1.40
   9   0   3    0.40    3.30
  -9   0  -3   -1.10    1.80
   9   0   3   -2.70    2.90
 -10   0  -3   -1.50    1.30
  10   0   3    1.10    3.90
  10   0   3   -3.50    3.60
 -11   0  -3   -0.20    1.70
  11   0   3    5.70    5.00
  11   0   3   -0.40    4.40
  12   0   3    5.40    6.20
 -12   0  -3    0.30    2.30
  12   0   3    4.60    5.40
 -13   0  -3   -1.20    2.40
  13   0   3    6.80    6.90
  13   0   3   -1.90    7.50
  13  -1  -3  138.79   20.30
 -13  -1   3  108.79   15.00
 -13   1   3   81.69   14.60
  13   1  -3   85.69   18.70
  12  -1  -3   -2.80    4.60
 -12  -1   3   -1.30    2.00
 -12   1   3    0.40    2.10
  12   1  -3   -3.80    4.90
  12   1  -3   -4.50    5.30
  11  -1  -3    1.50    4.30
  11  -1  -3    2.40    4.70
 -11  -1   3    1.00    1.90
  11   1  -3   -6.00    4.50
 -11   1   3    2.70    2.20
  11   1  -3    4.60    4.80
  10  -1  -3  218.08   31.60
  10  -1  -3  207.88   33.00
 -10  -1   3  217.28   30.30
  10   1  -3  214.88   32.00
 -10   1   3  251.97   30.40
  10   1  -3  210.18   31.90
  -9  -1   3  263.77   34.00
   9  -1  -3  246.98   35.30
   9  -1  -3  250.77   34.90
  -9   1   3  248.78   33.90
   9   1  -3  254.27   35.50
   9   1  -3  244.48   35.20
  -8  -1   3  117.99   16.70
   8  -1  -3  129.49   17.70
  -8  -1   3  107.89   16.30
   8  -1  -3  118.19   18.50
   8   1  -3  143.29   19.20
  -8   1   3  123.69   16.60
  -8   1   3  126.79   16.30
   8   1  -3  134.69   18.90
   7  -1  -3  143.09   22.10
   7  -1  -3  163.18   22.00
  -7  -1   3  151.38   21.10
  -7  -1   3  162.78   21.30
  -7   1   3  172.28   21.00
   7   1  -3  156.98   22.10
   7   1  -3  169.48   22.50
  -7   1   3  139.19   21.20
  -6  -1   3    9.20    2.10
   6  -1  -3   13.50    3.30
  -6  -1   3   14.40    2.60
   6  -1  -3   10.20    3.30
   6   1  -3   13.80    3.40
  -6   1   3    9.10    2.20
   6   1  -3    6.50    3.20
  -6   1   3   15.90    2.30
   5  -1  -3  591.14   85.59
  -5  -1   3  598.34   85.09
   5  -1  -3  652.83   85.39
  -5  -1   3  649.83   85.19
   5   1  -3  638.34   85.59
  -5   1   3  665.53   84.99
   5   1  -3  770.82   85.99
  -4  -1   3  384.66   55.99
   4  -1  -3  434.36   56.49
   4  -1  -3  471.25   56.19
  -4  -1   3  357.96   55.89
   4   1  -3  455.45   56.59
  -4   1   3  405.06   55.79
   4   1  -3  437.56   56.39
  -4   1   3  495.95   55.99
  -3  -1   3    3.60    1.00
  -3  -1   3    2.50    1.00
   3  -1  -3    0.80    1.40
   3  -1  -3    2.30    1.20
  -3   1   3    4.00    1.00
   3   1  -3    1.50    1.70
   3   1  -3    0.10    1.60
  -3   1   3    2.20    1.00
  -3   1   3    3.10    0.90
   3   1  -3    3.40    0.80
   2  -1  -3 2066.89  262.77
  -2  -1   3 2180.38  262.57
  -2  -1   3 1845.42  262.67
   2  -1  -3 1881.61  262.47
  -2   1   3 2199.68  262.47
  -2   1   3 2093.19  262.57
  -2   1   3 1872.91  262.47
   2   1  -3 1759.72  262.87
   2   1  -3 1881.71  262.87
   2   1  -3 2265.17  262.37
  -1  -1   3 4642.84  586.94
  -1  -1   3 4682.23  587.04
   1  -1  -3 4306.47  587.34
   1  -1  -3 4358.16  587.04
  -1   1   3 4586.94  587.04
   1   1  -3 4551.94  587.14
   1   1  -3 4138.49  586.94
   1   1  -3 4720.23  587.24
  -1   1   3 4421.86  587.64
  -1   1   3 4903.81  587.24
   1   1  -3 4124.49  586.84
   0  -1   3  121.59   14.80
   0  -1   3  133.69   15.00
   0  -1  -3  128.99   14.90
   0  -1   3  112.19   14.90
   0  -1  -3  100.09   14.90
   0  -1  -3   96.79   14.90
   0   1  -3   90.89   14.80
   0   1   3  119.19   14.90
   1  -1   3  205.08   26.10
   1  -1   3  202.68   26.10
   1  -1   3  195.88   26.20
  -1  -1  -3  194.98   26.20
  -1  -1  -3  200.98   26.20
   1   1   3  188.08   26.10
  -1   1  -3  194.88   26.10
   1   1   3  166.38   26.10
   1   1   3  223.08   26.40
   1   1   3  228.08   26.30
  -1   1  -3  199.58   26.20
   2  -1   3    3.60    1.30
  -2  -1  -3    5.50    1.20
   2  -1   3    6.50    1.00
  -2  -1  -3    4.40    1.30
  -2   1  -3    5.40    1.40
   2   1   3    5.90    1.40
  -2   1  -3    6.20    1.10
   2   1   3    6.20    1.70
  -3  -1  -3  967.00  124.79
   3  -1   3  904.51  124.89
   3  -1   3 1026.20  124.89
  -3  -1  -3  987.60  124.69
  -3   1  -3  948.11  124.59
   3   1   3  894.21  124.69
   3   1   3 1063.49  125.19
  -3   1  -3  982.10  124.89
   3   1   3  821.52  124.79
  -4  -1  -3  487.75   64.79
  -4  -1  -3  543.75   64.99
   4  -1   3  470.85   64.99
   4  -1   3  510.85   65.09
   4   1   3  491.15   65.29
  -4   1  -3  481.45   64.89
  -4   1  -3  458.55   64.59
   4   1   3  510.75   64.99
   5  -1   3  331.17   49.40
   5  -1   3  386.46   49.50
  -5  -1  -3  396.96   49.30
  -5  -1  -3  361.16   49.10
   5   1   3  369.06   49.80
  -5   1  -3  370.36   49.00
   5   1   3  368.46   49.40
  -5   1  -3  388.06   49.20
  -6  -1  -3  206.98   28.30
  -6  -1  -3  206.58   28.50
   6  -1   3  221.98   29.00
  -6  -1  -3  198.58   28.00
   6  -1   3  214.58   29.00
   6   1   3  215.78   29.30
  -6   1  -3  199.98   28.50
  -6   1  -3  231.78   28.30
   6   1   3  238.38   29.00
  -7  -1  -3  118.69   16.10
  -7  -1  -3  103.89   15.50
  -7  -1  -3  108.29   16.30
   7  -1   3  127.59   17.10
   7  -1   3  129.79   17.80
   7   1   3  136.69   18.40
  -7   1  -3  134.19   16.10
   7   1   3  117.69   16.80
  -7   1  -3  131.79   16.40
   8  -1   3   22.20    5.80
  -8  -1  -3   23.80    4.50
   8  -1   3   20.90    5.60
  -8  -1  -3   21.40    4.10
   8   1   3   18.50    5.30
  -8   1  -3   24.50    4.70
   8   1   3   23.50    5.40
  -8   1  -3   24.00    4.10
   9  -1   3    3.10    3.10
  -9  -1  -3    2.00    1.90
  -9  -1  -3    0.70    1.30
   9  -1   3    4.40    3.80
   9   1   3   -1.60    3.20
   9   1   3    0.70    3.40
  -9   1  -3    4.50    1.70
 -10  -1  -3   67.49   10.90
 -10  -1  -3   68.69   11.30
  10  -1   3   79.69   13.20
  10  -1   3   81.79   13.40
  10   1   3   70.19   13.00
  10   1   3   51.39   12.50
 -10   1  -3   83.09   10.70
 -11  -1  -3  138.39   18.50
  11  -1   3  152.18   21.40
  11  -1   3  103.69   20.70
  11   1   3  140.59   21.40
  11   1   3  140.19   22.10
 -11   1  -3  122.49   18.30
  12  -1   3    3.50    6.50
 -12  -1  -3    7.00    2.80
  12  -1   3   15.20    6.90
  12   1   3   17.40    8.00
 -12   1  -3    6.10    2.80
  12   1   3   17.90    6.60
 -13  -1  -3    0.10    2.40
  13  -1   3    0.10    6.00
  13   1   3   -3.10    6.60
  13   1   3    2.00    6.50
 -13   1  -3    0.50    2.60
 -13  -2   3    3.30    3.00
  13  -2  -3    1.60    6.40
  13   2  -3   -1.00    7.40
 -13   2   3    5.70    3.10
  13   2  -3    9.80    8.20
  12  -2  -3    6.10    6.90
 -12  -2   3   25.00    5.00
  12   2  -3   19.50    8.50
  12   2  -3   28.60    9.30
 -12   2   3   27.00    5.20
 -11  -2   3    2.30    2.10
  11  -2  -3    2.40    4.50
  11   2  -3   -0.90    4.40
  11   2  -3    4.20    5.60
 -11   2   3    3.20    2.10
 -10  -2   3   81.89   12.80
  10  -2  -3  100.99   15.70
  10  -2  -3   62.49   13.90
 -10   2   3   89.09   13.00
  10   2  -3   94.09   15.70
  10   2  -3  118.89   16.20
   9  -2  -3  223.18   31.50
   9  -2  -3  222.98   32.20
  -9  -2   3  231.58   30.70
  -9  -2   3  218.08   30.40
  -9   2   3  244.18   30.70
   9   2  -3  214.58   32.30
   9   2  -3  238.08   32.10
  -8  -2   3   38.40    6.40
  -8  -2   3   49.00    6.80
   8  -2  -3   30.60    7.60
   8  -2  -3   43.30    7.50
  -8   2   3   46.10    6.60
   8   2  -3   52.39    9.20
  -8   2   3   38.60    6.00
   8   2  -3   39.50    8.20
  -7  -2   3   18.20    3.90
   7  -2  -3   16.40    4.30
   7  -2  -3   17.10    5.10
  -7  -2   3   29.10    4.20
   7   2  -3   17.00    5.10
  -7   2   3   22.80    4.00
   7   2  -3   17.20    5.40
  -7   2   3   28.40    3.90
  -6  -2   3  180.58   22.60
  -6  -2   3  169.78   22.80
   6  -2  -3  173.18   23.00
   6  -2  -3  158.18   23.60
  -6  -2   3  181.18   22.90
   6   2  -3  178.08   23.90
  -6   2   3  150.68   22.50
  -6   2   3  167.88   22.70
   6   2  -3  174.48   23.50
  -5  -2   3  462.55   63.79
   5  -2  -3  516.55   64.09
  -5  -2   3  522.45   64.09
   5  -2  -3  450.55   64.59
  -5  -2   3  522.15   64.09
  -5   2   3  485.45   63.89
   5   2  -3  494.25   64.79
  -5   2   3  436.26   63.89
  -4  -2   3  303.67   45.70
   4  -2  -3  356.16   45.90
   4  -2  -3  360.96   46.50
  -4  -2   3  345.97   46.10
  -4  -2   3  400.26   46.10
  -4   2   3  287.87   45.90
   4   2  -3  344.97   46.50
   4   2  -3  356.26   46.70
  -4   2   3  411.46   46.00
   3  -2  -3   10.70    1.80
   3  -2  -3    7.40    2.50
  -3  -2   3    9.40    2.20
  -3  -2   3   12.60    2.20
  -3  -2   3   10.60    1.60
  -3   2   3   11.00    1.90
   3   2  -3   11.50    3.00
   3   2  -3    9.20    2.80
  -3   2   3   10.90    1.60
   3   2  -3   10.00    1.60
  -3   2   3   11.00    2.00
   2  -2  -3  934.81  120.49
  -2  -2   3  920.01  119.99
   2  -2  -3  998.30  120.29
  -2  -2   3  853.61  120.29
   2   2  -3  854.51  120.79
   2   2  -3  871.61  120.59
   2   2  -3  973.00  119.99
  -1  -2   3  897.51  112.89
   1  -2  -3  831.92  113.09
   1  -2  -3  905.41  113.19
  -1   2   3  890.11  112.99
  -1   2   3  851.31  113.09
   1   2  -3  886.11  113.19
   1   2  -3  766.62  113.49
   0  -2  -3 3420.76  433.16
   0  -2  -3 3337.97  433.16
   0  -2  -3 2815.52  433.26
   0  -2   3 3166.08  433.06
   0   2   3 3447.95  433.26
   0   2   3 3334.97  433.36
   0   2   3 3643.94  433.06
   0   2  -3 3349.17  433.26
  -1  -2  -3  539.55   66.09
  -1  -2  -3  548.55   66.09
   1   2   3  557.84   66.39
   1   2   3  475.65   66.29
   1   2   3  498.85   65.89
  -1   2  -3  418.86   65.99
  -2  -2  -3   79.19   10.50
   2  -2   3   83.59   10.50
   2  -2   3   75.39   10.40
  -2  -2  -3   69.69   10.40
  -2   2  -3   71.29   10.30
   2   2   3   71.99   10.30
   2   2   3   97.59   10.80
  -2   2  -3   78.79   10.50
   2   2   3   79.19   10.90
  -3  -2  -3 2281.27  302.67
  -3  -2  -3 2420.06  302.67
   3  -2   3 2479.55  302.67
   3  -2   3 2273.97  302.47
   3   2   3 2184.68  302.57
   3   2   3 2271.17  302.87
   3   2   3 2319.67  303.17
  -3   2  -3 2374.06  302.77
  -3   2  -3 2233.78  302.47
  -4  -2  -3  508.35   67.59
   4  -2   3  488.15   67.59
  -4  -2  -3  532.55   67.59
   4  -2   3  539.55   67.89
  -4   2  -3  510.85   67.69
  -4   2  -3  551.34   67.39
   4   2   3  516.25   68.19
   4   2   3  461.05   67.59
  -5  -2  -3   18.10    3.40
   5  -2   3   11.70    3.60
  -5  -2  -3   21.50    3.40
   5  -2   3   18.80    3.70
   5   2   3   15.20    3.50
  -5   2  -3   18.70    3.40
   5   2   3   17.60    4.40
  -5   2  -3   20.70    3.20
   6  -2   3  804.02  106.99
   6  -2   3  812.22  107.29
  -6  -2  -3  784.02  106.69
  -6  -2  -3  791.82  106.59
   6   2   3  761.42  107.49
  -6   2  -3  736.93  106.49
  -6   2  -3  865.11  106.89
   6   2   3  972.40  107.19
  -7  -2  -3   10.10    2.70
  -7  -2  -3   14.20    2.60
   7  -2   3   12.70    3.80
  -7  -2  -3   21.90    3.60
   7  -2   3   11.20    3.80
   7   2   3   14.10    4.00
   7   2   3   11.60    4.30
  -7   2  -3   11.30    2.60
  -8  -2  -3    2.30    1.80
  -8  -2  -3    2.20    1.60
   8  -2   3    1.90    2.90
   8  -2   3   -1.70    2.50
   8   2   3    4.20    3.10
   8   2   3    2.40    3.00
  -8   2  -3    5.10    1.60
  -9  -2  -3   14.00    3.30
   9  -2   3   23.90    5.80
  -9  -2  -3   21.40    4.00
   9  -2   3   20.40    5.70
   9   2   3   10.60    4.80
   9   2   3   10.90    5.20
  -9   2  -3   16.60    3.40
  10  -2   3   23.00    7.10
 -10  -2  -3   25.90    5.10
 -10  -2  -3   23.20    4.60
  10  -2   3   26.60    6.70
  10   2   3   22.40    6.50
 -10   2  -3   22.50    4.60
  10   2   3   15.40    6.30
  11  -2   3   74.99   12.50
  11  -2   3   55.19   12.30
 -11  -2  -3   60.79   10.00
 -11  -2  -3   60.79   10.50
  11   2   3   89.09   13.40
 -11   2  -3   73.29   10.30
  11   2   3   39.40   12.10
 -12  -2  -3   13.40    3.60
  12  -2   3   12.50    7.00
 -12   2  -3    9.90    3.40
  12   2   3   16.00    7.10
  12   2   3   10.70    7.70
  13  -2   3   10.20    6.70
 -13  -2  -3    5.10    3.00
  13   2   3    4.30    6.90
  13   2   3   10.50    9.10
 -13   2  -3    2.20    2.80
 -13  -3   3    1.40    2.50
  13  -3  -3    1.90    6.10
  13   3  -3    0.90    7.50
  13   3  -3   -5.10    7.50
 -13   3   3    0.20    2.50
  12  -3  -3    8.10    5.60
 -12  -3   3    1.70    2.20
  12   3  -3    0.00    6.40
  12   3  -3   -5.70    5.80
 -12   3   3    2.50    2.20
 -11  -3   3    4.20    2.10
  11  -3  -3   -5.60    4.50
  11   3  -3   -3.50    4.80
  11   3  -3   -3.10    4.80
 -11   3   3    2.70    2.30
 -10  -3   3  312.07   43.20
  10  -3  -3  315.47   44.80
 -10   3   3  362.16   43.20
  10   3  -3  256.97   44.90
  10   3  -3  335.77   44.90
   9  -3  -3   10.70    4.70
  -9  -3   3    3.30    1.90
  -9  -3   3    3.20    2.10
   9   3  -3    2.80    3.30
   9   3  -3    8.20    5.00
  -9   3   3    3.00    1.80
  -8  -3   3  433.16   56.49
  -8  -3   3  375.56   56.29
   8  -3  -3  406.66   56.59
   8  -3  -3  406.06   57.59
  -8   3   3  469.95   56.39
   8   3  -3  456.05   58.09
   8   3  -3  459.55   57.59
  -7  -3   3   87.79   12.90
   7  -3  -3   84.39   14.30
  -7  -3   3  101.99   13.00
   7  -3  -3   87.49   12.90
  -7  -3   3   83.89   12.50
  -7   3   3   90.29   12.60
   7   3  -3   95.19   15.20
   7   3  -3   80.09   14.20
  -7   3   3  104.99   12.80
  -6  -3   3    3.20    1.10
   6  -3  -3   -0.10    1.90
   6  -3  -3   -0.50    1.30
  -6  -3   3    0.40    1.30
  -6  -3   3    1.70    1.30
   6   3  -3   -2.50    1.80
  -6   3   3    0.90    1.10
  -6   3   3    0.60    1.20
   6   3  -3    4.30    2.70
  -5  -3   3   11.10    2.80
  -5  -3   3    9.40    2.00
   5  -3  -3   14.10    2.40
  -5  -3   3   12.40    2.70
   5  -3  -3   16.20    3.80
  -5   3   3   11.30    2.40
   5   3  -3   16.20    3.70
  -5   3   3   18.90    2.70
   5   3  -3   12.80    3.80
   4  -3  -3   18.80    4.30
   4  -3  -3   23.30    3.30
  -4  -3   3   26.70    3.30
  -4  -3   3   25.40    3.90
  -4   3   3   19.70    3.50
   4   3  -3   18.10    4.40
  -4   3   3   18.30    3.70
   4   3  -3   18.40    4.80
  -3  -3   3  448.96   65.39
   3  -3  -3  474.25   65.69
  -3  -3   3  527.45   65.09
   3   3  -3  469.25   65.09
  -3   3   3  513.45   65.39
  -3   3   3  493.95   65.59
   3   3  -3  533.85   66.29
   3   3  -3  540.35   65.79
   2  -3  -3  353.66   49.70
   2  -3  -3  381.36   50.19
   2  -3  -3  390.96   49.99
  -2  -3   3  330.97   49.70
   2   3  -3  414.26   50.79
  -2   3   3  446.96   49.99
  -2   3   3  380.56   50.19
   2   3  -3  389.96   50.09
  -1  -3   3  413.36   50.99
  -1  -3   3  408.26   50.79
   1  -3  -3  385.96   50.99
   1  -3  -3  326.17   50.89
   1  -3  -3  412.96   50.99
   1   3  -3  378.66   51.49
   1   3  -3  344.97   50.89
  -1   3   3  435.26   50.99
   0  -3  -3 1472.75  197.38
   0  -3  -3 1401.16  197.28
   0   3  -3 1718.63  197.48
   0   3   3 1666.13  197.18
   0   3   3 1494.25  197.78
   0   3   3 1292.37  197.48
  -1  -3  -3  545.35   69.69
  -1  -3  -3  482.95   69.69
   1   3   3  580.44   70.09
   1   3   3  523.65   69.99
   2  -3   3    5.30    1.30
  -2  -3  -3    5.20    1.40
  -2  -3  -3    3.90    1.40
   2   3   3    2.50    1.60
   2   3   3    7.10    2.10
  -2   3  -3    8.10    1.30
   2   3   3    7.20    1.20
  -3  -3  -3   55.69    7.20
  -3  -3  -3   55.09    7.30
   3  -3   3   49.80    7.20
  -3   3  -3   48.90    7.00
   3   3   3   50.99    8.20
   3   3   3   50.09    7.10
   3   3   3   47.00    7.80
  -4  -3  -3    3.20    1.40
   4  -3   3    3.10    2.00
  -4  -3  -3    2.60    1.30
   4  -3   3    2.50    1.30
   4   3   3    1.50    1.90
   4   3   3    4.60    1.60
  -4   3  -3    4.20    1.10
   5  -3   3  352.46   50.39
   5  -3   3  366.76   51.29
  -5  -3  -3  394.86   50.89
   5  -3   3  419.96   50.99
  -5  -3  -3  394.56   50.89
   5   3   3  373.76   51.69
  -5   3  -3  409.36   50.79
  -6  -3  -3   17.60    3.40
   6  -3   3   16.70    3.70
   6  -3   3   15.70    4.10
  -6  -3  -3   20.40    3.60
   6   3   3   13.10    3.60
   6   3   3   26.40    5.30
  -6   3  -3   15.80    3.10
  -7  -3  -3    0.40    1.50
  -7  -3  -3    2.40    1.60
   7  -3   3    1.50    2.20
   7  -3   3    1.70    2.30
   7   3   3    1.90    2.80
  -7   3  -3    4.20    1.40
   7   3   3    7.00    2.70
  -8  -3  -3  286.47   36.90
   8  -3   3  273.07   38.10
  -8  -3  -3  259.97   37.10
  -8  -3  -3  268.67   37.10
   8  -3   3  302.97   37.90
   8   3   3  302.37   37.90
   8   3   3  241.58   38.30
  -8   3  -3  275.07   36.90
  -9  -3  -3   56.39    9.10
   9  -3   3   60.49   10.50
  -9  -3  -3   55.99    9.20
   9  -3   3   47.60   10.30
  -9   3  -3   59.99    8.90
   9   3   3   63.19   10.50
   9   3   3   59.19   11.70
  10  -3   3   18.00    5.50
 -10  -3  -3    6.30    3.00
  10  -3   3   10.70    5.20
 -10  -3  -3    7.80    2.70
 -10   3  -3   10.30    2.90
  10   3   3   12.00    6.00
  10   3   3    8.80    4.60
 -11  -3  -3   22.00    4.70
 -11  -3  -3   29.80    5.50
  11  -3   3   16.00    6.80
 -11   3  -3   27.90    5.10
  11   3   3   19.60    8.20
  11   3   3   14.80    6.90
 -12  -3  -3   38.90    6.90
  12  -3   3   32.40    9.50
  12   3   3   31.10   10.10
 -12   3  -3   39.70    6.90
  12   3   3   26.20    9.30
 -13  -4   3    4.50    2.90
  13  -4  -3    9.40    7.90
  13   4  -3   -1.60    7.60
 -13   4   3    6.40    3.40
 -12  -4   3  191.38   24.50
  12  -4  -3  187.28   28.40
 -12   4   3  189.78   24.50
  12   4  -3  106.29   26.30
  12   4  -3  169.48   28.60
  11  -4  -3   25.60    8.30
 -11  -4   3   27.70    5.50
  11   4  -3   23.80    8.90
 -11   4   3   32.20    5.70
  11   4  -3   21.70    8.00
 -10  -4   3    0.40    1.90
  10  -4  -3    2.10    3.90
  10   4  -3    0.30    4.70
  10   4  -3   -2.30    3.90
 -10   4   3    1.40    1.90
  -9  -4   3  167.18   20.90
   9  -4  -3  145.59   23.10
  -9  -4   3  156.68   20.70
   9   4  -3  150.38   23.10
   9   4  -3  152.28   24.20
  -9   4   3  128.09   20.40
   8  -4  -3   26.70    6.60
  -8  -4   3   19.10    4.50
  -8  -4   3   24.40    4.10
  -8  -4   3   32.30    5.10
  -8   4   3   24.80    4.50
   8   4  -3   19.20    6.70
   8   4  -3   22.00    6.00
  -7  -4   3   44.20    6.60
  -7  -4   3   41.50    6.50
   7  -4  -3   37.20    6.00
  -7  -4   3   37.90    5.60
   7  -4  -3   35.30    7.40
   7   4  -3   30.40    7.20
  -7   4   3   32.60    5.90
  -7   4   3   35.50    6.00
   7   4  -3   37.40    8.30
  -6  -4   3  136.29   17.70
  -6  -4   3  140.39   18.20
   6  -4  -3  140.09   20.00
   6  -4  -3  138.49   17.80
  -6  -4   3  136.69   18.40
  -6   4   3  121.39   18.00
   6   4  -3  127.89   20.30
  -6   4   3  128.29   18.00
   6   4  -3  108.29   19.20
   5  -4  -3  266.07   34.00
  -5  -4   3  256.87   34.00
   5  -4  -3  263.77   35.00
  -5  -4   3  230.98   34.30
  -5   4   3  269.97   34.50
  -5   4   3  247.08   34.20
   5   4  -3  270.77   35.00
  -4  -4   3 1155.98  146.89
  -4  -4   3 1085.29  147.29
   4  -4  -3 1196.88  146.89
   4  -4  -3 1087.49  146.89
   4  -4  -3 1036.90  147.69
   4   4  -3 1030.00  147.59
   4   4  -3 1079.19  148.29
  -4   4   3 1264.17  147.59
  -3  -4   3   49.90    6.30
   3  -4  -3   44.20    5.40
   3  -4  -3   38.70    5.60
  -3  -4   3   40.80    5.50
   3  -4  -3   47.90    6.80
   3  -4  -3   32.20    6.00
  -3   4   3   28.00    5.80
   3   4  -3   46.60    7.70
  -3   4   3   41.30    6.50
   3   4  -3   39.00    6.30
  -2  -4   3    4.70    0.90
   2  -4  -3    5.50    1.20
   2  -4  -3    1.90    1.10
   2  -4  -3    2.80    1.50
  -2  -4   3    4.20    1.30
  -2   4   3    1.10    1.30
   2   4  -3    3.00    2.10
   2   4  -3    4.60    1.30
  -1  -4   3  330.67   41.70
  -1  -4   3  320.67   41.90
   1  -4  -3  334.07   41.90
   1  -4  -3  271.67   41.80
  -1   4   3  315.57   42.00
  -1   4   3  344.87   42.40
   1   4  -3  301.17   42.50
   0  -4  -3  164.58   22.00
   0  -4  -3  169.38   21.90
   0   4   3  154.08   22.30
   0   4   3  176.38   22.60
   0   4  -3  159.28   22.50
  -1  -4  -3  573.04   66.79
  -1  -4  -3  467.55   66.69
   1   4   3  533.35   67.19
   1   4   3  462.55   67.19
  -2  -4  -3  419.96   55.09
  -2  -4  -3  440.06   55.19
   2   4   3  389.46   55.59
   3  -4   3    1.50    1.60
  -3  -4  -3    1.90    1.00
   3  -4   3   -0.10    0.80
  -3  -4  -3    1.40    1.20
   3   4   3    0.50    1.70
   3   4   3    0.90    2.00
  -3   4  -3    1.70    0.90
   3   4   3    4.00    1.20
  -4  -4  -3  623.74   85.99
   4  -4   3  661.23   86.49
   4  -4   3  628.84   85.99
  -4  -4  -3  660.23   86.09
   4   4   3  630.74   85.89
   4   4   3  779.22   87.19
   5  -4   3   55.69    9.00
  -5  -4  -3   57.69    8.30
  -5  -4  -3   51.59    8.30
   5  -4   3   56.69    8.10
   5   4   3   77.59   10.40
  -5   4  -3   52.09    7.80
   5   4   3   56.09    8.40
   6  -4   3   15.70    4.10
  -6  -4  -3   14.70    3.20
   6  -4   3    9.10    2.90
  -6  -4  -3   16.00    3.10
  -6   4  -3   18.20    3.00
   6   4   3   10.70    4.30
   6   4   3   14.10    3.50
  -7  -4  -3  105.99   15.10
   7  -4   3  106.49   16.60
  -7  -4  -3  108.29   15.10
   7  -4   3  116.89   15.40
   7   4   3  106.69   15.40
  -7   4  -3  112.59   14.90
   7   4   3   81.49   16.70
   8  -4   3   48.60    9.70
  -8  -4  -3   76.69    9.70
  -8  -4  -3   50.99    9.20
   8  -4   3   63.69   10.90
   8   4   3   70.99   10.30
  -8   4  -3   65.39    9.20
   8   4   3   42.00   10.70
  -9  -4  -3    9.70    2.90
   9  -4   3    4.40    3.70
  -9  -4  -3    4.40    2.40
   9  -4   3    9.80    4.60
  -9   4  -3    8.70    2.60
   9   4   3    6.60    4.00
   9   4   3   14.10    5.90
 -10  -4  -3   -0.30    2.00
  10  -4   3    3.80    4.40
 -10  -4  -3    0.90    2.10
  10   4   3   -1.80    3.80
  10   4   3   -2.90    4.80
 -10   4  -3    0.50    1.80
 -11  -4  -3    7.60    3.20
  11  -4   3    5.30    5.10
  11   4   3    5.90    5.90
 -11   4  -3   10.70    3.00
 -12  -4  -3   67.59   10.60
  12  -4   3   56.99   13.70
  12   4   3   52.19   13.80
 -12   4  -3   68.09   10.50
  12  -5  -3   -0.60    6.30
 -12  -5   3   -0.90    2.20
 -12   5   3    3.40    2.80
  12   5  -3    8.20    8.20
  11  -5  -3    0.10    5.20
 -11  -5   3    0.30    2.20
  11   5  -3   -5.30    5.80
 -11   5   3    2.00    2.30
 -10  -5   3   50.59    8.30
  10  -5  -3   61.29   10.90
 -10   5   3   52.69    8.00
  10   5  -3   27.40    9.80
  10   5  -3   36.20    9.90
  -9  -5   3  108.09   13.20
   9  -5  -3   76.39   14.80
  -9  -5   3   85.29   13.10
   9   5  -3  148.59   18.60
  -9   5   3   60.59   12.50
   9   5  -3  103.09   15.50
  -8  -5   3    1.10    2.10
   8  -5  -3    1.20    3.50
  -8  -5   3   -1.00    1.50
  -8   5   3    1.40    1.50
   8   5  -3   -5.10    3.30
   8   5  -3   -2.30    3.20
  -7  -5   3  200.58   25.70
  -7  -5   3  180.48   25.00
   7  -5  -3  213.38   26.90
  -7  -5   3  200.98   26.00
   7   5  -3  218.68   27.90
   7   5  -3  170.78   26.40
  -7   5   3  181.38   25.50
  -7   5   3  174.98   25.40
  -6  -5   3   65.19   12.70
  -6  -5   3   99.89   12.20
   6  -5  -3  111.69   12.60
   6  -5  -3  104.89   14.50
   6   5  -3   96.89   14.10
  -6   5   3   67.69   12.30
  -6   5   3   90.09   12.80
   6   5  -3  100.69   15.30
   5  -5  -3   11.90    1.90
  -5  -5   3    8.30    2.50
   5  -5  -3   11.90    2.30
   5  -5  -3    9.40    3.20
  -5  -5   3    8.80    1.90
   5   5  -3   13.10    4.70
  -5   5   3    9.70    2.40
  -5   5   3    6.90    2.50
   5   5  -3   11.40    3.10
   4  -5  -3    3.20    1.40
  -4  -5   3    1.60    0.80
  -4  -5   3    4.00    1.50
   4  -5  -3    2.00    1.90
   4  -5  -3    2.00    0.70
   4  -5  -3    1.20    1.00
   4   5  -3    1.60    2.30
   4   5  -3    0.20    1.50
  -4   5   3    0.90    1.00
  -4   5   3    1.00    1.40
   3  -5  -3  196.48   24.80
   3  -5  -3  191.18   25.00
   3  -5  -3  181.78   24.40
  -3  -5   3  176.68   24.30
  -3  -5   3  195.78   24.70
   3   5  -3  182.38   24.50
   3   5  -3  181.78   25.80
  -3   5   3  171.68   25.00
  -2  -5   3    1.90    1.10
  -2  -5   3    2.50    0.80
   2  -5  -3    0.60    1.00
   2  -5  -3    1.20    1.50
   2   5  -3    0.70    2.20
  -2   5   3   -1.00    1.30
   2   5  -3    1.00    1.00
  -1  -5   3  270.67   35.50
   1  -5  -3  273.07   35.70
  -1  -5   3  243.38   35.70
   1  -5  -3  270.37   35.70
   1   5  -3  267.27   36.50
  -1   5   3  284.57   36.30
  -1   5   3  280.57   36.00
   0  -5  -3   58.69    7.60
   0  -5  -3   50.09    7.30
   0  -5   3   59.89    7.40
   0   5  -3   67.49    9.00
   0   5   3   42.50    8.10
   0   5   3   42.70    8.40
  -1  -5  -3 1366.16  189.58
  -1  -5  -3 1485.25  189.48
   1   5   3 1497.55  190.18
  -2  -5  -3  149.09   18.30
  -2  -5  -3  123.99   18.10
   2   5   3  130.99   19.00
   2   5   3  135.09   19.00
  -3  -5  -3   -0.30    1.20
  -3  -5  -3    0.70    1.00
   3  -5   3    0.50    1.40
   3  -5   3   -0.40    0.80
   3   5   3   -1.00    1.70
   3   5   3    0.10    1.80
  -4  -5  -3   20.20    4.30
   4  -5   3   38.20    5.50
   4  -5   3   25.60    4.20
  -4  -5  -3   25.80    4.20
  -4   5  -3   19.90    3.90
   4   5   3   25.90    4.20
   4   5   3   34.20    6.30
  -5  -5  -3    5.90    1.90
  -5  -5  -3    8.50    2.30
   5  -5   3    5.70    1.90
   5  -5   3    4.00    2.50
  -5   5  -3    7.70    1.90
   5   5   3    5.60    2.30
   5   5   3    3.10    3.00
   6  -5   3    0.90    2.80
  -6  -5  -3   -0.20    1.40
   6  -5   3   -0.50    1.40
  -6  -5  -3    0.10    1.40
   6   5   3    3.60    3.60
   6   5   3    3.60    2.40
  -6   5  -3    0.30    1.10
  -7  -5  -3    6.10    2.10
   7  -5   3    4.90    2.50
  -7  -5  -3    5.40    2.30
   7  -5   3    9.50    4.00
   7   5   3    6.50    4.20
   7   5   3    0.60    2.60
  -7   5  -3    3.50    1.80
  -8  -5  -3    2.40    1.90
  -8  -5  -3    0.60    2.00
   8  -5   3   -0.60    3.00
   8  -5   3    1.60    2.40
  -8   5  -3    3.50    1.90
   8   5   3    3.00    3.30
   8   5   3    4.90    4.80
   9  -5   3   75.29   13.40
  -9  -5  -3   80.09   11.90
  -9  -5  -3   79.69   11.70
   9   5   3   64.89   14.20
  -9   5  -3   74.99   11.50
 -10  -5  -3   79.69   11.40
  10  -5   3   55.99   12.60
 -10   5  -3   84.09   11.10
  10   5   3   40.50   12.90
 -11  -5  -3   28.40    5.50
  11  -5   3   15.70    7.70
 -11   5  -3   21.40    5.00
  11   5   3   22.30    9.00
  12  -5   3   41.00   11.10
 -12  -5  -3   39.70    8.20
  12   5   3   69.29   14.50
 -12   5  -3   56.59    8.80
 -12  -6   3    1.80    3.10
  12  -6  -3    3.00    7.00
  12   6  -3    8.50    8.80
 -12   6   3    4.70    2.80
  11  -6  -3   24.80    8.40
 -11  -6   3   22.00    5.20
 -11   6   3   25.30    5.40
  11   6  -3   22.90    9.60
  10  -6  -3    4.50    5.10
 -10  -6   3    4.60    3.00
 -10   6   3    2.70    2.30
  10   6  -3   -3.00    5.50
  -9  -6   3    3.50    2.70
  -9  -6   3    4.80    2.50
   9  -6  -3   14.30    5.20
  -9   6   3    5.90    2.40
   9   6  -3    4.50    5.00
   8  -6  -3   24.50    6.90
  -8  -6   3   29.70    5.80
  -8  -6   3   37.70    6.50
  -8   6   3   43.70    6.00
   8   6  -3   34.70    7.10
   8   6  -3    5.60    6.10
   7  -6  -3    6.20    3.70
  -7  -6   3    6.20    2.60
  -7  -6   3    7.50    3.00
  -7   6   3   11.20    3.10
   7   6  -3   10.10    5.60
   7   6  -3    8.40    3.80
  -7   6   3    7.20    2.40
  -6  -6   3   46.00    6.30
  -6  -6   3   36.90    5.10
   6  -6  -3   32.30    5.80
   6  -6  -3   29.70    6.80
   6   6  -3   19.50    5.80
   6   6  -3   16.00    7.10
  -6   6   3   44.80    6.10
  -6   6   3   32.10    6.10
  -5  -6   3   -0.30    0.90
   5  -6  -3   -0.50    2.40
   5  -6  -3    0.10    1.30
  -5  -6   3   -2.40    1.30
   5   6  -3   -3.30    2.40
  -5   6   3    1.20    1.30
  -5   6   3    2.00    1.70
   5   6  -3   -0.30    1.80
   4  -6  -3  133.89   19.80
  -4  -6   3  175.68   20.00
   4  -6  -3  143.09   20.90
   4  -6  -3  158.48   20.60
  -4  -6   3  165.28   20.60
   4   6  -3  148.79   23.10
   4   6  -3  142.69   20.20
  -4   6   3  140.69   20.80
   3  -6  -3   97.49   14.00
  -3  -6   3   87.19   13.60
  -3  -6   3  112.99   14.20
   3  -6  -3  104.49   14.30
   3   6  -3  102.49   13.80
  -3   6   3  112.99   14.70
   3   6  -3  128.29   16.90
  -2  -6   3   67.19   10.60
   2  -6  -3   74.39   10.50
   2  -6  -3   70.19   10.20
  -2  -6   3   71.79    9.90
  -2   6   3   85.99   11.90
   2   6  -3   73.89   10.10
   2   6  -3   76.59   12.40
   1  -6  -3   68.19    9.00
  -1  -6   3   61.99    8.70
   1  -6  -3   62.89    9.00
  -1  -6   3   59.39    9.00
  -1   6   3   79.09   10.70
   1   6  -3   48.30   10.00
  -1   6   3   68.29    9.80
   0  -6   3   92.29   12.50
   0  -6  -3   91.59   12.40
   0  -6  -3   93.39   12.10
   0  -6  -3   82.99   12.00
   0  -6   3   91.09   12.30
   0   6   3  106.89   13.60
   0   6   3   95.09   13.10
   0   6  -3   74.39   13.20
  -1  -6  -3   16.70    3.20
  -1  -6  -3   13.40    3.10
   1  -6   3   21.00    3.30
   1   6   3   20.90    4.50
   1   6   3   17.30    4.30
  -2  -6  -3   34.20    5.40
  -2  -6  -3   32.10    5.50
   2   6   3   40.10    7.20
   2   6   3   30.60    6.70
   3  -6   3   10.80    2.70
  -3  -6  -3    7.40    2.10
  -3  -6  -3   10.50    2.60
   3   6   3   16.60    4.10
   4  -6   3   99.89   19.40
  -4  -6  -3  155.48   19.50
  -4  -6  -3  148.39   19.20
   4  -6   3  162.68   19.20
   4   6   3  123.89   21.10
   5  -6   3  255.47   31.60
   5  -6   3  231.78   30.80
  -5  -6  -3  249.38   31.10
  -5  -6  -3  230.28   30.80
   5   6   3  145.49   32.30
  -5   6  -3  235.38   30.80
   6  -6   3  150.08   19.10
  -6  -6  -3  139.89   17.90
  -6  -6  -3  152.08   18.30
   6  -6   3  125.19   17.90
  -6   6  -3  105.49   17.70
   6   6   3  130.89   20.90
  -7  -6  -3   13.10    3.70
   7  -6   3   25.40    5.70
   7  -6   3   21.60    4.30
  -7  -6  -3   16.90    4.10
  -7   6  -3   26.90    4.20
   7   6   3    7.70    5.30
   8  -6   3    1.10    3.20
  -8  -6  -3    3.30    2.20
  -8  -6  -3    2.00    2.10
  -8   6  -3    4.10    2.20
   8   6   3    7.60    5.60
   9  -6   3    8.80    4.60
  -9  -6  -3   -0.40    2.30
   9   6   3    6.50    5.90
  -9   6  -3    1.80    1.80
 -10  -6  -3   31.90    6.40
  10  -6   3   15.90    7.70
  10   6   3   36.00   10.00
 -10   6  -3   33.70    5.90
  11  -6   3    4.80    6.00
 -11  -6  -3   10.90    3.80
  11   6   3   18.80    8.20
 -11   6  -3   18.40    4.40
 -11  -7   3   31.50    6.40
  11  -7  -3   31.10    6.70
  11  -7  -3   34.40    9.70
  11   7  -3   49.99   12.20
 -11   7   3   20.40    5.50
 -10  -7   3    9.30    3.90
 -10  -7   3    3.90    3.20
  10  -7  -3   16.70    6.90
  10  -7  -3   12.60    3.90
  10   7  -3    9.00    7.00
 -10   7   3   12.20    3.70
   9  -7  -3    5.30    2.70
   9  -7  -3    3.00    4.90
  -9  -7   3    3.80    3.10
  -9  -7   3    1.00    2.20
  -9   7   3    8.20    3.00
   9   7  -3    7.00    6.40
   8  -7  -3    3.90    4.80
  -8  -7   3   -0.30    2.60
   8  -7  -3    3.60    2.60
  -8  -7   3    4.50    2.50
  -8   7   3    2.00    1.90
   8   7  -3    2.00    4.50
   7  -7  -3   61.09   11.80
  -7  -7   3   74.99   10.90
   7  -7  -3   70.39   10.70
   7   7  -3   61.09   12.80
  -7   7   3   64.59   10.40
  -7   7   3   66.29   10.90
  -6  -7   3   94.09   11.80
   6  -7  -3   78.29   12.10
   6  -7  -3   64.29   12.60
   6   7  -3   73.19   14.20
  -6   7   3   75.29   12.50
  -5  -7   3    8.40    2.60
  -5  -7   3    5.90    1.70
   5  -7  -3    3.50    2.90
   5  -7  -3    7.00    2.40
   5   7  -3    1.60    1.70
   5   7  -3   -0.60    3.70
  -5   7   3    5.20    2.70
  -4  -7   3  498.75   62.89
   4  -7  -3  416.76   63.59
  -4  -7   3  462.65   63.49
   4  -7  -3  492.15   63.49
   4   7  -3  447.86   62.99
   4   7  -3  561.74   65.49
  -4   7   3  512.05   64.09
  -3  -7   3  182.18   23.00
   3  -7  -3  135.39   23.40
   3  -7  -3  180.38   23.40
  -3  -7   3  195.58   23.60
   3   7  -3  163.08   25.80
   3   7  -3  180.58   23.00
  -3   7   3  150.58   24.00
  -2  -7   3  119.79   17.10
  -2  -7   3  123.19   16.70
   2  -7  -3  122.59   17.10
   2  -7  -3  123.49   16.90
  -2   7   3  150.78   18.20
   2   7  -3   97.39   18.50
  -1  -7   3    3.10    1.60
   1  -7  -3    2.00    1.50
  -1  -7   3    3.80    1.30
   1  -7  -3    3.90    1.60
  -1   7   3    3.70    2.80
  -1   7   3    1.30    1.80
   1   7  -3    6.00    2.80
   0  -7   3   58.79    8.30
   0  -7   3   49.10    7.80
   0  -7  -3   60.99    8.30
   0  -7  -3   52.39    7.40
   0   7   3   43.10    8.90
   0   7   3   67.39    9.90
  -1  -7  -3  143.09   18.30
   1  -7   3  134.69   18.10
  -1  -7  -3  117.09   18.00
   1   7   3  129.69   19.10
   1   7   3  147.39   19.50
  -2  -7  -3   31.80    5.40
   2  -7   3   33.40    5.50
   2  -7   3   30.00    5.60
  -2  -7  -3   44.20    6.20
   2   7   3   40.10    7.50
   2   7   3   28.60    6.70
  -3  -7  -3   85.99   13.70
  -3  -7  -3   90.09   13.00
   3  -7   3  106.59   13.60
   3   7   3   94.79   15.30
   4  -7   3  190.28   29.50
  -4  -7  -3  250.57   30.10
   4  -7   3  221.88   30.30
  -4  -7  -3  224.18   29.70
   4   7   3  259.47   31.80
   5  -7   3  232.08   26.60
  -5  -7  -3  178.58   25.80
   5  -7   3  171.08   25.40
  -5  -7  -3  189.18   25.50
   5   7   3  210.58   27.70
   6  -7   3   12.10    4.50
   6  -7   3    9.60    2.60
  -6  -7  -3   11.60    3.10
  -6  -7  -3   21.20    4.00
   6   7   3   10.40    5.40
  -7  -7  -3   -0.40    1.70
   7  -7   3   -0.70    2.90
  -7  -7  -3   -0.40    2.00
   7   7   3   -0.40    4.20
  -7   7  -3   -0.90    1.30
  -8  -7  -3   29.30    5.50
   8  -7   3   13.40    5.80
  -8   7  -3   24.00    4.70
   8   7   3   23.00    7.90
  -9  -7  -3   11.60    3.70
   9  -7   3   26.20    6.90
   9   7   3   11.90    6.90
  -9   7  -3    5.40    2.70
 -10  -7  -3    1.80    3.00
  10  -7   3    0.70    5.30
  10   7   3    8.30    7.20
 -10   7  -3    3.50    2.80
 -11  -7  -3   51.79    9.40
  11  -7   3   45.30   11.60
  11   7   3   42.20   13.60
 -11   7  -3   59.49    9.40
 -11  -8   3   -2.50    2.50
  11  -8  -3   -1.30    3.30
  11  -8  -3   -5.40    6.50
 -11   8   3    4.70    3.00
  11   8  -3    5.70    9.30
  10  -8  -3   70.99   14.20
 -10  -8   3   94.39   13.10
  10  -8  -3   99.09   13.10
 -10  -8   3   88.89   12.50
 -10   8   3   54.39   11.40
  10   8  -3   36.00   13.90
   9  -8  -3    4.40    5.20
  -9  -8   3    6.60    4.00
   9  -8  -3    7.60    3.70
  -9  -8   3    4.60    3.20
   9   8  -3    4.60    7.10
  -9   8   3    6.30    2.90
   8  -8  -3   10.60    4.20
  -8  -8   3   10.90    3.60
   8  -8  -3   24.80    6.60
  -8  -8   3   12.40    4.80
   8   8  -3   25.00    8.50
  -7  -8   3    9.40    3.60
   7  -8  -3   17.60    4.20
   7  -8  -3   27.00    6.50
  -7   8   3   20.90    5.80
   7   8  -3    8.90    6.20
   6  -8  -3   72.79   12.00
   6  -8  -3   89.19   13.30
  -6  -8   3   65.49   11.70
  -6   8   3   85.49   12.80
   6   8  -3   78.79   15.40
   5  -8  -3  116.69   16.70
   5  -8  -3  111.29   17.80
  -5  -8   3  111.89   17.20
   5   8  -3  153.48   21.20
  -5   8   3  117.29   18.10
  -4  -8   3    6.00    1.60
   4  -8  -3   -0.60    1.70
  -4  -8   3    7.10    2.40
   4  -8  -3    4.80    3.10
   4   8  -3    1.20    4.20
  -4   8   3    3.80    3.20
   3  -8  -3  119.19   16.20
  -3  -8   3  171.88   16.80
   3  -8  -3  109.69   16.40
  -3  -8   3  109.59   15.70
   3   8  -3  110.29   18.90
  -3   8   3   82.99   17.10
  -2  -8   3  226.18   26.70
   2  -8  -3  188.18   26.30
  -2  -8   3  200.98   26.00
   2  -8  -3  148.99   26.20
   2   8  -3  197.08   27.80
  -2   8   3  234.58   27.90
   1  -8  -3   29.10    4.80
   1  -8  -3   23.20    4.40
  -1  -8   3   25.10    4.30
  -1  -8   3   27.50    5.00
  -1   8   3   39.00    6.90
   1   8  -3   25.50    6.10
  -1   8   3   20.00    4.90
   0  -8   3  121.39   16.10
   0  -8  -3  114.69   15.90
   0  -8  -3  122.59   16.20
   0  -8   3  123.49   15.80
   0   8   3   74.39   17.00
   0   8   3  125.39   17.70
  -1  -8  -3   21.50    5.20
   1  -8   3   43.00    5.60
  -1  -8  -3   30.80    5.30
   1  -8   3   35.20    5.50
   1   8   3   43.70    7.70
   1   8   3   23.00    6.40
  -2  -8  -3    1.40    1.80
  -2  -8  -3    0.00    1.20
   2  -8   3   -0.50    1.40
   2  -8   3   -0.30    1.80
   2   8   3    0.50    3.00
   3  -8   3   -1.40    1.40
  -3  -8  -3   -0.80    1.40
   3  -8   3    0.70    2.30
  -3  -8  -3    1.30    1.60
   3   8   3   -0.90    3.50
   4  -8   3   95.79   13.00
  -4  -8  -3  110.89   13.70
   4  -8   3   78.79   13.90
  -4  -8  -3   81.79   13.00
   4   8   3  114.89   17.00
  -5  -8  -3   -1.40    1.60
   5  -8   3   -1.00    2.50
  -5  -8  -3    1.50    1.60
   5  -8   3    2.20    1.70
   5   8   3    1.00    4.10
   6  -8   3   44.30    8.70
  -6  -8  -3   63.99    7.90
  -6  -8  -3   33.60    7.60
   6   8   3   41.20   10.60
  -7  -8  -3    7.00    3.10
   7  -8   3    3.50    4.20
   7   8   3    4.40    5.30
   8  -8   3   19.00    6.80
  -8  -8  -3   30.80    5.70
   8   8   3    3.00    6.30
  -9  -8  -3    4.30    2.80
   9  -8   3    6.10    5.20
   9   8   3    6.80    7.80
  10  -8   3   25.30    8.40
 -10  -8  -3   27.10    6.10
  10   8   3   29.00   10.80
  10  -9  -3  291.17   42.70
 -10  -9   3  315.47   40.40
 -10  -9   3  256.57   39.60
  10  -9  -3  280.07   39.90
  10   9  -3  354.16   46.80
   9  -9  -3   73.19   13.10
   9  -9  -3   63.49   10.70
  -9  -9   3   57.29   10.30
  -9  -9   3   55.69   11.00
   9   9  -3   51.09   14.20
   8  -9  -3    6.90    3.60
   8  -9  -3   13.80    6.10
  -8  -9   3   12.80    4.00
  -8  -9   3    5.40    4.10
   8   9  -3   16.00    7.60
   7  -9  -3   18.20    6.10
  -7  -9   3   11.50    4.30
   7  -9  -3   24.60    5.20
   7   9  -3   26.10    9.30
   6  -9  -3   11.80    5.10
   6  -9  -3    7.70    3.30
  -6  -9   3   10.40    3.40
   6   9  -3   21.90    7.40
  -6   9   3    2.40    3.80
   5  -9  -3   23.80    5.60
   5  -9  -3   34.50    7.00
  -5  -9   3   32.30    6.10
   5   9  -3   36.70    9.00
  -5   9   3   30.60    7.00
   4  -9  -3    5.10    3.30
   4  -9  -3    9.10    2.80
  -4  -9   3    5.70    2.60
   4   9  -3   14.30    5.80
  -4   9   3    1.70    3.10
   3  -9  -3    4.60    2.60
  -3  -9   3    9.00    3.10
   3  -9  -3    6.90    3.20
  -3  -9   3    7.80    2.20
  -3   9   3   12.50    4.20
   3   9  -3   13.20    5.00
   2  -9  -3  219.78   32.10
  -2  -9   3  223.28   31.80
  -2   9   3  279.97   33.80
   2   9  -3  274.27   34.00
  -1  -9   3  145.09   19.70
  -1  -9   3  138.19   19.20
   1  -9  -3  138.39   19.50
  -1   9   3  139.69   20.00
  -1   9   3  149.39   22.00
   1   9  -3  142.39   21.50
   0  -9  -3   13.80    3.00
   0  -9  -3   11.20    3.10
   0  -9   3    8.40    2.70
   0  -9   3    9.80    2.60
   0  -9   3   10.00    3.10
   0   9   3   12.90    4.20
  -1  -9  -3    1.90    2.00
   1  -9   3   -1.60    1.50
   1  -9   3    2.90    1.70
   1  -9   3    2.40    2.10
  -1  -9  -3    0.20    1.60
   1   9   3    6.40    3.80
  -2  -9  -3   10.10    3.40
   2  -9   3   11.50    3.40
   2  -9   3   20.50    3.80
  -2  -9  -3   11.50    3.10
   2   9   3   18.10    5.70
   3  -9   3    0.70    1.60
  -3  -9  -3    2.40    2.00
  -3  -9  -3    2.00    2.00
   3  -9   3   -1.40    2.20
   3   9   3    5.30    4.40
   4  -9   3   12.00    3.40
  -4  -9  -3    8.10    3.20
   4  -9   3    9.00    3.70
   4  -9   3    9.90    2.70
  -4  -9  -3   11.80    3.10
   4   9   3    8.00    5.20
   5  -9   3    7.10    4.00
   5  -9   3   15.10    3.80
  -5  -9  -3   12.60    3.20
  -5  -9  -3   10.40    3.40
   5   9   3    4.00    5.40
   6  -9   3  123.29   21.40
  -6  -9  -3  160.98   20.50
   6   9   3  128.99   23.40
   7  -9   3   58.49   10.20
  -7  -9  -3   44.80    8.20
   7   9   3   31.10   10.20
  -8  -9  -3    2.60    3.00
   8  -9   3   -2.90    4.40
   8   9   3   -4.40    4.60
   9  -9   3    5.40    6.00
  -9  -9  -3    9.40    3.90
   9   9   3   11.80    7.40
   9 -10  -3  117.59   17.90
   9 -10  -3  118.39   20.10
  -9 -10   3  109.49   17.50
  -9 -10   3  106.69   18.50
   9  10  -3  130.39   23.30
   8 -10  -3    3.80    3.40
  -8 -10   3    6.30    4.00
   8 -10  -3   -4.70    4.90
  -8 -10   3    4.20    3.20
   8  10  -3    0.40    7.20
  -7 -10   3   28.10    7.10
   7 -10  -3   45.40    9.20
   7 -10  -3   52.99    8.40
   7  10  -3   36.40   10.80
   6 -10  -3   59.19   10.80
   6 -10  -3   46.70    9.30
  -6 -10   3   69.69   10.20
   6  10  -3   46.80   12.50
   5 -10  -3    5.80    6.20
  -5 -10   3    7.10    3.00
   5 -10  -3    5.90    2.90
   5  10  -3    3.90    5.80
  -4 -10   3  122.59   18.30
   4 -10  -3  141.69   18.30
   4  10  -3  107.39   20.80
  -3 -10   3   19.80    5.20
   3 -10  -3   21.80    4.80
   3  10  -3   37.00    8.20
  -2 -10   3   14.00    4.20
   2 -10  -3   21.80    4.50
  -2 -10   3   23.40    4.20
   2  10  -3   25.20    6.90
  -1 -10   3  201.98   28.90
   1 -10  -3  232.78   29.10
   1 -10  -3  195.38   28.60
  -1 -10   3  213.98   28.40
   0 -10   3    3.10    2.40
   0 -10   3    7.30    2.40
   0 -10  -3    4.70    2.60
   0 -10  -3    3.80    2.20
   0  10   3   11.70    4.40
  -1 -10  -3  178.48   22.40
  -1 -10  -3  155.08   21.90
   1 -10   3  147.09   22.00
   1 -10   3  155.68   21.70
   1  10   3  164.88   24.40
   2 -10   3    5.40    2.40
  -2 -10  -3    4.70    2.40
   2 -10   3   10.30    5.30
  -2 -10  -3    3.30    2.60
   2  10   3    8.60    5.00
   3 -10   3   26.10    5.00
   3 -10   3   22.00    5.20
  -3 -10  -3   24.40    5.20
  -3 -10  -3   18.60    4.40
   3  10   3   10.00    6.20
  -4 -10  -3  145.09   17.70
   4 -10   3  106.89   17.50
   4 -10   3  103.89   17.80
  -4 -10  -3  123.39   16.90
   4  10   3  109.79   20.50
  -5 -10  -3   19.40    5.00
   5 -10   3   16.60    5.40
   5 -10   3   18.60    4.70
   5  10   3   23.20    7.90
  -6 -10  -3    1.30    2.40
   6 -10   3   -0.40    2.50
   6 -10   3   -4.30    3.70
   6  10   3    1.80    6.00
   7 -10   3  107.49   14.50
   7 -10   3   97.59   15.70
  -7 -10  -3   67.09   13.60
   7  10   3   99.19   18.40
  -8 -10  -3   -1.30    2.90
   8 -10   3    6.90    5.90
   8 -10   3    0.60    2.90
   8  10   3    2.40    6.70
   9 -10   3   11.60    4.50
   9  10   3    9.20    7.70
  -8 -11   3   58.59   12.60
  -8 -11   3   88.79   12.70
   8 -11  -3   62.29   11.60
   8  11  -3   66.89   15.70
   7 -11  -3   -2.80    2.90
  -7 -11   3   -0.30    2.80
   7  11  -3   -1.70    6.90
  -6 -11   3    7.80    4.00
   6 -11  -3    7.10    3.20
   6  11  -3   -2.50    6.00
   5 -11  -3  144.79   19.90
  -5 -11   3  132.19   20.50
   5  11  -3  130.99   23.60
  -4 -11   3  123.69   18.40
   4 -11  -3  112.79   18.00
   4  11  -3  142.09   22.30
  -3 -11   3   87.09   13.20
   3 -11  -3   76.69   12.80
   3  11  -3   82.79   15.80
   2 -11  -3   31.50    5.80
  -2 -11   3   20.90    5.80
   2  11  -3   27.30    7.80
  -1 -11   3   88.69   17.60
   1 -11  -3  133.19   18.50
   1 -11  -3  145.59   17.50
   0 -11   3  118.99   16.80
   0 -11  -3  120.69   17.10
   0 -11   3  127.79   17.40
   0 -11  -3  109.19   17.70
  -1 -11  -3   57.19    9.80
  -1 -11  -3   60.69   10.20
   1 -11   3   54.09    9.50
   1 -11   3   73.39   10.50
   1  11   3   58.59   11.60
  -2 -11  -3    2.20    2.50
   2 -11   3    2.10    2.10
   2 -11   3    8.10    3.60
  -2 -11  -3    1.90    2.80
   2  11   3    2.90    5.10
  -3 -11  -3    1.20    2.40
  -3 -11  -3   -0.40    2.90
   3 -11   3    6.10    2.80
   3  11   3   10.30    6.10
   4 -11   3   -0.60    2.60
  -4 -11  -3   -0.30    2.80
   4  11   3   -3.90    5.90
   5 -11   3   27.60    5.80
  -5 -11  -3   21.00    5.50
   5  11   3   18.50    9.10
   6 -11   3   14.20    6.30
   6 -11   3   20.60    5.50
  -6 -11  -3   21.00    5.50
   6  11   3    8.80    9.00
   7 -11   3  131.59   19.00
   7 -11   3  120.49   20.10
  -7 -11  -3  105.19   18.60
   7  11   3  163.98   25.10
   6 -12  -3   11.70    4.40
  -6 -12   3    9.70    4.70
   6  12  -3    7.70    8.50
  -5 -12   3    6.70    3.60
   5 -12  -3    6.10    3.90
   5  12  -3    1.30    6.90
   4 -12  -3    5.70    3.40
  -4 -12   3   11.00    4.30
   4  12  -3   -3.30    6.00
   3 -12  -3    6.60    3.70
  -3 -12   3    6.60    4.10
   3  12  -3   11.60    6.80
   2 -12  -3   16.40    4.50
   2 -12  -3   13.70    4.50
  -2 -12   3   18.60    5.00
   1 -12  -3   17.20    4.90
  -1 -12   3   14.40    4.50
   1 -12  -3   10.30    3.70
   0 -12  -3    6.80    3.50
   0 -12   3    4.60    3.40
   0 -12  -3    1.70    2.90
   1 -12   3   16.70    4.80
  -1 -12  -3   25.00    5.40
  -1 -12  -3   24.10    5.70
   1 -12   3   24.10    5.90
   2 -12   3   20.60    4.70
   2 -12   3   10.70    3.90
  -2 -12  -3   12.90    4.30
  -2 -12  -3    9.60    4.20
   2  12   3   19.60    7.50
   3 -12   3   11.10    4.10
   3 -12   3   23.90    5.30
  -3 -12  -3   13.20    4.50
   3  12   3   22.50    8.40
   4 -12   3   22.10    5.50
  -4 -12  -3   29.20    6.60
   4  12   3   24.80    9.60
  -5 -12  -3    6.00    3.90
   5 -12   3    1.00    3.50
   5  12   3   10.00    8.10
  -6 -12  -3    8.70    4.50
   6 -12   3    1.70    3.70
   6  12   3   -2.30    8.00
   4 -13  -3   -0.50    3.20
  -4 -13   3    1.30    3.90
   4  13  -3   -5.20    7.20
   3 -13  -3    7.00    4.20
   3 -13  -3    1.80    3.60
  -3 -13   3   12.60    4.80
   2 -13  -3    2.50    3.60
  -2 -13   3   -3.60    3.50
   2 -13  -3    5.40    3.90
  -1 -13   3    7.20    4.30
   1 -13  -3    1.30    3.60
   1 -13  -3    0.30    3.20
   0 -13  -3    0.20    3.40
   0 -13   3   -0.50    3.40
   0 -13  -3   -1.10    2.90
   1 -13   3    0.20    3.50
  -1 -13  -3    0.20    3.70
   2 -13   3   -6.50    4.60
   2 -13   3    5.10    3.90
  -2 -13  -3    1.80    3.30
   3 -13   3   14.60    4.60
   3 -13   3   14.50    4.80
  -3 -13  -3    6.20    4.00
   4 -13   3   69.39   10.50
   4 -13   3   35.80    8.50
  -4 -13  -3   53.29   10.00
   4  13   3   37.40   12.70
 -13   0   4   30.90    6.00
  13   0  -4   12.80    8.70
  12   0  -4    0.00    6.00
 -12   0   4    9.90    3.20
  11   0  -4  104.19   18.50
  11   0  -4  132.89   18.90
 -11   0   4  100.29   15.70
 -10   0   4  219.68   27.30
  10   0  -4  173.58   29.10
  10   0  -4  177.68   29.50
   9   0  -4   -0.60    3.00
  -9   0   4    2.60    1.70
   9   0  -4    3.90    3.60
   8   0  -4  276.57   35.50
  -8   0   4  271.97   34.40
   8   0  -4  263.87   35.50
  -8   0   4  239.18   34.00
  -7   0   4 1383.96  197.78
  -7   0   4 1519.35  197.98
   7   0  -4 1465.25  198.88
   7   0  -4 1736.63  198.98
   6   0  -4   10.90    3.40
   6   0  -4   15.00    3.80
  -6   0   4   13.80    2.70
  -6   0   4   16.30    2.70
   5   0  -4  108.89   14.80
   5   0  -4  109.29   14.90
  -5   0   4  114.49   14.10
  -5   0   4   88.19   14.00
  -4   0   4  582.34   71.49
  -4   0   4  532.05   71.39
   4   0  -4  530.95   71.99
   4   0  -4  524.85   71.89
  -3   0   4 2040.90  283.57
   3   0  -4 2140.89  284.07
   3   0  -4 2338.37  283.97
   2   0  -4   26.40    3.80
   2   0  -4   22.80    4.20
  -2   0   4   26.00    3.80
  -2   0   4   32.40    4.00
   2   0  -4   28.20    4.70
   1   0  -4 6250.97  818.72
   1   0  -4 6327.87  819.02
   1   0  -4 6505.85  818.92
  -1   0   4 6404.26  819.42
  -1   0   4 5857.51  818.52
   0   0   4   54.29    8.00
   0   0   4   58.89    8.00
   0   0  -4   58.09    8.10
   0   0  -4   58.69    7.80
   0   0  -4   72.29    8.00
   0   0   4   57.09    8.00
  -1   0  -4 2130.79  278.47
   1   0   4 2069.89  278.57
  -1   0  -4 2252.87  278.37
   1   0   4 2064.49  278.37
  -2   0  -4   74.19    9.40
   2   0   4   79.59    9.80
  -2   0  -4   65.99    9.70
   2   0   4   69.79    9.40
  -2   0  -4   65.29    9.40
  -3   0  -4   73.69    9.60
   3   0   4   74.09    9.80
   3   0   4   68.09    9.20
  -3   0  -4   66.29    9.10
  -3   0  -4   69.49    9.30
   4   0   4 1998.20  245.68
  -4   0  -4 1823.52  244.98
   4   0   4 1847.72  245.78
  -4   0  -4 1829.62  245.28
  -4   0  -4 1896.81  245.58
  -5   0  -4  119.49   16.00
   5   0   4  139.49   16.40
  -5   0  -4  110.29   15.70
   5   0   4  105.69   16.30
  -6   0  -4  374.46   48.00
   6   0   4  349.47   48.30
   6   0   4  355.36   48.50
   7   0   4  359.86   50.99
  -7   0  -4  384.46   50.19
  -7   0  -4  367.06   49.90
   7   0   4  401.26   50.79
  -8   0  -4   11.00    3.00
   8   0   4    6.90    3.80
  -8   0  -4   11.00    2.50
   8   0   4   16.60    4.50
  -9   0  -4  165.08   22.00
   9   0   4  140.89   24.10
  -9   0  -4  158.08   22.40
   9   0   4  174.38   23.40
  10   0   4    9.70    5.00
 -10   0  -4    6.20    3.00
 -10   0  -4    5.10    2.20
  10   0   4   -1.70    3.70
  11   0   4   80.99   14.20
 -11   0  -4   71.59   11.10
  11   0   4   68.19   13.70
 -12   0  -4    6.60    2.90
  12   0   4    1.00    6.00
  12   0   4    4.80    5.90
  13   0   4   87.39   15.50
 -13   0  -4   74.49   11.80
  13   0   4   61.09   15.10
  13  -1  -4  101.19   17.60
 -13  -1   4   87.09   12.90
  13   1  -4   98.39   17.40
 -13   1   4   67.99   12.60
 -12  -1   4   28.70    5.00
  12  -1  -4   28.00    8.40
  12   1  -4   15.80    7.20
  12   1  -4    0.70    6.20
 -12   1   4   22.90    4.80
 -11  -1   4   16.70    4.20
  11  -1  -4   23.90    7.10
 -11   1   4   20.70    4.20
  11   1  -4   10.00    6.60
  11   1  -4   15.40    6.80
  10  -1  -4    6.90    3.90
 -10  -1   4    3.00    1.80
  10  -1  -4    1.90    3.70
  10   1  -4   -0.80    4.00
 -10   1   4    5.00    2.20
  10   1  -4    3.10    4.30
  -9  -1   4  144.19   19.70
   9  -1  -4  155.38   21.30
  -9  -1   4  135.99   20.00
   9  -1  -4  143.39   22.30
   9   1  -4  158.08   22.60
   9   1  -4  135.79   22.30
  -9   1   4  155.58   20.10
  -8  -1   4  308.87   40.20
  -8  -1   4  313.27   40.40
   8  -1  -4  319.47   41.60
   8  -1  -4  278.37   41.00
   8   1  -4  352.96   41.90
  -8   1   4  302.87   40.40
  -8   1   4  286.67   40.10
   8   1  -4  287.57   41.40
   7  -1  -4  303.77   40.40
   7  -1  -4  276.07   39.90
  -7  -1   4  284.37   39.30
  -7  -1   4  301.57   39.40
   7   1  -4  245.18   40.20
  -7   1   4  353.76   39.30
  -7   1   4  279.27   39.40
   7   1  -4  291.67   40.40
  -6  -1   4   -0.30    0.70
  -6  -1   4   -0.90    0.90
   6  -1  -4    3.50    2.20
   6  -1  -4   -2.40    1.40
  -6   1   4    1.00    1.00
   6   1  -4   -0.80    1.90
  -6   1   4    0.30    0.70
   6   1  -4   -1.10    2.20
  -5  -1   4  185.28   28.70
   5  -1  -4  203.18   29.00
  -5  -1   4  224.68   28.80
   5  -1  -4  244.08   29.50
   5   1  -4  193.98   29.30
   5   1  -4  221.58   29.50
  -5   1   4  234.98   28.60
  -5   1   4  228.28   28.70
  -4  -1   4  161.78   22.90
   4  -1  -4  185.18   23.10
  -4  -1   4  172.38   22.80
   4  -1  -4  192.68   23.50
  -4   1   4  189.88   22.80
   4   1  -4  172.98   23.50
  -4   1   4  148.79   22.70
   4   1  -4  172.68   23.50
   3  -1  -4  839.12  108.39
   3  -1  -4  873.11  107.99
  -3  -1   4  854.51  108.09
  -3  -1   4  761.72  107.99
  -3   1   4  842.52  107.89
   3   1  -4  866.71  107.79
   3   1  -4  773.92  108.39
  -3   1   4  825.72  107.89
   3   1  -4  752.32  108.39
  -2  -1   4    9.00    1.80
   2  -1  -4    9.00    2.30
  -2  -1   4    7.70    1.50
   2  -1  -4   10.50    1.60
   2   1  -4   11.40    2.50
  -2   1   4    9.10    1.60
  -2   1   4    7.20    1.60
   2   1  -4   11.50    2.60
  -2   1   4    9.70    1.60
   2   1  -4    8.20    1.20
   1  -1  -4 8302.77 1153.68
   1  -1  -4 8956.50 1154.48
  -1  -1   4 8598.44 1154.38
   1   1  -4 8500.55 1154.48
  -1   1   4 8823.82 1153.88
   1   1  -4 9999.00 1154.18
  -1   1   4 8184.48 1154.88
   1   1  -4 8205.38 1153.68
  -1   1   4 9938.71 1154.28
   0  -1   4   15.20    2.30
   0  -1  -4   18.00    2.60
   0  -1   4   17.00    2.50
   0  -1   4   15.90    2.60
   0  -1  -4   19.80    2.60
   0  -1  -4   20.10    2.70
   0   1  -4   15.40    2.40
   0   1   4   17.70    2.80
   0   1   4   16.10    2.50
   0   1  -4   18.10    2.80
   0   1   4   14.10    2.50
  -1  -1  -4  181.08   23.80
   1  -1   4  187.68   23.70
   1  -1   4  191.68   24.00
  -1  -1  -4  194.88   23.90
   1  -1   4  164.88   23.80
   1   1   4  197.18   24.00
   1   1   4  198.18   24.10
  -1   1  -4  173.88   23.70
   1   1   4  166.88   23.90
  -1   1  -4  169.28   23.90
   1   1   4  174.78   23.90
  -2  -1  -4   42.80    5.90
   2  -1   4   44.80    5.60
  -2  -1  -4   46.20    5.70
   2  -1   4   43.50    5.90
  -2   1  -4   37.30    6.00
   2   1   4   34.60    5.80
  -2   1  -4   38.50    5.60
   2   1   4   40.50    6.30
  -3  -1  -4  535.55   70.69
   3  -1   4  533.45   70.79
   3  -1   4  532.55   70.29
  -3  -1  -4  556.64   70.59
   3   1   4  500.35   70.99
   3   1   4  552.34   70.69
   3   1   4  530.15   70.59
  -3   1  -4  544.15   70.49
  -3   1  -4  552.34   70.79
  -4  -1  -4  502.95   66.69
   4  -1   4  556.74   66.89
   4  -1   4  510.65   66.79
  -4  -1  -4  492.15   66.49
   4   1   4  497.55   66.69
   4   1   4  501.25   66.99
  -4   1  -4  479.45   66.59
  -4   1  -4  512.45   66.39
  -5  -1  -4  270.17   37.80
   5  -1   4  285.67   38.30
  -5  -1  -4  284.07   38.00
   5  -1   4  278.87   38.20
  -5   1  -4  280.37   38.00
   5   1   4  292.67   38.60
   5   1   4  343.07   38.30
  -5   1  -4  271.07   37.70
   6  -1   4   86.29   12.90
  -6  -1  -4   83.59   11.80
  -6  -1  -4   84.89   11.20
   6  -1   4   89.69   12.90
  -6  -1  -4   76.79   11.50
   6   1   4   73.49   12.90
   6   1   4   78.69   12.50
  -6   1  -4   86.49   11.50
  -6   1  -4   84.49   11.80
  -7  -1  -4  572.64   80.29
   7  -1   4  628.94   81.69
  -7  -1  -4  639.04   81.09
  -7  -1  -4  634.64   80.79
   7  -1   4  620.64   81.59
  -7   1  -4  634.14   81.09
  -7   1  -4  581.64   80.69
   7   1   4  616.44   81.39
   7   1   4  643.24   81.99
   8  -1   4  125.19   17.30
  -8  -1  -4  106.69   14.90
   8  -1   4  119.19   17.30
  -8  -1  -4   98.59   15.20
   8   1   4  106.89   17.20
   8   1   4   97.99   16.40
  -8   1  -4  108.29   14.90
  -8   1  -4  113.29   15.40
   9  -1   4   58.79   10.50
  -9  -1  -4   54.29    8.50
   9  -1   4   57.39   10.60
  -9  -1  -4   51.99    8.90
  -9   1  -4   61.59    8.50
   9   1   4   53.99   10.00
  -9   1  -4   43.90    8.60
   9   1   4   59.09   10.70
 -10  -1  -4    0.20    1.40
 -10  -1  -4    2.00    2.40
  10  -1   4   -3.50    3.00
  10  -1   4   -1.60    3.60
  10   1   4    5.60    4.30
 -10   1  -4    0.20    1.40
  10   1   4    1.20    3.80
  11  -1   4   55.99   12.30
 -11  -1  -4   76.79   11.40
  11  -1   4   61.29   12.80
 -11  -1  -4   73.89   10.80
  11   1   4   49.40   11.90
 -11   1  -4   75.19   10.60
  11   1   4   66.99   13.50
 -12  -1  -4    1.50    2.30
  12  -1   4    5.20    5.80
  12  -1   4    1.00    5.70
 -12   1  -4   -1.20    2.10
  12   1   4    4.20    5.70
  12   1   4   -0.20    5.80
 -13  -1  -4   24.20    6.00
  13  -1   4   37.50   10.50
  13   1   4   32.00   11.50
  13   1   4   44.90   10.90
 -13   1  -4   42.80    7.10
 -13  -2   4    0.80    2.50
  13  -2  -4   -0.50    5.80
  13   2  -4   -0.10    7.10
  13   2  -4    1.90    7.90
 -13   2   4    5.90    3.00
 -12  -2   4   95.99   14.80
  12  -2  -4  108.49   18.40
  12   2  -4   79.19   17.70
  12   2  -4   81.69   17.70
 -12   2   4  107.39   14.40
  11  -2  -4   45.50   10.00
 -11  -2   4   28.20    6.10
  11   2  -4   28.10    9.10
  11   2  -4   37.80    9.50
 -11   2   4   46.10    6.80
  10  -2  -4    3.70    4.30
 -10  -2   4    6.80    2.40
 -10   2   4    8.60    2.60
  10   2  -4    0.60    4.70
  10   2  -4   13.20    5.80
  -9  -2   4  208.18   28.40
  -9  -2   4  200.78   28.60
   9  -2  -4  221.58   30.20
   9  -2  -4  200.18   29.40
   9   2  -4  219.48   30.50
  -9   2   4  218.48   28.70
   9   2  -4  239.88   30.50
  -8  -2   4   57.59    9.50
   8  -2  -4   55.89   11.20
   8  -2  -4   82.19   11.10
  -8  -2   4   74.19   10.30
   8   2  -4   90.69   13.00
  -8   2   4   59.39    9.80
  -8   2   4   74.09    9.50
   8   2  -4   70.79   11.80
   7  -2  -4  185.78   24.00
  -7  -2   4  148.19   23.40
   7  -2  -4  194.38   24.70
  -7  -2   4  181.98   23.70
  -7   2   4  176.58   23.50
   7   2  -4  210.78   24.90
  -7   2   4  165.98   23.30
   7   2  -4  194.68   25.10
  -6  -2   4   10.30    2.20
  -6  -2   4    3.10    1.50
   6  -2  -4    3.80    2.00
   6  -2  -4    8.70    3.10
  -6   2   4    7.10    1.60
  -6   2   4    6.50    1.70
   6   2  -4    3.30    2.80
   6   2  -4    8.60    3.20
   5  -2  -4  618.94   85.29
  -5  -2   4  545.75   85.29
  -5  -2   4  777.92   85.39
   5  -2  -4  631.64   85.89
  -5   2   4  665.63   85.19
   5   2  -4  718.53   86.29
   5   2  -4  650.23   85.89
  -5   2   4  623.74   85.19
   4  -2  -4 1072.39  135.49
  -4  -2   4 1009.20  135.19
   4  -2  -4 1057.39  134.89
  -4   2   4 1081.09  134.99
   4   2  -4  979.10  135.59
  -4   2   4  984.20  134.69
  -3  -2   4    7.00    2.00
   3  -2  -4    9.30    1.90
  -3  -2   4    8.40    1.90
   3  -2  -4    8.20    2.40
   3  -2  -4   10.10    1.50
  -3   2   4    9.60    1.40
   3   2  -4    9.00    1.30
  -3   2   4    9.30    1.70
  -3   2   4   10.40    1.90
   3   2  -4    4.80    2.30
   3   2  -4   13.10    3.20
   2  -2  -4   15.60    3.00
  -2  -2   4   13.70    2.60
  -2  -2   4   11.50    2.30
   2  -2  -4   17.60    2.50
   2   2  -4   14.50    3.10
  -2   2   4   11.50    2.40
   2   2  -4   19.00    3.60
  -2   2   4   16.00    2.30
  -1  -2   4 8770.12 1179.18
   1  -2  -4 9531.45 1179.28
  -1  -2   4 7967.10 1179.18
   1  -2  -4 8590.64 1180.18
  -1   2   4 9682.83 1179.28
   1   2  -4 9328.37 1179.18
  -1   2   4 9893.71 1180.18
   1   2  -4 8481.25 1179.38
   0  -2  -4 5357.36  689.63
   0  -2  -4 5580.64  689.73
   0   2  -4 5494.25  689.73
   0   2   4 5473.15  689.93
   0   2   4 5682.93  689.73
   0   2   4 4662.83  689.63
   0   2  -4 4719.53  689.53
  -1  -2  -4  228.48   29.60
  -1  -2  -4  225.68   29.50
   1  -2   4  215.88   29.60
   1   2   4  219.88   29.40
  -1   2  -4  245.08   29.60
   1   2   4  219.08   29.80
   1   2   4  212.08   29.80
   2  -2   4 1003.40  129.89
   2  -2   4  958.00  129.69
  -2  -2  -4 1006.30  129.79
  -2  -2  -4 1015.80  129.79
  -2   2  -4  946.91  129.69
  -2   2  -4 1031.40  129.89
   2   2   4  926.41  130.19
   2   2   4 1044.80  130.09
   3  -2   4 1079.09  142.39
  -3  -2  -4 1123.59  142.69
  -3  -2  -4 1024.80  142.69
   3  -2   4 1197.48  142.79
   3  -2   4  954.00  142.49
   3   2   4 1125.99  143.19
  -3   2  -4 1087.69  142.79
   3   2   4 1198.18  142.89
   3   2   4 1063.89  142.59
  -3   2  -4 1072.39  142.49
   4  -2   4   22.10    3.90
   4  -2   4   18.10    4.00
  -4  -2  -4   27.10    3.80
  -4  -2  -4   19.00    3.70
   4   2   4   25.90    4.80
  -4   2  -4   22.20    3.50
   4   2   4   19.90    3.90
   4   2   4   30.00    4.20
  -4   2  -4   20.20    3.80
  -5  -2  -4    0.80    1.00
   5  -2   4   -0.90    1.30
  -5  -2  -4   -1.50    1.10
   5  -2   4   -0.60    1.40
  -5   2  -4    1.00    0.80
  -5   2  -4    2.90    1.50
   5   2   4    5.60    2.50
   5   2   4    1.10    1.40
   6  -2   4  203.08   29.50
   6  -2   4  210.88   29.70
  -6  -2  -4  210.48   29.10
  -6  -2  -4  217.88   29.30
   6   2   4  199.68   30.00
  -6   2  -4  226.78   29.30
   6   2   4  241.78   29.60
  -6   2  -4  222.48   28.90
  -7  -2  -4 1489.45  210.28
  -7  -2  -4 1585.04  210.48
   7  -2   4 1561.64  211.08
   7  -2   4 1576.24  210.88
   7   2   4 1745.93  210.98
  -7   2  -4 1622.74  210.58
  -7   2  -4 1782.72  210.28
   7   2   4 1448.76  211.28
  -8  -2  -4  133.39   18.30
   8  -2   4  145.59   20.20
   8  -2   4  124.59   19.70
  -8  -2  -4  128.49   18.10
  -8   2  -4  125.79   17.90
   8   2   4  147.79   20.00
   8   2   4  130.89   20.40
   9  -2   4   33.60    7.30
   9  -2   4   24.90    6.80
  -9  -2  -4   27.20    5.50
  -9  -2  -4   26.40    5.10
  -9   2  -4   31.60    5.30
   9   2   4   32.90    7.50
   9   2   4   28.20    6.80
  10  -2   4   22.40    6.80
 -10  -2  -4   32.10    5.70
 -10  -2  -4   25.40    4.90
  10  -2   4   28.40    7.20
  10   2   4   25.00    7.10
 -10   2  -4   26.00    5.00
  10   2   4   18.90    6.40
 -11  -2  -4    8.70    3.00
  11  -2   4    6.50    5.50
 -11  -2  -4   11.60    3.50
  11  -2   4    6.60    5.30
  11   2   4   14.40    5.80
  11   2   4   17.00    7.20
 -11   2  -4    9.10    3.10
 -12  -2  -4   71.89   11.50
  12  -2   4   55.99   13.70
  12   2   4   55.49   14.70
  12   2   4   79.19   14.30
 -12   2  -4   83.89   11.60
 -13   2  -4   33.20    6.80
 -13  -3   4    2.80    3.00
  13  -3  -4    3.20    6.80
  13   3  -4   16.30    9.30
 -13   3   4   11.00    3.70
  13   3  -4    6.20    8.00
  12  -3  -4    5.00    6.10
 -12  -3   4    8.30    3.20
  12   3  -4   17.10    7.80
  12   3  -4    8.70    7.50
 -12   3   4    7.40    3.10
  11  -3  -4  205.68   29.80
 -11  -3   4  190.38   25.90
 -11   3   4  191.28   25.90
  11   3  -4  168.78   28.60
  11   3  -4  176.58   29.30
 -10  -3   4   38.20    6.60
  10  -3  -4   42.50    9.10
  10   3  -4   39.30    9.50
 -10   3   4   42.60    6.60
  10   3  -4   21.60    7.90
   9  -3  -4  410.26   49.20
  -9  -3   4  332.97   47.20
  -9  -3   4  375.66   47.50
   9   3  -4  323.87   49.00
  -9   3   4  349.17   47.30
   9   3  -4  366.16   48.90
  -8  -3   4    1.00    1.60
   8  -3  -4    2.30    2.50
   8  -3  -4    3.40    3.60
  -8  -3   4    1.40    1.50
  -8   3   4    3.20    1.50
  -8   3   4    2.60    1.50
   8   3  -4   -2.20    2.90
   8   3  -4    4.40    4.00
   7  -3  -4   12.40    4.20
  -7  -3   4   11.20    2.80
  -7  -3   4   13.50    2.90
   7  -3  -4   13.90    3.00
  -7   3   4   11.20    2.50
   7   3  -4   12.10    4.70
  -7   3   4    7.50    2.30
   7   3  -4   10.20    3.90
   6  -3  -4   18.10    4.90
  -6  -3   4   23.20    4.10
   6  -3  -4   18.20    3.60
  -6  -3   4   19.70    3.80
  -6  -3   4   20.30    3.30
  -6   3   4   20.70    3.70
   6   3  -4   27.10    5.50
  -6   3   4   22.00    3.80
   6   3  -4   26.50    5.70
   5  -3  -4    0.20    1.90
  -5  -3   4    2.80    0.80
  -5  -3   4    1.20    1.10
  -5  -3   4    3.00    1.70
   5  -3  -4    3.20    1.20
  -5   3   4    1.80    0.70
   5   3  -4    3.40    2.60
   5   3  -4   -2.00    2.00
  -5   3   4    1.30    0.90
  -5   3   4    1.30    1.10
  -4  -3   4  340.47   44.70
   4  -3  -4  325.57   45.60
  -4  -3   4  337.37   45.20
  -4   3   4  405.66   45.30
   4   3  -4  328.77   44.70
   4   3  -4  310.17   45.60
   4   3  -4  352.06   46.20
  -4   3   4  330.87   45.00
  -3  -3   4   47.60    5.50
   3  -3  -4   56.29    7.20
  -3  -3   4   40.90    6.20
   3  -3  -4   40.30    6.20
   3   3  -4   47.30    7.10
   3   3  -4   37.80    7.40
  -3   3   4   39.90    6.40
  -3   3   4   41.30    5.90
   3   3  -4   36.80    5.50
   2  -3  -4    9.50    2.50
  -2  -3   4   11.20    1.60
  -2  -3   4   15.30    2.40
   2  -3  -4   10.60    2.20
   2   3  -4   14.60    3.60
  -2   3   4   10.40    2.00
  -2   3   4   12.80    2.60
   2   3  -4   14.60    2.70
  -1  -3   4 1058.39  137.59
   1  -3  -4 1144.59  137.69
   1  -3  -4 1052.09  137.59
  -1  -3   4  931.31  137.39
   1  -3  -4  999.10  137.69
  -1   3   4 1011.30  137.59
   1   3  -4 1105.49  137.69
   1   3  -4 1148.49  138.19
   0  -3  -4   65.89    8.50
   0  -3  -4   69.59    8.60
   0   3  -4   77.29    8.70
   0   3   4   66.29    9.00
   0   3   4   55.49    8.40
   0   3   4   43.70    8.70
  -1  -3  -4  248.08   31.40
  -1  -3  -4  233.88   31.40
   1   3   4  250.37   31.80
   1   3   4  226.48   31.10
  -2  -3  -4   41.30    5.90
  -2  -3  -4   37.90    6.10
   2  -3   4   42.90    5.90
   2   3   4   50.09    7.00
   2   3   4   40.60    6.50
   2   3   4   46.60    5.60
   2   3   4   35.30    5.60
  -2   3  -4   41.80    5.70
   3  -3   4  189.68   23.10
  -3  -3  -4  170.18   23.00
  -3  -3  -4  182.98   23.10
   3   3   4  176.58   23.50
   3   3   4  156.28   22.90
  -3   3  -4  161.48   22.90
   3   3   4  188.48   23.80
   4  -3   4    4.90    1.40
  -4  -3  -4    0.30    1.10
  -4  -3  -4    2.40    1.20
   4  -3   4    2.00    1.70
  -4   3  -4    2.50    0.90
   4   3   4    3.10    1.30
   4   3   4    3.10    1.90
   4   3   4    7.60    2.60
   5  -3   4   35.40    5.80
   5  -3   4   28.70    3.90
   5  -3   4   30.20    3.90
   5  -3   4   31.00    5.00
  -5  -3  -4   19.10    4.50
  -5  -3  -4   25.50    4.70
   5   3   4   24.50    4.90
   5   3   4   37.70    6.40
  -5   3  -4   30.20    4.50
   6  -3   4  198.18   30.00
  -6  -3  -4  222.28   29.90
  -6  -3  -4  215.98   29.90
   6  -3   4  206.88   30.40
  -6   3  -4  239.68   29.70
   6   3   4  244.68   31.10
   6   3   4  233.68   30.20
   7  -3   4  893.21  109.59
  -7  -3  -4  859.91  108.79
  -7  -3  -4  800.92  108.79
   7  -3   4  818.52  109.19
   7   3   4  813.52  109.89
   7   3   4  714.53  108.99
  -7   3  -4  878.81  108.59
   8  -3   4   -0.50    2.80
   8  -3   4    5.60    3.00
  -8  -3  -4   -0.10    1.80
  -8  -3  -4    1.80    1.80
  -8   3  -4    1.50    1.40
   8   3   4    0.40    2.90
   8   3   4    2.60    3.60
  -9  -3  -4   31.90    6.50
   9  -3   4   43.90    8.50
  -9  -3  -4   37.20    6.60
   9  -3   4   34.30    7.90
   9   3   4   48.50    8.20
   9   3   4   42.30    9.30
  -9   3  -4   39.10    6.40
  10  -3   4   -0.70    4.10
 -10  -3  -4    4.80    2.60
  10  -3   4    4.50    4.50
 -10  -3  -4   14.40    3.50
  10   3   4    8.30    4.60
  10   3   4    0.20    4.80
 -10   3  -4    9.70    2.80
 -11  -3  -4    7.10    3.20
 -11  -3  -4    1.40    2.10
  11  -3   4   -0.20    4.40
  11   3   4    6.30    4.90
  11   3   4   -1.40    5.10
 -11   3  -4    2.90    2.50
  12  -3   4   23.80    8.20
 -12  -3  -4   19.90    5.00
 -12   3  -4   32.10    5.80
  12   3   4   28.60   10.20
  12   3   4   30.90   11.50
  13  -4  -4   10.70    7.20
 -13  -4   4   11.90    4.00
 -13   4   4   12.50    4.20
  13   4  -4    2.10    8.40
 -12  -4   4   42.10    6.90
  12  -4  -4   17.20    8.80
 -12   4   4   49.00    7.30
  12   4  -4   21.90   10.50
  12   4  -4   16.60    9.10
 -11  -4   4   21.60    4.80
  11  -4  -4   20.80    7.50
 -11   4   4   26.10    4.90
  11   4  -4   12.70    7.90
  11   4  -4   19.50    7.80
 -10  -4   4   54.99    8.90
  10  -4  -4   66.09   11.80
 -10   4   4   57.19    8.70
  10   4  -4   36.50   11.10
  10   4  -4   43.40   10.70
  -9  -4   4   55.09    9.30
   9  -4  -4   65.79   11.40
  -9  -4   4   55.99    9.10
   9   4  -4   54.49   11.60
   9   4  -4   45.90   10.70
  -9   4   4   68.19    9.30
  -8  -4   4    5.30    2.30
   8  -4  -4    2.50    3.60
  -8  -4   4    7.90    2.60
   8   4  -4   14.20    5.20
  -8   4   4    3.90    1.90
  -8   4   4    7.70    2.40
   8   4  -4    3.30    4.00
   7  -4  -4   74.29   12.80
   7  -4  -4   76.49   11.10
  -7  -4   4   77.69   11.00
  -7  -4   4   78.39   10.30
  -7  -4   4   49.99   10.80
   7   4  -4   70.49   13.00
  -7   4   4   89.89   10.80
  -7   4   4   73.39   10.70
   7   4  -4   82.19   12.70
   6  -4  -4  139.39   20.60
   6  -4  -4  147.09   19.30
  -6  -4   4  146.89   19.20
  -6  -4   4  162.68   20.20
  -6  -4   4  151.48   19.90
  -6   4   4  150.28   19.70
   6   4  -4  141.09   21.80
   6   4  -4  152.88   20.70
  -6   4   4  116.79   19.70
  -5  -4   4   30.30    5.40
   5  -4  -4   38.60    6.70
  -5  -4   4   36.80    6.00
  -5  -4   4   33.30    4.60
   5   4  -4   26.90    6.10
  -5   4   4   34.10    5.60
   5   4  -4   24.80    6.60
  -5   4   4   32.70    5.20
  -4  -4   4   77.59   10.40
   4  -4  -4   89.19   12.10
   4  -4  -4   88.39   11.00
  -4  -4   4   98.59   11.10
  -4   4   4   70.09   10.70
  -4   4   4   80.79   11.10
   4   4  -4   73.09   10.30
   4   4  -4   62.19   12.10
   4   4  -4   79.79   11.90
   3  -4  -4  205.08   26.70
  -3  -4   4  191.78   25.80
   3  -4  -4  209.18   26.40
  -3  -4   4  174.88   26.20
   3   4  -4  247.38   27.70
   3   4  -4  194.78   26.50
  -3   4   4  248.58   26.30
  -3   4   4  149.99   26.40
   2  -4  -4    3.90    1.60
   2  -4  -4    1.40    1.00
  -2  -4   4    2.30    0.70
  -2  -4   4    2.70    1.10
   2  -4  -4    2.80    0.90
   2   4  -4    2.60    1.20
  -2   4   4    3.80    1.00
  -2   4   4    2.20    1.40
   2   4  -4    1.40    2.00
   1  -4  -4  324.27   47.20
   1  -4  -4  345.67   47.30
  -1  -4   4  354.56   47.00
   1   4  -4  412.86   47.40
  -1   4   4  350.56   47.70
  -1   4   4  339.57   47.30
   1   4  -4  407.76   48.00
   0  -4  -4  375.46   44.00
   0  -4  -4  317.37   43.70
   0   4   4  330.57   43.60
   0   4   4  359.46   44.50
   0   4   4  287.27   44.10
  -1  -4  -4 1422.46  169.28
  -1  -4  -4 1317.57  169.28
   1   4   4 1162.88  169.58
   1   4   4 1254.47  169.58
  -2  -4  -4  104.89   12.40
  -2  -4  -4   82.89   12.30
   2   4   4   67.79   12.90
   2   4   4  100.49   13.00
   3  -4   4    7.50    1.80
  -3  -4  -4    7.00    1.80
  -3  -4  -4    5.70    2.00
  -3   4  -4    8.00    1.70
   3   4   4    8.10    2.70
   3   4   4    9.70    3.10
   3   4   4   11.50    1.70
  -4  -4  -4   43.90    6.30
  -4  -4  -4   41.70    6.20
   4  -4   4   43.70    6.80
   4  -4   4   44.50    6.20
   4   4   4   29.00    6.50
   4   4   4   32.50    6.90
  -4   4  -4   40.20    5.70
   4   4   4   39.90    6.00
   5  -4   4   17.00    3.80
  -5  -4  -4    9.10    2.50
  -5  -4  -4   13.30    2.80
   5  -4   4   16.00    3.00
   5   4   4   16.80    3.00
   5   4   4    9.60    3.50
  -5   4  -4   12.00    2.50
  -6  -4  -4   42.20    7.60
   6  -4   4   59.09    8.20
   6  -4   4   47.10    6.90
   6  -4   4   61.89    9.10
  -6  -4  -4   47.40    7.70
   6   4   4   49.90    9.40
  -6   4  -4   50.19    7.50
   6   4   4   56.79    8.10
  -7  -4  -4  401.26   53.89
   7  -4   4  453.55   54.89
   7  -4   4  421.36   54.19
  -7  -4  -4  371.86   53.89
   7   4   4  438.76   54.19
   7   4   4  351.76   54.99
  -7   4  -4  405.86   53.69
  -8  -4  -4   25.20    4.80
   8  -4   4   19.00    5.90
  -8  -4  -4   25.00    4.70
   8  -4   4   20.60    5.10
  -8   4  -4   30.00    4.60
   8   4   4   22.60    6.90
   8   4   4   17.60    5.00
   9  -4   4   -0.80    3.30
  -9  -4  -4    2.00    2.20
  -9  -4  -4   -0.70    1.80
   9  -4   4    4.20    3.80
  -9   4  -4   -1.30    1.40
   9   4   4   -2.50    2.80
   9   4   4   -1.00    4.10
 -10  -4  -4   72.69   12.60
  10  -4   4   77.29   14.70
 -10  -4  -4   87.89   12.80
 -10   4  -4   85.29   12.40
  10   4   4   85.39   16.00
  10   4   4   90.69   14.20
  11  -4   4    0.50    5.00
 -11  -4  -4   -1.30    2.70
 -11  -4  -4    0.20    2.40
  11   4   4    2.00    6.20
 -11   4  -4    0.00    2.10
  12  -4   4   47.40   12.10
 -12  -4  -4   50.69    9.10
  12   4   4   48.70   13.70
 -12   4  -4   62.79    9.50
  12  -5  -4   -5.60    5.70
 -12  -5   4    2.90    2.50
 -12   5   4    1.20    2.60
  12   5  -4    8.20    7.60
 -11  -5   4    0.80    2.20
  11  -5  -4    5.50    5.40
  11   5  -4    3.70    6.50
 -11   5   4    1.50    2.20
  11   5  -4    4.10   10.90
 -10  -5   4    3.10    2.60
  10  -5  -4    5.10    4.90
 -10  -5   4    3.20    2.60
 -10   5   4    4.90    2.40
  10   5  -4    9.30    6.00
  10   5  -4    5.40    5.60
   9  -5  -4   81.69   13.10
  -9  -5   4   71.69   10.80
  -9  -5   4   54.09   10.50
   9   5  -4   61.89   13.30
  -9   5   4   80.59   10.80
   9   5  -4   67.89   12.70
  -8  -5   4  101.89   16.30
   8  -5  -4  132.19   19.00
  -8  -5   4  111.59   16.30
   8   5  -4  114.69   18.30
  -8   5   4  131.99   16.20
   8   5  -4   97.39   18.90
  -7  -5   4    3.50    1.80
   7  -5  -4   -2.20    3.00
  -7  -5   4    0.70    2.10
  -7   5   4    0.70    1.60
   7   5  -4    0.70    3.20
   7   5  -4   -0.10    3.80
  -7   5   4   -1.40    1.20
  -6  -5   4  422.36   57.89
   6  -5  -4  328.07   57.99
  -6  -5   4  473.95   57.69
   6   5  -4  411.06   58.09
  -6   5   4  481.25   57.49
   6   5  -4  426.66   59.19
  -6   5   4  459.55   57.79
  -5  -5   4   27.20    4.60
   5  -5  -4   25.00    4.50
  -5  -5   4   24.70    3.70
   5  -5  -4   27.60    5.60
  -5   5   4   27.90    4.60
  -5   5   4   19.60    4.50
   5   5  -4   25.60    6.60
   5   5  -4   25.50    5.10
   4  -5  -4   -1.20    1.00
  -4  -5   4    0.00    0.60
  -4  -5   4   -0.10    1.10
   4  -5  -4   -1.80    1.60
   4   5  -4   -1.80    2.50
   4   5  -4    0.00    1.50
  -4   5   4   -0.70    0.70
  -4   5   4   -0.50    1.20
   3  -5  -4   18.70    4.80
  -3  -5   4   27.90    4.70
   3  -5  -4   34.30    4.90
  -3  -5   4   27.30    3.90
   3  -5  -4   25.80    3.90
   3  -5  -4   29.30    3.80
   3   5  -4   23.70    6.00
   3   5  -4   24.10    4.50
  -3   5   4   32.30    5.30
   2  -5  -4   81.59   10.80
  -2  -5   4   91.69   10.70
   2  -5  -4   77.79   10.50
  -2  -5   4   81.99   10.20
   2   5  -4   72.89   12.10
  -2   5   4   70.19   11.00
   2   5  -4   61.99   10.40
  -2   5   4   69.69   10.40
   1  -5  -4  133.99   17.90
  -1  -5   4  145.29   17.70
  -1  -5   4  166.58   18.10
   1  -5  -4  127.59   17.90
   1   5  -4  123.39   18.60
   1   5  -4  104.79   17.80
  -1   5   4  122.99   18.40
  -1   5   4  138.39   18.20
   0  -5  -4  506.65   67.29
   0  -5  -4  507.65   67.59
   0   5   4  597.44   68.39
   0   5   4  457.85   67.89
  -1  -5  -4  111.89   15.30
  -1  -5  -4  103.69   15.30
   1   5   4  102.49   15.90
   1   5   4  140.89   16.30
  -2  -5  -4  132.99   18.50
  -2  -5  -4  146.29   18.40
   2   5   4  127.79   19.10
   2   5   4  132.49   19.20
   3  -5   4   61.59    8.70
  -3  -5  -4   55.29    8.60
  -3  -5  -4   64.09    8.80
   3   5   4   66.49   10.50
   3   5   4   65.79   10.10
   4  -5   4   -1.00    1.50
  -4  -5  -4   -0.70    0.80
  -4  -5  -4    0.40    1.20
   4  -5   4    0.20    1.10
   4   5   4   -1.00    1.80
  -4   5  -4   -0.10    0.80
   4   5   4    0.30    1.20
   5  -5   4   11.70    3.50
   5  -5   4    9.70    2.50
  -5  -5  -4   11.20    2.60
  -5  -5  -4    6.70    2.40
  -5   5  -4   11.00    2.40
   5   5   4   21.00    5.10
   5   5   4   12.70    2.80
   6  -5   4   -0.40    2.30
  -6  -5  -4    1.10    1.50
   6  -5   4    3.20    1.70
  -6  -5  -4    0.80    1.50
   6   5   4    0.00    2.90
   6   5   4    0.80    1.90
  -6   5  -4    0.60    1.10
  -7  -5  -4   39.50    6.30
  -7  -5  -4   35.50    6.40
   7  -5   4   42.70    6.80
   7  -5   4   35.00    7.30
   7   5   4   35.30    6.60
   7   5   4   35.20    8.10
  -7   5  -4   30.80    5.80
   8  -5   4   51.59    9.30
   8  -5   4   57.09    8.20
  -8  -5  -4   49.70    7.50
  -8  -5  -4   28.60    6.90
   8   5   4   49.10   10.10
  -8   5  -4   41.90    7.00
   9  -5   4   -2.20    3.30
  -9  -5  -4    1.60    2.30
  -9  -5  -4    1.70    2.20
  -9   5  -4   -1.80    1.50
   9   5   4    4.00    4.70
  10  -5   4   83.99   15.20
 -10  -5  -4   96.99   13.20
 -10  -5  -4   80.79   12.90
 -10   5  -4   76.09   12.60
  10   5   4   94.29   16.90
  11  -5   4   67.89   15.70
 -11  -5  -4   72.79   13.50
  11   5   4   92.69   18.10
 -11   5  -4  114.49   13.50
  12  -5   4   36.50   10.40
 -12  -5  -4   24.40    5.60
  12   5   4   29.10   11.20
 -12   5  -4   31.90    6.20
 -12  -6   4    1.70    3.30
  12  -6  -4   -5.70    6.00
  12  -6  -4   -0.50    2.90
 -12   6   4    8.30    3.10
  12   6  -4    3.10    8.00
  11  -6  -4  174.08   25.50
  11  -6  -4  168.98   21.90
 -11  -6   4  147.19   21.50
 -11   6   4  168.58   21.60
  11   6  -4   79.49   23.80
  10  -6  -4   11.60    3.80
  10  -6  -4   22.60    6.70
 -10  -6   4    8.90    3.60
 -10  -6   4    9.60    3.60
  10   6  -4    6.90    7.00
 -10   6   4    8.80    3.00
  -9  -6   4   41.40    6.40
  -9  -6   4   25.30    5.90
   9  -6  -4   33.70    8.00
   9   6  -4   24.30    8.30
  -9   6   4   28.70    5.70
   8  -6  -4    0.70    3.60
  -8  -6   4    2.90    2.10
   8  -6  -4    0.00    2.10
  -8  -6   4    7.60    3.00
   8   6  -4   -0.70    3.60
  -8   6   4   -1.40    1.50
   8   6  -4    1.00    3.80
  -7  -6   4    2.90    2.10
   7  -6  -4    2.50    2.00
  -7  -6   4   -0.50    2.20
   7  -6  -4    1.20    3.30
  -7   6   4   -0.50    1.40
   7   6  -4    9.80    4.60
   7   6  -4    6.20    3.70
  -7   6   4    2.80    2.20
  -6  -6   4   15.00    4.30
   6  -6  -4   26.30    6.20
   6  -6  -4   26.20    4.80
  -6   6   4   23.60    4.90
   6   6  -4   34.70    7.60
   6   6  -4   30.10    5.60
  -6   6   4   26.30    4.50
  -5  -6   4   15.40    2.70
   5  -6  -4   17.10    4.30
  -5  -6   4   23.10    4.00
   5  -6  -4   13.50    3.40
   5   6  -4   19.90    3.90
  -5   6   4   17.40    3.40
  -5   6   4   13.60    3.60
   5   6  -4   13.80    5.40
  -4  -6   4    0.50    0.70
   4  -6  -4    1.40    1.50
   4  -6  -4    0.20    2.00
  -4  -6   4   -0.40    1.30
   4   6  -4    1.70    1.50
   4   6  -4    0.20    2.60
  -4   6   4    1.20    1.50
   3  -6  -4    0.20    1.20
   3  -6  -4    1.90    2.00
  -3  -6   4   -0.30    0.80
  -3  -6   4    0.30    1.20
   3   6  -4    0.10    1.10
  -3   6   4    1.50    1.70
   3   6  -4    1.00    2.30
  -2  -6   4    6.10    1.30
  -2  -6   4    3.40    1.70
   2  -6  -4   10.00    2.20
   2  -6  -4    4.80    2.00
   2   6  -4    4.50    1.60
   2   6  -4    2.10    2.60
  -2   6   4    6.20    2.50
   1  -6  -4   41.90    6.30
  -1  -6   4   41.10    6.50
   1  -6  -4   43.70    6.50
  -1  -6   4   39.80    5.90
  -1   6   4   37.20    6.80
   1   6  -4   52.09    7.90
  -1   6   4   44.30    7.40
   0  -6   4   18.30    3.10
   0  -6  -4   15.80    3.20
   0  -6  -4   17.10    2.60
   0  -6   4   19.10    3.40
   0  -6  -4   19.50    2.90
   0   6   4   15.60    3.90
   0   6   4   23.70    4.80
  -1  -6  -4  112.29   16.00
  -1  -6  -4  112.79   16.20
   1   6   4  106.69   17.40
   1   6   4  149.19   17.40
  -2  -6  -4   62.69    9.60
  -2  -6  -4   71.89    9.90
   2   6   4   60.59   11.10
   2   6   4   82.89   11.60
  -3  -6  -4  246.98   33.60
  -3  -6  -4  259.37   33.90
   3  -6   4  241.18   33.90
   3   6   4  273.87   35.00
   3   6   4  247.68   34.70
  -4  -6  -4    4.50    1.80
   4  -6   4    3.60    1.70
   4  -6   4    5.30    2.70
  -4  -6  -4   10.50    2.60
   4   6   4    5.00    3.30
   5  -6   4    1.90    2.00
  -5  -6  -4   10.00    2.60
  -5  -6  -4    8.70    2.30
   5  -6   4    6.30    2.90
   5   6   4   12.70    4.50
  -6  -6  -4  183.38   25.20
   6  -6   4  168.48   25.10
   6  -6   4  180.48   26.10
  -6  -6  -4  205.58   25.50
  -6   6  -4  196.98   25.20
   6   6   4  175.38   27.70
   7  -6   4   23.50    5.80
  -7  -6  -4   11.10    3.50
  -7  -6  -4   17.30    3.80
   7  -6   4   18.40    3.90
  -7   6  -4   17.00    3.50
   7   6   4   16.20    5.60
  -8  -6  -4    6.60    2.70
  -8  -6  -4    4.50    2.30
   8  -6   4    2.80    3.50
  -8   6  -4    4.00    2.00
   8   6   4    7.10    4.70
  -9  -6  -4   22.40    4.60
  -9  -6  -4   22.90    4.70
   9  -6   4   14.50    5.70
   9   6   4    7.30    6.80
  -9   6  -4   13.40    3.80
  10  -6   4  280.77   35.80
 -10  -6  -4  221.48   33.70
 -10   6  -4  265.27   33.70
  10   6   4  220.98   37.80
  11  -6   4   21.80    8.30
 -11  -6  -4   21.60    5.10
 -11   6  -4   18.80    4.80
  11   6   4   21.00    8.50
  11  -7  -4  425.26   62.99
 -11  -7   4  432.36   60.89
  11  -7  -4  456.25   61.09
 -11   7   4  499.55   60.99
  11   7  -4  425.66   64.19
  10  -7  -4    2.70    5.50
 -10  -7   4   10.20    4.00
 -10  -7   4    4.70    3.00
  10  -7  -4   11.30    3.70
  10   7  -4    9.80    7.20
 -10   7   4    4.10    2.90
  -9  -7   4   31.90    6.30
  -9  -7   4   30.10    6.70
   9  -7  -4   32.20    6.30
   9  -7  -4   43.10    8.80
   9   7  -4   14.60    7.80
  -9   7   4   36.90    6.30
   8  -7  -4    4.70    2.80
  -8  -7   4   11.50    4.00
   8  -7  -4   16.50    5.40
  -8  -7   4    6.20    2.80
  -8   7   4   13.60    3.30
   8   7  -4    0.30    5.20
   7  -7  -4   51.89    8.30
  -7  -7   4   51.89    9.00
  -7  -7   4   43.80    8.10
   7  -7  -4   51.69    9.60
  -7   7   4   52.59    8.10
  -7   7   4   45.10    8.40
   7   7  -4   37.10   10.00
   6  -7  -4    2.60    2.00
  -6  -7   4    1.70    2.10
   6  -7  -4    4.10    3.10
   6   7  -4    2.60    2.20
   6   7  -4   -3.20    3.80
  -6   7   4    0.50    2.30
  -5  -7   4   25.40    4.80
   5  -7  -4   23.00    4.60
   5  -7  -4   10.40    4.70
   5   7  -4   29.00    4.40
  -5   7   4   24.10    5.20
   5   7  -4   24.60    7.10
   4  -7  -4   17.00    4.50
  -4  -7   4   19.30    3.10
   4  -7  -4   23.60    4.30
  -4  -7   4   17.00    3.90
   4   7  -4   18.00    5.80
  -4   7   4   17.70    4.60
   4   7  -4   18.10    3.60
  -3  -7   4  883.71  127.39
   3  -7  -4 1044.50  128.19
   3  -7  -4 1078.99  127.99
  -3  -7   4  803.32  127.79
   3   7  -4 1058.19  127.69
   3   7  -4 1082.19  129.69
  -3   7   4  935.31  128.59
  -2  -7   4    3.70    1.30
   2  -7  -4    2.10    1.60
   2  -7  -4    3.40    1.90
  -2  -7   4    1.70    1.70
  -2   7   4    2.20    2.20
   2   7  -4    2.90    3.00
  -1  -7   4    3.80    1.90
   1  -7  -4   11.20    2.40
  -1  -7   4    4.50    1.50
   1  -7  -4   11.00    2.20
   1   7  -4    6.50    3.20
  -1   7   4    4.20    2.20
  -1   7   4    4.60    2.80
   0  -7  -4   78.19   12.40
   0  -7   4  101.59   12.80
   0  -7  -4  100.39   13.00
   0   7   4  123.89   14.60
   0   7   4  107.69   14.70
   1  -7   4   86.29   12.20
  -1  -7  -4   89.29   12.50
  -1  -7  -4   78.79   12.20
   1   7   4  118.59   14.10
   1   7   4   82.49   13.90
  -2  -7  -4   98.89   14.60
  -2  -7  -4  107.89   14.90
   2   7   4  124.89   17.30
   2   7   4  100.19   16.60
   3  -7   4   31.70    6.10
  -3  -7  -4   33.70    6.00
  -3  -7  -4   43.40    6.10
   3   7   4   24.90    7.30
   4  -7   4  140.99   23.90
   4  -7   4  199.28   24.90
  -4  -7  -4  200.18   24.20
  -4  -7  -4  203.78   24.50
   4   7   4  162.38   26.60
   5  -7   4  271.27   35.90
  -5  -7  -4  256.57   36.10
   5  -7   4  316.27   36.90
  -5  -7  -4  257.37   35.80
   5   7   4  246.28   37.60
  -6  -7  -4   -0.30    1.80
  -6  -7  -4    1.20    2.20
   6  -7   4    3.80    3.60
   6  -7   4    2.60    1.90
   6   7   4   -3.90    3.40
  -7  -7  -4   -1.80    1.80
   7  -7   4    0.90    3.50
  -7  -7  -4    0.50    2.10
   7   7   4   -5.20    3.80
   8  -7   4    0.80    3.60
  -8  -7  -4    1.40    2.20
  -8  -7  -4    1.10    2.30
  -8   7  -4   -1.20    1.70
   8   7   4    0.20    4.30
  -9  -7  -4    0.20    2.60
   9  -7   4    4.90    5.00
   9   7   4    0.70    4.80
  -9   7  -4    4.30    2.50
  10  -7   4   92.39   16.30
 -10  -7  -4   79.19   13.50
 -10   7  -4   89.49   13.40
  10   7   4   89.19   17.70
  11  -7   4   46.10   11.60
 -11  -7  -4   45.70    8.90
  11   7   4   72.89   15.60
 -11   7  -4   49.00    8.70
  11  -8  -4  154.18   25.30
 -11  -8   4  135.29   22.10
  11  -8  -4  136.79   22.50
 -11   8   4  180.88   21.80
  11   8  -4  120.69   26.10
  10  -8  -4   25.20    9.20
 -10  -8   4   41.80    7.60
  10  -8  -4   36.50    7.50
 -10  -8   4   37.90    7.80
  10   8  -4   38.30   11.50
 -10   8   4   34.70    6.90
   9  -8  -4   20.10    6.40
  -9  -8   4    6.60    3.90
  -9  -8   4   16.80    4.60
   9  -8  -4   16.90    4.50
   9   8  -4   10.90    8.20
  -9   8   4   10.40    3.60
   8  -8  -4    1.40    3.80
  -8  -8   4    0.50    2.40
  -8  -8   4    2.30    3.20
   8  -8  -4    2.00    2.60
   8   8  -4    1.90    5.80
   7  -8  -4  103.99   14.60
   7  -8  -4   74.19   15.10
  -7  -8   4  109.59   14.80
  -7   8   4   89.69   14.80
   7   8  -4   83.59   17.10
   6  -8  -4    1.40    3.00
  -6  -8   4   -0.10    2.10
   6  -8  -4   -2.10    1.60
  -6   8   4   -2.40    2.20
   6   8  -4   -0.90    4.80
  -5  -8   4  423.16   46.00
   5  -8  -4  305.47   45.60
   5  -8  -4  323.47   46.20
   5   8  -4  331.97   47.90
  -5   8   4  321.07   46.30
  -4  -8   4  866.61  105.99
   4  -8  -4  702.33  105.89
   4  -8  -4  823.12  105.79
  -4   8   4  807.12  106.59
   4   8  -4  814.12  107.69
  -3  -8   4  297.37   40.60
  -3  -8   4  349.77   41.40
   3  -8  -4  323.07   41.10
   3  -8  -4  286.67   41.20
   3   8  -4  296.27   42.70
  -3   8   4  287.97   41.90
  -2  -8   4   31.60    6.00
   2  -8  -4   34.90    5.90
  -2  -8   4   33.60    5.20
   2  -8  -4   37.30    6.00
  -2   8   4   25.70    6.50
   2   8  -4   48.20    8.50
  -1  -8   4   27.50    4.30
  -1  -8   4   32.10    5.10
   1  -8  -4   23.40    4.30
   1  -8  -4   17.80    4.40
   1   8  -4   24.10    6.10
  -1   8   4   36.60    6.80
  -1   8   4   22.50    5.00
   0  -8   4   73.39    9.80
   0  -8  -4   65.59   10.50
   0  -8  -4   66.79   10.30
   0  -8   4   65.09   10.30
   0   8   4   72.89   12.10
   0   8   4   71.89   11.50
  -1  -8  -4  252.17   38.50
   1  -8   4  334.47   38.40
  -1  -8  -4  305.57   38.40
   1   8   4  238.78   39.20
   1   8   4  288.77   39.80
  -2  -8  -4   44.50    6.70
   2  -8   4   42.00    6.70
   2  -8   4   32.40    6.70
  -2  -8  -4   38.50    6.80
   2   8   4   42.80    8.70
   2   8   4   43.50    8.60
  -3  -8  -4  319.37   36.40
   3  -8   4  300.87   36.30
  -3  -8  -4  249.48   35.80
   3   8   4  179.18   37.40
   4  -8   4  527.95   69.19
  -4  -8  -4  557.84   68.99
   4  -8   4  497.45   68.49
   4   8   4  485.55   70.29
   5  -8   4   14.40    3.10
  -5  -8  -4   12.90    3.60
  -5  -8  -4    9.80    2.90
   5  -8   4    5.40    3.30
   5   8   4   13.90    5.20
   6  -8   4   43.20    8.50
  -6  -8  -4   39.70    7.00
  -6  -8  -4   41.50    7.50
   6   8   4   53.99   11.30
  -7  -8  -4   26.90    6.10
  -7  -8  -4   33.40    5.80
   7  -8   4   26.60    7.00
   7   8   4   35.60    9.70
  -8  -8  -4  103.49   14.30
   8  -8   4  101.49   15.90
   8   8   4   57.39   15.50
   9  -8   4   -3.90    3.60
  -9  -8  -4    1.90    3.00
   9   8   4    3.00    6.40
 -10  -8  -4    5.50    3.40
  10  -8   4   -1.60    5.30
  10   8   4   -6.00    6.60
  10  -9  -4   40.40    8.00
 -10  -9   4   39.90    8.10
 -10  -9   4   25.90    6.70
  10  -9  -4   26.40    9.30
  10   9  -4   10.20   10.10
   9  -9  -4   15.00    7.30
   9  -9  -4   14.00    4.60
  -9  -9   4   14.50    5.10
  -9  -9   4   19.00    4.90
   9   9  -4   -1.90    7.00
  -8  -9   4    4.90    3.50
   8  -9  -4    0.10    2.50
   8  -9  -4    4.80    4.60
  -8  -9   4    2.80    2.70
   8   9  -4   -2.90    5.10
   7  -9  -4    6.90    4.00
  -7  -9   4   16.90    4.30
   7  -9  -4   24.80    6.40
   7   9  -4   20.90    7.70
   6  -9  -4    2.90    2.50
   6  -9  -4    3.50    3.60
  -6  -9   4    3.20    2.50
  -6   9   4    0.90    3.20
   6   9  -4    7.20    6.10
  -5  -9   4   27.50    5.70
   5  -9  -4   15.40    5.90
   5  -9  -4   39.30    6.30
   5   9  -4   40.70    9.50
  -5   9   4   34.20    7.00
   4  -9  -4   45.80    8.20
   4  -9  -4   61.19    9.20
  -4  -9   4   47.20    8.50
  -4   9   4   44.70    9.50
   4   9  -4   63.19   11.60
  -3  -9   4    6.10    2.50
   3  -9  -4    2.40    1.90
   3  -9  -4    3.30    2.70
  -3   9   4    4.50    3.60
   3   9  -4    7.90    4.30
  -2  -9   4   14.00    3.40
   2  -9  -4   27.20    4.60
  -2  -9   4   20.00    4.30
  -2   9   4   19.40    5.40
   2   9  -4   27.80    6.30
   1  -9  -4   41.10    6.40
  -1  -9   4   41.90    6.60
  -1  -9   4   37.10    5.90
  -1   9   4   23.40    6.50
  -1   9   4   41.00    8.40
   0  -9  -4   14.20    3.30
   0  -9   4    9.30    2.30
   0  -9   4    6.90    2.70
   0  -9  -4    6.00    2.30
   0   9   4    4.80    3.30
   0   9   4    7.20    4.10
   1  -9   4   14.80    3.40
  -1  -9  -4   13.60    3.70
   1  -9   4   15.70    3.30
  -1  -9  -4   11.50    3.20
   1  -9   4   15.80    3.50
   1   9   4    6.70    4.70
   1   9   4   12.20    4.80
   2  -9   4    6.80    2.40
  -2  -9  -4    3.60    2.20
   2  -9   4    5.10    2.80
  -2  -9  -4    5.30    2.40
   2   9   4   10.90    4.90
  -3  -9  -4    3.30    2.50
   3  -9   4    1.60    2.50
  -3  -9  -4    9.30    2.50
   3  -9   4    5.90    2.40
   3   9   4    9.10    4.60
   4  -9   4   67.29    9.70
  -4  -9  -4   46.20    8.60
   4  -9   4   45.50    8.50
  -4  -9  -4   48.60    8.30
   4  -9   4   54.89    8.30
   4   9   4   64.39   11.60
  -5  -9  -4  121.69   17.10
  -5  -9  -4   97.89   15.70
   5  -9   4  139.19   18.10
   5   9   4  121.39   20.10
   6  -9   4   36.90    8.10
  -6  -9  -4   47.60    7.70
  -6  -9  -4   31.00    6.80
   6   9   4   32.10    9.80
   7  -9   4   35.20    7.60
  -7  -9  -4   20.80    5.60
   7   9   4   40.80   10.20
   8  -9   4    6.90    5.20
  -8  -9  -4   -0.60    2.50
   8   9   4    1.80    5.60
  -9  -9  -4   16.20    4.90
   9  -9   4    7.20    6.40
   9   9   4   20.40    8.90
   9 -10  -4    1.10    6.30
  -9 -10   4    2.90    3.70
  -9 -10   4    6.10    3.80
   9 -10  -4   -0.50    3.80
   9  10  -4    1.00    7.90
  -8 -10   4   -5.00    3.50
  -8 -10   4    0.00    2.70
   8 -10  -4    3.90    3.70
   8 -10  -4   -1.10    5.70
   8  10  -4   -3.50    6.70
   7 -10  -4    1.30    4.30
   7 -10  -4    1.70    2.90
  -7 -10   4   -2.70    2.10
   7  10  -4    0.90    5.40
   6 -10  -4   28.00    5.80
   6 -10  -4   22.40    6.40
  -6 -10   4   27.30    5.90
   6  10  -4   19.10    7.80
   5 -10  -4    5.40    2.80
  -5 -10   4    9.50    3.50
  -5  10   4   -1.40    3.70
   5  10  -4    2.40    5.30
   4 -10  -4  330.57   48.20
  -4 -10   4  377.36   48.60
  -4  10   4  354.56   49.60
   4  10  -4  401.26   50.89
  -3 -10   4   57.59   10.40
   3 -10  -4   66.49   10.60
  -3  10   4   69.79   12.50
   3  10  -4   79.49   13.40
   2 -10  -4   29.80    5.80
  -2 -10   4   39.20    6.50
  -2  10   4   22.80    6.80
   2  10  -4   22.80    7.20
  -1 -10   4   69.29   11.40
   1 -10  -4   96.79   12.90
  -1 -10   4   86.89   12.50
   1 -10  -4   89.89   12.30
  -1  10   4   61.69   13.50
   0 -10  -4   24.90    4.80
   0 -10   4   16.00    4.10
   0 -10   4   17.30    3.70
   0 -10  -4   13.30    3.80
   0  10   4   20.20    5.40
   1 -10   4   73.99   10.90
  -1 -10  -4   50.19   10.40
   1 -10   4   68.29   10.30
  -1 -10  -4   80.69   10.80
   1  10   4   70.79   12.50
   2 -10   4    3.40    3.00
  -2 -10  -4    2.20    2.50
   2 -10   4   11.10    2.90
  -2 -10  -4    6.80    3.00
   2  10   4   10.20    5.50
   3 -10   4   -1.60    2.60
  -3 -10  -4    0.20    2.60
   3 -10   4    1.40    2.00
  -3 -10  -4    4.60    2.50
   3  10   4    1.80    4.90
   4 -10   4   24.60    5.70
  -4 -10  -4   30.10    5.60
  -4 -10  -4   17.90    4.50
   4 -10   4   22.40    5.00
   4  10   4   19.60    7.50
   5 -10   4   -1.20    2.20
  -5 -10  -4    2.00    3.00
   5 -10   4    3.90    3.90
   5  10   4    1.50    5.60
   6 -10   4   44.40    9.50
  -6 -10  -4   38.60    8.30
   6 -10   4   53.89    8.90
   6  10   4   65.39   13.50
   7 -10   4   92.49   15.20
   7 -10   4  104.69   17.00
  -7 -10  -4   93.39   15.30
   7  10   4  108.09   19.30
   8 -10   4    5.60    6.20
   8 -10   4   22.20    5.50
  -8 -10  -4   16.10    4.70
   8  10   4   12.40    8.20
  -8 -11   4    1.80    4.00
   8 -11  -4   -2.50    3.40
  -8 -11   4   -1.10    4.50
   8  11  -4    7.90    8.60
  -7 -11   4    8.00    4.30
   7 -11  -4   19.00    4.70
   7  11  -4   17.80    9.70
   6 -11  -4   30.70    6.30
  -6 -11   4   19.40    5.70
   6  11  -4   25.50    9.70
   5 -11  -4   15.90    4.70
  -5 -11   4   35.50    6.20
   5  11  -4    5.60    6.90
   4 -11  -4   65.89   10.30
  -4 -11   4   60.19   10.10
   4  11  -4   45.30   12.30
  -3 -11   4    6.50    3.10
   3 -11  -4    1.40    2.80
   3  11  -4    5.60    5.90
   2 -11  -4    3.60    2.60
  -2 -11   4    3.60    2.90
   1 -11  -4   80.09   14.50
  -1 -11   4  105.29   15.10
   1 -11  -4  103.59   14.60
   0 -11   4    1.50    2.80
   0 -11  -4    0.20    2.30
   0 -11   4    3.80    2.30
   0 -11  -4    1.20    2.40
  -1 -11  -4    0.40    2.40
  -1 -11  -4    0.00    2.20
   1 -11   4    0.40    2.50
   1 -11   4   -0.10    1.90
   1  11   4    3.40    4.40
   2 -11   4    0.30    2.40
   2 -11   4   -0.20    1.90
  -2 -11  -4   -2.80    2.30
  -2 -11  -4    2.10    2.80
   2  11   4   -1.40    4.80
  -3 -11  -4    0.60    2.50
  -3 -11  -4    3.20    3.40
   3 -11   4    7.60    3.10
   3  11   4    0.90    5.30
   4 -11   4    2.40    2.80
  -4 -11  -4    0.70    3.10
   4  11   4   -4.90    5.40
   5 -11   4    4.20    3.30
   5 -11   4    4.30    5.00
  -5 -11  -4    6.40    3.50
   5  11   4   -2.00    6.60
   6 -11   4    6.80    5.40
  -6 -11  -4    9.30    4.10
   6 -11   4    8.20    4.00
   6  11   4   -0.40    6.80
   7 -11   4   14.00    5.20
  -7 -11  -4   14.20    5.00
   7 -11   4   30.70    8.10
   7  11   4   51.39   12.10
   6 -12  -4    6.90    3.70
  -6 -12   4    1.10    3.30
   6  12  -4   -3.40    6.20
  -5 -12   4    4.40    3.80
   5 -12  -4    7.80    4.20
   5  12  -4   -8.40    5.00
  -4 -12   4    2.70    3.40
   4 -12  -4    0.20    3.00
   4  12  -4   -6.10    5.60
   3 -12  -4   48.20    8.00
  -3 -12   4   32.40    7.50
  -2 -12   4   12.60    4.50
   2 -12  -4    4.90    3.00
   2 -12  -4    2.50    3.40
   1 -12  -4  108.99   17.50
  -1 -12   4  120.09   17.90
   1 -12  -4  115.69   17.30
   0 -12   4    2.00    3.30
   0 -12  -4    2.30    3.20
   0 -12  -4    6.40    3.50
   1 -12   4    1.90    2.90
  -1 -12  -4    2.80    2.80
   1 -12   4   -1.50    2.10
  -1 -12  -4    1.50    2.70
  -2 -12  -4   27.30    5.60
   2 -12   4   20.70    5.50
   2 -12   4   20.30    4.90
  -2 -12  -4   21.30    5.50
   2  12   4   23.60    8.20
  -3 -12  -4   42.80    8.30
   3 -12   4   55.79    9.00
   3 -12   4   38.00    7.60
   3  12   4   33.80   10.80
   4 -12   4   -2.30    2.80
  -4 -12  -4    5.10    3.60
   4  12   4   -1.50    6.40
  -5 -12  -4    5.90    3.80
   5 -12   4    8.10    4.00
   5  12   4    9.00    7.90
  -6 -12  -4    7.50    4.30
   6 -12   4    1.40    3.80
   6  12   4   -1.90    7.70
  -4 -13   4    6.90    4.10
   4 -13  -4    6.10    3.80
   3 -13  -4    6.60    4.50
   3 -13  -4    9.80    4.40
  -3 -13   4   14.20    5.10
  -2 -13   4    7.80    4.40
   2 -13  -4    4.20    3.60
   2 -13  -4   -1.30    3.10
  -1 -13   4  253.87   37.60
   1 -13  -4  284.37   37.50
   1 -13  -4  278.27   37.70
   0 -13   4   74.99   13.00
   0 -13  -4   84.69   13.40
   0 -13  -4   72.39   12.40
   1 -13   4   -0.30    3.10
  -1 -13  -4    1.80    5.40
  -1 -13  -4   -2.70    3.40
   2 -13   4   51.59    9.40
  -2 -13  -4   46.50    9.70
   3 -13   4   48.20    8.70
  -3 -13  -4   27.00    7.50
   3 -13   4   41.40    7.60
  13   0  -5    3.90    8.00
 -13   0   5    0.60    2.30
  12   0  -5    0.10    5.70
 -12   0   5    0.30    1.80
  11   0  -5    2.30    4.50
 -11   0   5    2.40    2.10
  11   0  -5   -2.40    4.60
 -10   0   5   -0.60    1.30
  10   0  -5   -3.70    3.40
  10   0  -5    0.40    4.00
  -9   0   5    0.00    1.40
   9   0  -5   -1.70    2.80
  -9   0   5    0.60    1.20
   9   0  -5   -2.60    2.50
  -8   0   5   -0.60    1.10
   8   0  -5   -2.50    2.70
   8   0  -5   -2.80    2.30
  -8   0   5   -0.30    1.00
   7   0  -5   -3.50    1.90
  -7   0   5   -0.50    0.90
  -7   0   5    0.50    0.80
   7   0  -5   -1.90    1.90
   6   0  -5   -0.20    1.90
  -6   0   5    1.20    1.00
   6   0  -5   -0.90    1.70
  -6   0   5   -0.10    0.70
  -5   0   5    0.40    0.70
   5   0  -5   -1.20    1.50
  -5   0   5   -0.30    0.60
   5   0  -5    0.20    1.70
   4   0  -5    0.60    1.70
   4   0  -5    0.20    1.40
  -4   0   5   -0.60    0.60
  -4   0   5   -0.90    0.50
  -3   0   5   -0.50    0.50
   3   0  -5    1.60    1.80
  -3   0   5   -0.10    0.60
   3   0  -5    0.50    1.40
   3   0  -5    0.00    0.50
  -2   0   5    0.20    0.50
  -2   0   5    0.70    0.70
   2   0  -5    0.40    1.20
   2   0  -5   -1.10    1.80
   2   0  -5    0.40    0.50
   1   0  -5   -0.30    0.50
   1   0  -5    0.70    1.40
   1   0  -5    0.40    0.40
  -1   0   5   -0.60    0.30
  -1   0   5    0.30    0.60
   0   0  -5    0.60    0.60
   0   0   5    4.40    0.90
   0   0  -5    0.70    0.80
   0   0  -5    0.10    0.20
   0   0   5   -0.50    0.50
  -1   0  -5   -0.10    0.90
   1   0   5    0.60    0.50
  -1   0  -5    0.40    0.30
  -1   0  -5    0.80    0.70
   1   0   5   -0.30    0.80
   1   0   5    0.40    0.40
   2   0   5    0.30    0.90
  -2   0  -5    0.10    0.80
   2   0   5   -0.30    0.50
  -2   0  -5    0.60    0.50
  -2   0  -5    0.00    0.40
  -3   0  -5   -0.80    0.50
  -3   0  -5    0.10    0.40
  -3   0  -5    0.70    1.00
   3   0   5   -0.20    0.90
   3   0   5   -0.40    0.50
   4   0   5    0.20    1.30
  -4   0  -5   -0.70    0.90
   4   0   5   -0.80    1.10
  -4   0  -5    0.10    0.30
  -4   0  -5   -0.40    0.70
   4   0   5    0.30    0.60
   5   0   5    0.20    1.80
  -5   0  -5    2.10    1.40
   5   0   5    0.20    1.50
  -5   0  -5   -0.40    0.70
  -6   0  -5    1.30    1.40
  -6   0  -5   -0.70    0.70
   6   0   5    0.40    1.90
   6   0   5   -1.00    1.90
  -7   0  -5    0.60    1.50
   7   0   5   -2.40    1.90
   7   0   5   -1.40    2.20
  -7   0  -5   -0.60    1.00
  -8   0  -5    0.80    1.30
   8   0   5    0.80    3.00
   8   0   5    3.00    2.90
  -8   0  -5    1.50    1.90
  -9   0  -5    1.50    2.00
   9   0   5    0.80    3.30
  -9   0  -5    0.30    1.30
   9   0   5   -0.20    2.80
  10   0   5    2.80    4.20
 -10   0  -5   -3.00    1.50
 -10   0  -5   -0.60    2.20
  10   0   5    2.80    4.10
  11   0   5    1.90    4.60
  11   0   5   -2.60    4.10
 -11   0  -5    0.60    1.70
  12   0   5   -5.00    5.30
 -12   0  -5   -1.90    2.00
  12   0   5   -1.30    5.70
  13   0   5    1.80    7.50
 -13   0  -5    0.30    2.70
  13   0   5   -1.40    6.50
  13  -1  -5   55.39   15.20
 -13  -1   5   80.69   12.40
  13   1  -5   70.19   16.50
 -13   1   5   86.09   12.50
 -12  -1   5   76.89   12.80
  12  -1  -5   83.09   16.30
 -12   1   5   95.59   13.30
  12   1  -5   88.69   16.20
  12   1  -5   74.19   15.70
  11  -1  -5   -1.10    4.80
 -11  -1   5    1.10    2.20
  11   1  -5    3.00    4.90
  11   1  -5    1.10    4.70
 -11   1   5    0.70    1.70
  10  -1  -5   32.90    7.60
 -10  -1   5   28.00    5.30
  10  -1  -5   40.40    7.90
  10   1  -5   29.00    7.50
  10   1  -5   26.10    7.90
 -10   1   5   28.20    5.30
   9  -1  -5  611.74   78.29
  -9  -1   5  591.44   76.79
  -9  -1   5  616.54   76.49
   9  -1  -5  609.64   77.69
   9   1  -5  622.84   78.39
  -9   1   5  532.95   76.69
   9   1  -5  483.25   77.79
   8  -1  -5   10.60    3.60
  -8  -1   5    7.00    2.10
   8  -1  -5    9.30    4.20
  -8  -1   5    6.30    1.90
   8   1  -5    6.50    3.80
   8   1  -5    2.80    3.60
  -8   1   5    6.80    1.90
  -8   1   5   10.30    2.30
  -7  -1   5  107.09   17.40
   7  -1  -5  129.19   19.30
   7  -1  -5  132.49   18.20
  -7  -1   5  163.68   17.60
  -7   1   5  121.29   17.30
  -7   1   5  123.29   17.50
   7   1  -5  143.19   18.90
   7   1  -5  111.59   19.10
   6  -1  -5  526.05   67.09
   6  -1  -5  527.65   66.59
  -6  -1   5  513.25   66.09
   6   1  -5  550.04   67.19
  -6   1   5  525.45   66.09
   6   1  -5  419.56   66.79
  -6   1   5  457.05   66.09
  -5  -1   5  492.95   63.59
   5  -1  -5  523.55   63.89
  -5  -1   5  462.15   63.59
   5  -1  -5  488.95   64.19
  -5   1   5  513.45   63.49
  -5   1   5  539.05   63.59
   5   1  -5  395.66   64.09
   5   1  -5  399.16   64.09
   4  -1  -5  616.94   79.39
   4  -1  -5  670.53   79.09
  -4  -1   5  672.33   78.89
  -4  -1   5  533.85   78.79
   4   1  -5  510.55   79.29
  -4   1   5  593.24   78.79
  -3  -1   5   12.40    2.20
   3  -1  -5   11.50    2.90
   3  -1  -5   11.20    2.10
  -3  -1   5   13.10    2.00
   3  -1  -5    6.60    1.70
  -3   1   5    9.90    2.00
  -3   1   5   13.50    1.90
   3   1  -5   12.20    3.10
   3   1  -5    8.70    1.50
  -3   1   5   10.90    1.90
   3   1  -5   10.10    2.80
   3   1  -5    8.70    1.60
  -2  -1   5  290.67   46.80
  -2  -1   5  317.97   46.70
   2  -1  -5  348.47   46.70
   2  -1  -5  391.46   47.30
   2   1  -5  364.96   47.30
  -2   1   5  384.26   46.80
  -2   1   5  409.56   46.70
   2   1  -5  354.66   46.60
   2   1  -5  365.16   47.20
   1  -1  -5 2794.42  354.26
  -1  -1   5 2503.75  354.36
   1  -1  -5 2700.23  354.56
  -1   1   5 2653.43  354.16
   1   1  -5 2935.81  354.16
   1   1  -5 2722.63  354.46
  -1   1   5 2380.76  354.26
   1   1  -5 2986.90  354.16
   0  -1   5  365.76   50.59
   0  -1  -5  409.76   50.89
   0  -1   5  455.75   50.89
   0  -1  -5  395.66   50.79
   0   1  -5  341.27   50.69
   0   1   5  367.76   50.79
   0   1  -5  384.36   50.89
   1  -1   5    1.00    0.70
  -1  -1  -5    1.70    0.80
  -1  -1  -5    1.00    0.80
   1  -1   5    2.90    0.50
   1  -1   5    3.70    1.00
  -1  -1  -5    1.90    0.70
  -1   1  -5    0.50    0.80
  -1   1  -5    1.80    0.40
   1   1   5    2.50    1.00
   1   1   5    2.20    1.00
   2  -1   5 1933.91  229.58
  -2  -1  -5 1725.53  229.48
   2  -1   5 1761.62  229.28
  -2  -1  -5 1855.81  229.38
   2   1   5 1551.64  229.38
  -2   1  -5 1740.03  229.28
  -2   1  -5 1698.03  229.58
  -2   1  -5 1773.02  229.28
  -3  -1  -5  761.62   91.89
  -3  -1  -5  711.13   91.59
   3  -1   5  770.32   91.39
  -3   1  -5  773.02   91.49
  -3   1  -5  679.13   91.79
   3   1   5  583.64   91.59
   3   1   5  584.04   91.99
  -4  -1  -5  872.21  114.99
   4  -1   5  889.81  115.19
  -4  -1  -5  899.51  114.79
   4  -1   5  898.41  115.19
   4   1   5  832.12  114.79
   4   1   5  901.11  115.39
   4   1   5  857.31  114.99
  -4   1  -5  896.51  114.69
  -4   1  -5  842.42  114.99
  -5  -1  -5   73.29    9.70
  -5  -1  -5   57.99    9.10
   5  -1   5   59.79   10.00
   5  -1   5   56.39    9.90
  -5   1  -5   71.29   10.00
  -5   1  -5   70.79    9.10
   5   1   5   68.39   10.60
   5   1   5   74.29   10.10
   6  -1   5    6.30    2.60
  -6  -1  -5    8.10    2.30
  -6  -1  -5    3.50    1.60
   6  -1   5    8.40    2.80
   6   1   5    8.30    2.70
   6   1   5    6.50    3.00
  -6   1  -5    6.10    1.60
  -6   1  -5    6.80    2.30
  -7  -1  -5  362.36   50.79
   7  -1   5  411.36   51.39
   7  -1   5  407.66   51.49
  -7  -1  -5  370.16   50.49
  -7   1  -5  384.26   50.39
   7   1   5  393.16   51.79
   7   1   5  376.16   51.09
  -7   1  -5  364.56   50.79
   8  -1   5   53.39    8.90
  -8  -1  -5   35.30    6.90
  -8  -1  -5   48.90    7.70
   8  -1   5   55.79    9.20
   8   1   5   54.69    8.90
   8   1   5   50.19    9.30
  -8   1  -5   38.70    7.50
  -8   1  -5   55.29    7.40
  -9  -1  -5    3.30    1.60
  -9  -1  -5    3.30    2.20
   9  -1   5   -0.50    3.20
   9  -1   5    2.90    3.80
  -9   1  -5    8.20    2.90
   9   1   5    2.90    3.60
   9   1   5    4.90    3.80
  -9   1  -5    1.30    1.50
 -10  -1  -5   77.39   11.60
 -10  -1  -5   75.29   11.00
  10  -1   5   73.39   13.30
  10  -1   5   72.19   13.00
  10   1   5   75.19   13.30
  10   1   5   49.60   12.30
 -10   1  -5   76.09   11.00
 -11  -1  -5   73.19   11.50
  11  -1   5   57.59   13.50
  11  -1   5   66.39   13.90
 -11  -1  -5   83.49   12.50
  11   1   5   74.59   14.40
  11   1   5   90.79   14.90
 -11   1  -5   79.79   11.60
 -12  -1  -5  221.68   30.00
  12  -1   5  239.58   33.90
  12  -1   5  199.88   33.10
  12   1   5  209.68   33.80
 -12   1  -5  218.48   30.10
  12   1   5  229.58   33.30
 -13  -2   5   39.30    7.60
  13  -2  -5   32.40   11.70
 -13   2   5   36.70    7.30
  13   2  -5   64.99   14.50
  13   2  -5   55.89   12.60
 -12  -2   5   -0.90    1.70
  12  -2  -5    2.10    5.90
  12   2  -5   -1.20    6.60
  12   2  -5    5.50    6.80
 -12   2   5    4.10    2.40
  11  -2  -5  143.49   23.40
 -11  -2   5  114.69   19.80
  11   2  -5  167.98   24.30
  11   2  -5  144.49   23.50
 -11   2   5  179.78   20.40
  10  -2  -5  170.58   27.70
 -10  -2   5  186.88   25.40
  10   2  -5  134.79   27.20
 -10   2   5  202.58   25.40
  10   2  -5  216.48   29.20
   9  -2  -5   54.69    9.20
  -9  -2   5   55.59    7.70
   9  -2  -5   65.49   10.60
  -9  -2   5   39.60    7.80
   9   2  -5   53.09   10.50
   9   2  -5   51.09   10.20
  -9   2   5   51.29    8.10
  -8  -2   5    7.40    2.10
  -8  -2   5    3.40    2.00
   8  -2  -5   11.00    4.00
   8  -2  -5    5.80    2.90
   8   2  -5    8.20    4.20
   8   2  -5    7.90    4.00
  -8   2   5    9.40    2.40
  -8   2   5    5.90    1.80
   7  -2  -5  560.24   68.79
  -7  -2   5  456.55   67.59
   7  -2  -5  534.15   67.89
  -7  -2   5  541.75   67.79
  -7   2   5  517.05   67.59
   7   2  -5  511.75   68.69
   7   2  -5  489.45   68.79
  -6  -2   5    1.30    1.20
   6  -2  -5   -2.30    1.40
   6  -2  -5   -2.40    1.90
  -6  -2   5    0.10    1.00
  -6   2   5   -0.40    0.80
   6   2  -5    0.60    2.50
   6   2  -5    1.50    2.30
  -6   2   5   -1.10    0.90
  -5  -2   5   82.49   11.80
   5  -2  -5   78.19   12.80
   5  -2  -5   83.99   11.70
  -5  -2   5  100.69   11.90
  -5   2   5  112.89   11.80
   5   2  -5   68.29   12.80
   5   2  -5   67.99   12.70
  -5   2   5   72.69   11.60
   4  -2  -5  471.35   63.39
  -4  -2   5  542.75   63.19
   4  -2  -5  471.55   62.79
   4  -2  -5  417.96   62.79
  -4  -2   5  514.75   62.99
   4   2  -5  457.45   63.49
   4   2  -5  492.05   62.59
   4   2  -5  471.45   63.69
  -4   2   5  449.76   62.89
  -4   2   5  491.05   62.59
  -4   2   5  468.45   62.79
   3  -2  -5  732.93  107.79
  -3  -2   5  876.11  107.79
   3  -2  -5  894.81  108.29
  -3   2   5  677.13  107.69
  -3   2   5  929.31  107.89
   3   2  -5  870.71  108.39
   2  -2  -5 4000.90  514.15
   2  -2  -5 3290.57  514.45
  -2  -2   5 3595.14  514.35
  -2  -2   5 4208.68  514.15
  -2   2   5 4062.99  514.15
   2   2  -5 3917.81  514.75
  -2   2   5 3864.91  513.95
   2   2  -5 4098.19  514.55
  -2   2   5 4359.86  514.35
  -1  -2   5 2999.80  345.57
  -1  -2   5 2378.86  345.87
   1  -2  -5 2930.41  345.97
   1  -2  -5 2569.64  345.57
   1  -2  -5 2887.21  345.77
   1   2  -5 2452.85  345.87
  -1   2   5 2578.34  345.67
  -1   2   5 2365.56  345.87
   0  -2   5 2621.74  317.37
   0  -2   5 2390.56  317.07
   0  -2  -5 2472.75  317.27
   0  -2  -5 2284.97  317.27
   0   2  -5 2444.76  317.37
   0   2   5 2347.86  317.27
  -1  -2  -5   19.70    2.90
   1  -2   5   12.60    2.90
  -1  -2  -5   20.80    3.10
  -1  -2  -5   20.00    2.80
   1   2   5   25.90    3.50
  -1   2  -5   15.60    2.90
   1   2   5   20.60    3.00
   1   2   5   22.40    3.50
   2  -2   5  478.25   61.39
  -2  -2  -5  471.65   61.29
   2  -2   5  410.16   61.19
  -2  -2  -5  471.55   61.29
  -2   2  -5  464.85   61.09
  -2   2  -5  483.55   61.39
   2   2   5  446.26   61.49
   2   2   5  539.15   61.79
  -3  -2  -5    7.20    1.50
  -3  -2  -5    8.50    1.80
   3  -2   5    4.50    1.40
   3  -2   5    5.30    1.00
   3   2   5    1.50    1.20
   3   2   5    4.20    1.60
  -3   2  -5    4.00    1.10
  -3   2  -5    5.90    1.60
   3   2   5    7.00    2.20
   4  -2   5  394.96   51.89
  -4  -2  -5  415.36   52.49
   4  -2   5  432.36   52.49
  -4  -2  -5  410.26   52.29
   4  -2   5  400.36   51.79
  -4   2  -5  395.66   52.09
  -4   2  -5  375.36   52.39
   4   2   5  410.96   53.09
   4   2   5  344.17   52.39
  -5  -2  -5   50.19    6.60
   5  -2   5   38.70    6.40
   5  -2   5   33.80    6.60
  -5  -2  -5   45.60    6.20
   5   2   5   43.70    6.60
  -5   2  -5   38.70    6.40
  -5   2  -5   33.10    5.70
   5   2   5   38.40    7.20
   6  -2   5  319.17   45.50
  -6  -2  -5  352.76   45.00
   6  -2   5  346.67   45.50
  -6  -2  -5  333.77   45.20
   6   2   5  318.17   45.30
   6   2   5  321.17   46.00
  -6   2  -5  347.87   45.20
  -6   2  -5  354.06   44.80
   7  -2   5  790.72  103.19
  -7  -2  -5  762.12  102.49
  -7  -2  -5  788.92  102.69
   7  -2   5  772.02  103.09
  -7   2  -5  768.22  102.29
   7   2   5  815.82  103.79
   7   2   5  793.42  102.99
  -7   2  -5  756.02  102.69
   8  -2   5   29.30    6.30
  -8  -2  -5   23.40    5.20
  -8  -2  -5   27.60    5.10
   8  -2   5   24.20    6.20
   8   2   5   18.80    5.70
  -8   2  -5   38.20    5.20
   8   2   5   32.20    7.10
  -8   2  -5   38.90    6.10
  -9  -2  -5   59.39    9.90
  -9  -2  -5   64.69    9.60
   9  -2   5   72.69   11.80
   9  -2   5   50.29   11.10
   9   2   5   71.19   11.60
  -9   2  -5   60.19    9.50
   9   2   5   76.19   12.40
 -10  -2  -5   16.70    5.50
  10  -2   5   24.00    7.00
 -10  -2  -5   31.30    5.50
  10  -2   5   50.09    8.80
  10   2   5   42.50    8.40
  10   2   5   28.80    8.10
 -10   2  -5   38.20    5.80
 -11  -2  -5    3.80    2.30
  11  -2   5   -1.40    4.30
 -11  -2  -5   -1.90    2.50
  11  -2   5   -4.20    4.40
  11   2   5    6.70    6.10
  11   2   5    1.50    4.60
 -11   2  -5    2.50    2.30
 -12  -2  -5   91.19   13.80
  12  -2   5   85.09   16.60
 -12  -2  -5   89.59   14.30
  12   2   5  107.59   16.90
 -12   2  -5   96.09   13.90
  12   2   5   69.99   16.80
  13  -3  -5   -2.00    6.40
 -13  -3   5    0.50    2.60
  13   3  -5    0.20    7.40
  13   3  -5   -2.30    7.60
 -13   3   5   -1.30    2.70
  12  -3  -5   22.00    7.70
 -12  -3   5    7.40    3.20
  12   3  -5   15.00    8.00
  12   3  -5   11.30    7.20
 -12   3   5   11.40    3.70
 -11  -3   5    0.40    2.10
  11  -3  -5    2.60    4.70
  11   3  -5   -0.80    5.00
  11   3  -5   -0.20    5.10
 -11   3   5   -2.20    1.80
  10  -3  -5   10.60    5.80
 -10  -3   5   15.00    3.80
  10   3  -5   18.20    6.40
 -10   3   5   17.50    3.70
  10   3  -5   16.40    6.30
  -9  -3   5   51.49    8.90
  -9  -3   5   48.70    9.00
   9  -3  -5   72.89   11.60
   9   3  -5   55.29   11.20
   9   3  -5   48.00   11.20
  -9   3   5   77.79    9.00
   8  -3  -5    2.60    2.50
   8  -3  -5   17.10    4.70
  -8  -3   5    5.10    2.10
  -8  -3   5    6.50    2.10
  -8   3   5    7.60    2.00
   8   3  -5    1.20    3.50
   8   3  -5    5.60    3.90
  -8   3   5    2.10    1.60
  -7  -3   5   52.19    9.60
  -7  -3   5   76.29    9.70
   7  -3  -5   81.49    9.70
   7  -3  -5   59.19   11.00
   7   3  -5   67.59   11.60
   7   3  -5   65.09   11.30
  -7   3   5   68.69    9.40
  -7   3   5   55.19    9.30
   6  -3  -5  103.89   14.40
  -6  -3   5   72.09   12.60
  -6  -3   5   97.39   12.70
   6  -3  -5   92.19   12.40
  -6   3   5  100.79   12.60
   6   3  -5   76.69   14.00
   6   3  -5   82.69   14.60
  -6   3   5   89.59   12.40
   5  -3  -5    3.20    1.30
   5  -3  -5    3.00    2.30
  -5  -3   5    5.10    1.80
  -5  -3   5    4.70    1.60
  -5   3   5    9.60    1.80
   5   3  -5    2.30    2.70
   5   3  -5    6.20    3.00
  -5   3   5    4.90    0.90
  -5   3   5    3.00    1.40
   4  -3  -5   29.50    5.00
   4  -3  -5   25.10    3.90
  -4  -3   5   23.80    4.30
  -4  -3   5   24.10    3.90
   4   3  -5   21.90    5.40
  -4   3   5   19.30    3.60
   4   3  -5   30.30    5.40
  -4   3   5   19.80    3.90
   3  -3  -5   81.89   10.40
  -3  -3   5   73.89    9.80
   3  -3  -5   68.19    9.80
  -3  -3   5   61.39   10.00
   3   3  -5   85.59   11.00
  -3   3   5   78.39   10.10
  -3   3   5   63.29    9.70
   3   3  -5   79.99   11.70
   2  -3  -5 1169.28  147.29
  -2  -3   5 1032.20  146.89
   2  -3  -5 1052.49  146.89
  -2  -3   5 1228.48  147.29
  -2  -3   5 1070.69  146.89
   2  -3  -5 1122.89  147.59
  -2   3   5 1074.69  147.49
   2   3  -5 1258.17  147.49
  -2   3   5 1165.78  146.99
  -1  -3   5   81.39    9.70
   1  -3  -5   64.19    9.90
   1  -3  -5   75.99    9.70
   1  -3  -5   76.69    9.60
  -1  -3   5   70.79    9.50
  -1   3   5   59.39    9.60
   1   3  -5   79.79    9.90
  -1   3   5   54.39    9.90
   1   3  -5   84.19   10.50
   0  -3  -5   74.99    9.80
   0  -3   5   65.99    9.70
   0  -3  -5   73.99    9.80
   0   3  -5   69.99    9.90
   0   3   5   70.99   10.20
   0   3   5   70.79    9.70
   0   3   5   79.69   10.10
  -1  -3  -5  343.47   47.80
  -1  -3  -5  387.66   48.00
   1   3   5  351.46   48.20
   1   3   5  379.86   48.30
   1   3   5  360.66   47.70
   2  -3   5   72.69    8.70
  -2  -3  -5   65.09    8.60
  -2  -3  -5   63.39    8.60
  -2   3  -5   59.09    8.30
   2   3   5   51.29    9.00
   2   3   5   62.89    9.50
  -2   3  -5   64.49    8.60
   2   3   5   57.79    8.30
  -3  -3  -5   71.49    9.10
  -3  -3  -5   70.19    9.10
   3  -3   5   75.49    9.20
   3  -3   5   64.99    8.90
   3   3   5   49.90    9.80
   3   3   5   53.89    9.60
   3   3   5   66.09    8.90
  -3   3  -5   64.29    9.10
  -3   3  -5   60.29    8.80
  -4  -3  -5  296.07   37.50
  -4  -3  -5  288.67   37.40
   4  -3   5  276.57   37.40
   4  -3   5  289.47   37.10
   4   3   5  240.38   38.00
   4   3   5  282.57   37.40
  -4   3  -5  292.27   37.20
   4   3   5  259.37   37.70
  -4   3  -5  288.17   37.50
   5  -3   5   56.09    8.30
   5  -3   5   52.19    7.00
  -5  -3  -5   60.59    8.20
   5  -3   5   54.69    8.70
  -5  -3  -5   60.49    8.20
  -5   3  -5   56.09    8.20
   5   3   5   58.29    8.20
  -5   3  -5   48.30    7.40
   5   3   5   40.10    8.70
   6  -3   5  630.94   82.39
   6  -3   5  617.14   82.69
  -6  -3  -5  617.74   82.09
  -6  -3  -5  564.54   82.09
   6   3   5  622.14   83.19
   6   3   5  640.74   82.29
  -6   3  -5  659.83   81.89
  -7  -3  -5    7.30    2.40
  -7  -3  -5    1.50    1.70
   7  -3   5    7.00    3.00
   7  -3   5    1.40    2.30
  -7   3  -5    7.60    1.90
   7   3   5    6.30    4.00
   7   3   5    5.20    2.60
   8  -3   5    1.10    2.70
  -8  -3  -5   -0.40    1.60
   8  -3   5   -1.20    2.20
  -8  -3  -5    0.80    1.50
   8   3   5   -1.80    3.20
   8   3   5   -1.40    2.60
  -8   3  -5   -0.10    1.20
   9  -3   5   88.89   13.20
  -9  -3  -5   69.39   11.20
  -9  -3  -5   70.79   11.40
   9  -3   5   87.99   13.50
   9   3   5   78.89   12.60
   9   3   5   85.39   14.30
  -9   3  -5   65.49   10.90
  10  -3   5   -2.40    3.00
 -10  -3  -5    2.50    1.90
 -10  -3  -5   -0.10    2.10
  10  -3   5    6.30    4.50
 -10   3  -5   -2.90    1.60
  10   3   5   -4.00    3.60
  10   3   5    0.30    4.20
 -11  -3  -5    2.50    2.80
  11  -3   5    0.50    5.40
  11  -3   5   -3.40    4.50
 -11  -3  -5    0.80    2.00
 -11   3  -5    1.00    2.20
  11   3   5   -1.80    5.70
  11   3   5    3.20    4.90
  12  -3   5    9.00    6.20
 -12  -3  -5   12.20    4.10
 -12  -3  -5    8.50    3.20
  12   3   5   10.70    8.40
 -12   3  -5   11.10    3.70
  13  -4  -5    0.20    3.60
  13  -4  -5   -1.20    7.20
 -13  -4   5    1.40    2.90
  13   4  -5    1.40    8.20
 -13   4   5    2.90    2.70
  12  -4  -5    4.30    5.70
 -12  -4   5   14.60    3.90
  12   4  -5   11.70    8.20
 -12   4   5   15.70    4.10
  12   4  -5   13.60    8.30
 -11  -4   5   88.29   14.40
  11  -4  -5   72.49   16.40
 -11   4   5  104.19   14.10
  11   4  -5  110.79   18.50
  11   4  -5  112.89   17.80
  10  -4  -5   83.39   15.80
 -10  -4   5   88.99   13.70
 -10  -4   5  106.99   13.40
  10   4  -5   49.90   14.70
  10   4  -5   82.19   16.70
 -10   4   5   96.69   13.20
  -9  -4   5    2.90    1.90
  -9  -4   5    1.50    1.90
   9  -4  -5    0.20    3.70
   9   4  -5    4.00    5.00
  -9   4   5    8.90    2.60
   9   4  -5   -0.70    3.80
  -8  -4   5    1.60    2.00
   8  -4  -5    3.80    3.60
  -8  -4   5    2.00    2.00
   8   4  -5    2.50    3.70
   8   4  -5    3.40    4.10
  -8   4   5    3.30    1.60
  -8   4   5    3.10    2.00
  -7  -4   5  144.99   20.80
   7  -4  -5  159.48   21.90
  -7  -4   5  148.89   20.90
   7   4  -5  148.69   22.70
  -7   4   5  162.38   20.70
   7   4  -5  156.08   23.50
  -7   4   5  144.69   20.70
   6  -4  -5   26.10    6.30
  -6  -4   5   32.40    5.90
  -6  -4   5   34.40    5.70
   6   4  -5   25.90    6.80
  -6   4   5   40.30    5.90
  -6   4   5   30.30    5.30
   6   4  -5   33.40    6.90
  -5  -4   5  249.58   32.70
   5  -4  -5  267.97   33.30
   5  -4  -5  267.07   32.70
  -5  -4   5  204.98   32.80
   5   4  -5  274.37   33.50
   5   4  -5  243.48   32.00
  -5   4   5  211.58   32.40
   5   4  -5  273.27   34.10
  -5   4   5  253.37   32.80
   4  -4  -5  316.47   41.60
  -4  -4   5  326.57   41.20
   4  -4  -5  302.17   41.20
   4   4  -5  311.77   41.70
   4   4  -5  363.26   42.70
  -4   4   5  275.47   41.30
  -3  -4   5  719.53   98.59
   3  -4  -5  838.42   98.99
   3  -4  -5  754.52   98.69
   3   4  -5  674.53   99.49
   3   4  -5  773.92   98.79
  -3   4   5  661.53   98.49
  -3   4   5  845.72   98.99
  -2  -4   5  920.81  115.09
  -2  -4   5  825.92  115.09
   2  -4  -5  909.41  115.59
   2  -4  -5  961.60  115.49
   2  -4  -5  790.42  115.09
   2   4  -5  924.61  115.49
  -2   4   5  929.01  115.89
  -2   4   5  831.02  115.19
   2   4  -5  868.81  116.19
  -1  -4   5  199.48   26.20
   1  -4  -5  200.88   26.20
   1  -4  -5  162.38   26.20
   1   4  -5  202.48   26.90
   1   4  -5  210.18   26.30
  -1   4   5  182.88   26.60
  -1   4   5  223.78   26.30
   0  -4  -5   14.30    2.60
   0  -4  -5   14.10    2.40
   0  -4   5   16.10    2.50
   0   4   5   15.80    2.30
   0   4   5    7.50    2.60
   0   4   5   14.60    3.20
  -1  -4  -5   64.39    8.60
  -1  -4  -5   52.79    8.60
   1   4   5   50.09    9.20
   1   4   5   86.59    9.50
  -2  -4  -5  219.88   33.50
  -2  -4  -5  269.37   33.60
   2   4   5  241.98   33.10
   2   4   5  306.37   34.30
   2   4   5  265.97   34.10
   3  -4   5   83.89   11.30
  -3  -4  -5   81.89   11.20
  -3  -4  -5   84.89   11.30
   3   4   5   86.79   11.00
   3   4   5   81.99   11.90
  -3   4  -5   69.89   11.00
   3   4   5   84.19   12.60
  -4  -4  -5  194.88   26.80
   4  -4   5  200.48   27.20
   4  -4   5  195.58   26.80
  -4  -4  -5  206.78   26.90
   4   4   5  206.58   27.40
   4   4   5  213.48   27.80
   4   4   5  203.58   26.70
  -4   4  -5  189.58   26.60
   5  -4   5  313.47   35.80
  -5  -4  -5  255.77   35.10
   5  -4   5  238.08   34.60
  -5  -4  -5  271.47   35.10
   5  -4   5  303.27   35.20
   5   4   5  227.08   35.00
  -5   4  -5  267.37   34.90
   5   4   5  278.67   36.20
  -6  -4  -5  223.38   28.10
  -6  -4  -5  219.68   28.10
   6  -4   5  218.88   28.70
   6  -4   5  189.18   28.10
  -6   4  -5  218.18   27.80
   6   4   5  174.98   28.00
   6   4   5  213.88   29.30
   7  -4   5    5.50    3.10
   7  -4   5    9.00    2.80
  -7  -4  -5    5.20    2.20
  -7  -4  -5    6.30    2.30
   7   4   5    2.20    2.30
  -7   4  -5    5.30    1.70
   7   4   5    5.10    3.60
   8  -4   5   24.30    5.00
  -8  -4  -5   16.40    3.70
  -8  -4  -5   13.80    3.70
   8  -4   5   16.10    5.20
   8   4   5   17.20    5.80
   8   4   5    9.40    4.10
  -8   4  -5   17.40    3.40
  -9  -4  -5   49.70    8.10
   9  -4   5   38.30    8.70
  -9  -4  -5   35.70    7.70
   9  -4   5   47.70    9.70
  -9   4  -5   58.69    7.90
   9   4   5   48.90   10.50
   9   4   5   63.49    9.60
 -10  -4  -5   -2.00    2.00
  10  -4   5    2.70    4.40
  10  -4   5    2.80    4.20
 -10  -4  -5    2.70    2.40
  10   4   5    4.40    5.90
 -10   4  -5    4.20    2.30
  11  -4   5   13.70    6.80
 -11  -4  -5   11.60    3.90
 -11  -4  -5   15.00    3.70
 -11   4  -5    9.00    3.20
  11   4   5   13.10    7.40
  12  -4   5   47.90   11.00
 -12  -4  -5   30.20    6.70
 -12   4  -5   36.60    7.00
  12   4   5   54.79   12.60
 -12  -5   5   55.69    9.50
  12  -5  -5   45.90   12.50
  12  -5  -5   45.50    9.50
 -12   5   5   58.69    9.50
  12   5  -5   95.19   16.00
 -11  -5   5  147.39   21.50
  11  -5  -5  152.18   24.90
  11  -5  -5  184.08   22.00
  11   5  -5  129.79   24.10
 -11   5   5  153.88   21.40
  11   5  -5  117.29   24.90
 -10  -5   5  262.07   33.10
 -10  -5   5  252.57   33.10
  10  -5  -5  261.87   35.20
 -10   5   5  199.98   32.60
  10   5  -5  334.47   37.10
  10   5  -5  202.48   35.20
  -9  -5   5   24.20    4.70
  -9  -5   5   14.80    4.00
   9  -5  -5   25.30    6.80
   9   5  -5   15.90    6.20
   9   5  -5   17.10    6.40
  -9   5   5   21.00    4.20
   8  -5  -5   11.90    5.10
  -8  -5   5    6.40    2.70
  -8  -5   5    8.00    2.70
   8   5  -5    3.50    4.10
  -8   5   5    5.30    2.20
   8   5  -5    1.50    4.30
  -8   5   5    7.50    2.80
   7  -5  -5  423.16   58.79
  -7  -5   5  439.26   57.99
  -7  -5   5  491.25   58.39
   7  -5  -5  412.56   57.89
   7   5  -5  425.66   58.69
  -7   5   5  394.46   57.89
   7   5  -5  440.26   59.79
  -7   5   5  460.45   57.79
   6  -5  -5  176.68   23.10
  -6  -5   5  171.48   22.10
   6  -5  -5  162.08   22.00
  -6  -5   5  116.69   22.10
   6   5  -5  206.88   24.30
   6   5  -5  149.29   22.70
  -6   5   5  175.28   21.90
  -6   5   5  168.18   22.20
  -5  -5   5   75.09    9.70
   5  -5  -5   65.89   10.70
  -5  -5   5   73.49   10.50
   5  -5  -5   67.39   11.60
  -5  -5   5   73.19   11.50
   5   5  -5   64.29   11.20
   5   5  -5   86.09   13.60
  -5   5   5   76.69   10.40
  -5   5   5   68.09   11.10
  -4  -5   5  162.68   23.30
   4  -5  -5  173.58   23.80
   4  -5  -5  174.68   23.40
  -4  -5   5  163.48   22.70
   4   5  -5  170.48   23.50
   4   5  -5  117.19   24.80
  -4   5   5  197.48   23.30
  -4   5   5  208.68   23.90
  -3  -5   5   65.79    9.20
   3  -5  -5   69.49    9.90
  -3  -5   5   94.49   10.10
   3  -5  -5   77.29   10.70
   3   5  -5   38.20   10.50
   3   5  -5   78.09    9.90
  -3   5   5   66.99   10.20
   2  -5  -5  503.95   68.89
  -2  -5   5  534.55   68.99
   2  -5  -5  525.25   69.09
  -2  -5   5  556.64   68.59
  -2   5   5  491.65   68.79
  -2   5   5  530.45   69.49
   2   5  -5  557.34   68.99
   2   5  -5  463.25   69.69
   1  -5  -5  405.26   54.99
  -1  -5   5  335.47   54.89
   1  -5  -5  471.85   55.09
  -1  -5   5  397.36   54.79
  -1   5   5  393.46   55.19
   1   5  -5  479.45   55.09
   1   5  -5  490.35   55.99
   0  -5   5  112.89   14.20
   0  -5  -5  105.59   13.90
   0  -5  -5  102.99   14.20
   0   5   5  111.49   14.90
   0   5   5   84.09   14.40
  -1  -5  -5 1063.89  131.59
  -1  -5  -5  983.10  131.59
   1   5   5 1056.89  132.19
   1   5   5  910.81  132.09
  -2  -5  -5  228.78   27.80
  -2  -5  -5  205.98   27.60
   2   5   5  212.78   28.40
   2   5   5  171.48   28.20
   3  -5   5   98.09   13.40
  -3  -5  -5   96.19   13.40
  -3  -5  -5  100.39   13.50
   3   5   5   84.39   14.60
   3   5   5  100.89   14.30
  -4  -5  -5  195.48   24.40
   4  -5   5  192.08   24.50
  -4  -5  -5  146.19   24.40
   4  -5   5  206.18   25.00
   4   5   5  160.48   25.10
  -4   5  -5  185.28   24.30
   4   5   5  171.98   24.10
   4   5   5  237.48   26.00
  -5  -5  -5   17.90    4.20
  -5  -5  -5   23.50    4.40
   5  -5   5   16.90    4.70
   5  -5   5   28.30    4.50
  -5   5  -5   27.20    4.20
   5   5   5   25.60    4.30
   5   5   5   33.30    6.70
  -6  -5  -5   66.89   10.20
   6  -5   5   50.29    9.70
   6  -5   5   54.49   10.50
  -6  -5  -5   68.59   10.10
  -6   5  -5   76.49    9.60
   6   5   5   75.59   10.20
   6   5   5   72.49   12.10
   7  -5   5    8.40    3.20
  -7  -5  -5    9.80    3.00
   7  -5   5   16.10    4.70
  -7  -5  -5    9.10    2.80
   7   5   5   11.60    4.60
  -7   5  -5   13.60    2.90
   7   5   5   13.50    3.60
  -8  -5  -5   -2.10    1.80
   8  -5   5    1.60    2.60
   8  -5   5    0.60    3.40
  -8  -5  -5   -0.80    1.80
   8   5   5    1.00    3.60
  -8   5  -5   -0.80    1.10
   9  -5   5  273.07   36.60
  -9  -5  -5  267.47   35.90
  -9  -5  -5  261.67   35.90
   9  -5   5  239.18   37.10
   9   5   5  272.37   39.80
  -9   5  -5  270.57   35.70
 -10  -5  -5   19.40    5.00
 -10  -5  -5   27.30    5.30
  10  -5   5   22.20    6.80
 -10   5  -5   20.60    4.60
  10   5   5   17.30    8.10
 -11  -5  -5  270.77   36.70
  11  -5   5  258.67   39.60
  11   5   5  284.97   41.90
 -11   5  -5  267.27   36.50
 -12  -5  -5    1.30    2.80
  12  -5   5   -4.60    5.60
 -12   5  -5    0.40    2.70
  12   5   5    0.50    8.20
  12  -6  -5    4.30    6.80
  12  -6  -5   -0.70    2.80
 -12  -6   5    0.40    2.70
 -12   6   5    4.40    2.70
  12   6  -5   -9.90    7.80
  11  -6  -5    6.00    5.70
  11  -6  -5    1.10    2.70
 -11  -6   5    0.20    2.30
  11   6  -5   -1.90    6.70
 -11   6   5   -2.50    2.10
  10  -6  -5   -0.60    2.70
 -10  -6   5    0.40    2.70
 -10  -6   5   -1.50    2.60
  10  -6  -5    4.20    5.70
 -10   6   5    1.30    2.00
  10   6  -5   -3.20    5.50
   9  -6  -5    0.90    3.90
  -9  -6   5    1.90    2.30
  -9  -6   5    0.50    2.50
   9  -6  -5    1.30    2.30
   9   6  -5   11.40    5.70
   9   6  -5   -1.50    4.30
  -9   6   5    0.00    1.80
   8  -6  -5   15.50    5.50
  -8  -6   5    7.60    3.40
   8  -6  -5   15.90    3.70
  -8  -6   5   11.20    3.30
   8   6  -5   13.10    4.80
  -8   6   5    9.40    2.80
   8   6  -5    5.70    5.00
   7  -6  -5   69.99   11.40
  -7  -6   5   80.79   11.00
  -7  -6   5   50.09    9.60
   7  -6  -5   61.39    9.90
   7   6  -5   56.09   10.60
   7   6  -5   64.59   12.70
  -7   6   5   68.99   10.30
  -7   6   5   60.79    9.70
  -6  -6   5   58.39    9.30
   6  -6  -5   81.19   11.20
   6  -6  -5   59.49    9.30
  -6  -6   5   58.39   10.00
  -6   6   5   43.20    8.70
   6   6  -5   61.19   10.00
   6   6  -5   75.89   12.60
  -6   6   5   70.79   10.10
   5  -6  -5  278.97   36.50
  -5  -6   5  236.28   35.70
   5  -6  -5  273.07   35.90
   5   6  -5  271.07   35.90
   5   6  -5  237.48   37.40
  -5   6   5  288.17   35.80
  -5   6   5  272.77   36.20
  -4  -6   5   44.30    5.90
  -4  -6   5   35.70    6.80
   4  -6  -5   52.29    7.90
   4  -6  -5   42.90    7.00
   4   6  -5   45.40    9.10
   4   6  -5   49.40    7.10
  -4   6   5   36.70    7.20
   3  -6  -5   11.20    3.10
   3  -6  -5   11.80    2.60
   3  -6  -5    7.50    1.80
  -3  -6   5    5.60    2.10
  -3  -6   5   13.40    1.90
   3   6  -5   10.70    2.40
  -3   6   5   11.10    3.10
   3   6  -5    9.30    3.70
   2  -6  -5   80.29   10.60
  -2  -6   5   75.59    9.90
   2  -6  -5   75.99   10.40
   2   6  -5   69.59   10.30
  -2   6   5   52.39   11.00
   2   6  -5   71.89   11.90
  -2   6   5   79.49   10.30
  -1  -6   5   73.49    9.00
   1  -6  -5   55.69    9.00
   1  -6  -5   61.59    8.80
  -1  -6   5   58.19    8.50
  -1   6   5   57.89    9.40
  -1   6   5   65.39   10.20
   1   6  -5   71.29   10.50
   0  -6   5    4.00    1.20
   0  -6  -5    2.20    1.30
   0  -6   5    1.80    1.40
   0  -6  -5    4.50    1.10
   0   6   5   -1.10    1.40
   0   6   5    1.50    2.00
  -1  -6  -5  108.19   17.10
  -1  -6  -5  127.89   17.10
   1   6   5  142.59   18.00
   1   6   5  134.89   18.10
  -2  -6  -5    1.50    1.30
  -2  -6  -5    1.40    1.50
   2   6   5    0.80    2.10
   2   6   5    0.60    2.00
  -3  -6  -5  190.78   25.80
   3  -6   5  180.98   25.70
  -3  -6  -5  220.88   26.00
   3   6   5  202.28   27.00
   3   6   5  165.48   26.60
  -4  -6  -5   10.00    2.40
   4  -6   5    5.80    2.10
  -4  -6  -5    9.00    2.60
   4  -6   5    7.60    2.70
   4   6   5   10.10    3.90
   5  -6   5   -1.40    1.50
   5  -6   5   -0.60    2.00
  -5  -6  -5    0.50    1.40
  -5  -6  -5    2.80    1.60
   5   6   5    2.20    3.40
  -6  -6  -5    2.10    1.80
  -6  -6  -5    1.00    1.80
   6  -6   5    1.90    2.30
   6  -6   5    0.70    1.40
  -6   6  -5    0.30    1.30
   6   6   5   -1.90    3.00
  -7  -6  -5    5.10    2.30
  -7  -6  -5    1.10    1.90
   7  -6   5    5.30    2.50
   7  -6   5    2.00    2.90
   7   6   5    1.20    3.80
  -7   6  -5    1.70    1.90
  -8  -6  -5   13.90    3.40
   8  -6   5    8.80    4.10
   8  -6   5    9.80    4.60
  -8  -6  -5   12.30    3.50
   8   6   5   11.80    6.00
  -8   6  -5    5.30    2.50
   9  -6   5    5.50    4.90
  -9  -6  -5   13.20    3.80
  -9  -6  -5    9.80    3.50
   9   6   5    9.80    5.60
  -9   6  -5   12.70    3.30
 -10  -6  -5   27.30    5.50
  10  -6   5   31.00    7.90
 -10   6  -5   17.40    4.60
  10   6   5   10.00    7.60
  11  -6   5   25.50    7.80
 -11  -6  -5   14.70    4.30
 -11   6  -5   11.80    4.00
  11   6   5    3.20    7.40
 -11  -7   5    1.00    2.80
  11  -7  -5    1.70    5.70
  11  -7  -5    3.00    3.80
  11   7  -5   -3.10    7.00
 -11   7   5    1.60    2.60
  10  -7  -5  121.59   17.80
 -10  -7   5  118.29   17.50
  10  -7  -5  101.69   19.30
 -10  -7   5  118.69   17.80
  10   7  -5   99.89   21.00
 -10   7   5  115.59   17.20
  -9  -7   5    6.60    3.40
   9  -7  -5   13.30    5.50
  -9  -7   5    5.40    2.80
   9  -7  -5    2.60    3.00
   9   7  -5    6.00    6.20
  -9   7   5    8.40    3.10
  -8  -7   5   52.19    9.90
   8  -7  -5   70.19   11.80
   8  -7  -5   53.49    9.40
  -8  -7   5   63.39    9.50
   8   7  -5   50.19   12.20
  -8   7   5   52.49    9.20
   7  -7  -5   15.00    4.00
  -7  -7   5   22.50    4.40
   7  -7  -5   27.60    6.60
  -7  -7   5   15.00    4.80
  -7   7   5   14.10    4.50
   7   7  -5   22.80    7.10
  -7   7   5   15.20    3.70
   6  -7  -5   13.20    5.10
   6  -7  -5   21.80    4.60
  -6  -7   5   22.00    4.50
  -6   7   5   20.60    4.70
   6   7  -5   23.70    4.50
   6   7  -5   12.10    6.00
   5  -7  -5   40.10    7.80
   5  -7  -5   49.00    8.90
  -5  -7   5   56.89    8.40
  -5   7   5   58.69    9.00
   5   7  -5   46.90    7.60
   5   7  -5   45.70   10.20
   4  -7  -5    7.30    2.50
  -4  -7   5   10.80    2.80
  -4  -7   5    9.30    2.20
   4  -7  -5   10.60    3.40
   4   7  -5   12.10    2.70
   4   7  -5   11.10    4.40
  -4   7   5   10.30    3.40
  -3  -7   5   12.10    2.70
  -3  -7   5    8.00    1.80
   3  -7  -5   17.40    3.60
   3  -7  -5   11.60    2.70
  -3   7   5    5.80    3.10
   3   7  -5    2.70    3.30
   3   7  -5    9.50    2.40
  -2  -7   5  222.18   30.00
  -2  -7   5  226.38   30.50
   2  -7  -5  220.68   30.50
   2  -7  -5  235.08   30.50
   2   7  -5  229.18   31.70
  -2   7   5  262.77   31.50
  -2   7   5  210.68   30.40
   1  -7  -5    3.20    1.60
   1  -7  -5    3.70    1.80
  -1  -7   5    3.70    1.70
  -1  -7   5    1.20    1.10
  -1   7   5    4.80    2.20
  -1   7   5    7.80    3.00
   1   7  -5    0.40    2.60
   0  -7   5   -0.40    0.90
   0  -7   5    0.60    1.40
   0  -7  -5    0.80    1.20
   0   7   5    0.40    2.00
   0   7   5    1.30    2.40
   1  -7   5   21.10    3.90
  -1  -7  -5   19.80    4.00
  -1  -7  -5   30.00    4.70
   1   7   5   24.80    5.70
   1   7   5   21.50    5.50
  -2  -7  -5   92.59   13.40
  -2  -7  -5  104.49   13.40
   2   7   5   66.59   14.50
   2   7   5  130.99   16.20
  -3  -7  -5    1.60    1.60
  -3  -7  -5    3.00    1.70
   3  -7   5    3.00    2.10
   3   7   5    2.80    2.90
   3   7   5    1.30    3.40
   4  -7   5    3.70    2.60
   4  -7   5    2.90    1.70
  -4  -7  -5    3.80    2.00
  -4  -7  -5    6.40    2.30
   4   7   5    9.50    4.70
   5  -7   5   31.50    5.60
   5  -7   5   18.00    3.90
  -5  -7  -5   14.10    3.70
  -5  -7  -5   23.20    4.50
   5   7   5   13.40    5.60
   6  -7   5  280.47   32.10
   6  -7   5  215.88   30.80
  -6  -7  -5  239.08   31.20
  -6  -7  -5  231.38   30.90
   6   7   5  162.88   33.20
   7  -7   5  141.59   19.10
  -7  -7  -5  117.09   16.60
  -7  -7  -5  103.79   17.20
   7   7   5  127.89   20.40
  -8  -7  -5   11.00    3.30
   8  -7   5    8.80    4.40
  -8  -7  -5    5.90    2.90
  -8   7  -5    3.40    2.20
   8   7   5   -5.40    4.70
  -9  -7  -5   57.09    8.60
   9  -7   5   28.10    9.30
   9   7   5   56.99   12.60
  -9   7  -5   43.30    7.70
 -10  -7  -5   31.40    7.00
  10  -7   5   41.00   10.00
 -10   7  -5   41.60    7.20
  10   7   5   56.09   12.90
  11  -7   5    2.50    5.80
 -11  -7  -5    2.20    3.20
 -11   7  -5    4.20    3.10
  11   7   5    0.20    7.70
  11  -8  -5   10.60    5.60
  11  -8  -5   15.60    8.70
 -11  -8   5   25.10    5.70
  11   8  -5   26.30   11.10
 -11   8   5   26.70    5.60
  10  -8  -5  198.48   25.60
 -10  -8   5  149.39   21.90
  10  -8  -5  154.38   22.40
 -10  -8   5  144.59   21.30
  10   8  -5   92.39   24.30
 -10   8   5  157.78   21.30
  -9  -8   5   10.20    3.60
  -9  -8   5    7.40    4.00
   9  -8  -5    6.70    5.60
   9  -8  -5    8.60    4.00
  -9   8   5    5.60    3.10
   9   8  -5   14.70    7.90
   8  -8  -5    1.30    2.50
   8  -8  -5   -1.50    4.00
  -8  -8   5    2.10    3.20
  -8  -8   5   -0.70    2.50
   8   8  -5   -5.20    5.20
   7  -8  -5    8.10    4.30
  -7  -8   5    5.30    3.80
  -7  -8   5    3.40    2.60
   7  -8  -5    9.60    3.10
   7   8  -5    0.90    5.30
  -7   8   5    5.30    3.50
  -6  -8   5   42.90    8.20
   6  -8  -5   45.60    9.20
   6  -8  -5   57.09    8.60
  -6   8   5   48.50    9.10
   6   8  -5   56.09   11.60
   5  -8  -5   44.90    7.30
  -5  -8   5   39.50    7.10
   5  -8  -5   42.50    8.00
  -5   8   5   37.60    7.90
   5   8  -5   39.50    9.70
   4  -8  -5   12.10    3.70
  -4  -8   5   11.20    3.20
   4  -8  -5    6.30    2.70
   4   8  -5    9.90    5.40
  -4   8   5   15.80    4.50
   3  -8  -5    7.60    3.20
  -3  -8   5   11.50    2.30
   3  -8  -5    9.90    2.90
  -3  -8   5   10.90    3.10
  -3   8   5   18.10    4.80
   3   8  -5   10.90    4.40
   2  -8  -5  550.44   73.89
  -2  -8   5  555.44   73.99
  -2  -8   5  544.65   73.39
   2  -8  -5  542.05   73.79
  -2   8   5  639.24   75.29
   2   8  -5  544.25   75.09
  -1  -8   5   55.89    8.90
  -1  -8   5   52.89    8.10
   1  -8  -5   61.99    9.00
  -1   8   5   69.79   11.00
  -1   8   5   57.79    9.50
   0  -8   5    7.90    2.40
   0  -8  -5    8.20    2.50
   0  -8   5    4.80    1.80
   0  -8  -5    5.30    2.10
   0   8   5    6.60    3.30
   0   8   5    9.10    3.80
  -1  -8  -5   -0.40    1.60
  -1  -8  -5    1.30    1.60
   1  -8   5   -0.20    1.20
   1   8   5   -2.70    2.10
   1   8   5    0.60    2.50
   2  -8   5   18.30    3.80
  -2  -8  -5   25.50    4.60
  -2  -8  -5   22.30    4.30
   2   8   5   17.70    5.50
   2   8   5   13.30    5.30
  -3  -8  -5   24.40    5.30
  -3  -8  -5   29.60    5.20
   3  -8   5   30.50    5.80
   3   8   5   23.80    7.00
  -4  -8  -5   10.30    3.30
  -4  -8  -5   16.40    3.30
   4  -8   5   12.20    4.00
   4  -8   5   14.80    3.40
   4   8   5   10.00    5.20
   5  -8   5   97.29   13.60
  -5  -8  -5  118.79   14.20
   5  -8   5  116.79   15.50
  -5  -8  -5   76.89   13.60
   5   8   5   69.89   15.90
   6  -8   5  446.36   51.49
  -6  -8  -5  310.27   49.99
  -6  -8  -5  401.46   50.59
   6   8   5  404.46   52.69
  -7  -8  -5    0.00    2.30
  -7  -8  -5   -2.90    2.00
   7  -8   5   -1.40    3.10
   7   8   5   -0.40    4.60
  -8  -8  -5    2.90    2.60
   8  -8   5   -0.60    3.80
   8   8   5   12.90    6.80
  -9  -8  -5    7.00    3.40
   9  -8   5    4.60    5.60
   9   8   5    7.20    7.00
 -10  -8  -5    9.30    3.60
  10  -8   5    6.10    6.30
  10   8   5    3.00    7.30
 -10  -9   5   -0.70    2.80
  10  -9  -5    1.70    6.60
 -10  -9   5    7.60    4.50
  10  -9  -5    0.60    3.60
  10   9  -5    9.20    8.90
   9  -9  -5   14.60    6.50
  -9  -9   5    7.20    3.70
   9  -9  -5    5.20    4.10
  -9  -9   5    8.10    4.50
   9   9  -5    9.10    8.00
   8  -9  -5   -0.10    2.70
  -8  -9   5   -1.40    2.30
  -8  -9   5    0.60    3.50
   8  -9  -5   -2.80    4.50
   8   9  -5    4.50    6.50
  -7  -9   5    0.50    2.40
   7  -9  -5   -0.40    2.70
   7  -9  -5    0.40    4.40
  -7  -9   5    1.40    3.50
   7   9  -5    4.10    5.70
  -7   9   5   -0.10    3.60
   6  -9  -5    1.70    3.60
   6  -9  -5    1.30    2.30
  -6  -9   5   -0.40    1.90
  -6   9   5    8.00    3.80
   6   9  -5   -4.30    3.90
   5  -9  -5   10.60    4.80
   5  -9  -5   26.40    4.60
  -5  -9   5   24.90    4.60
   5   9  -5   -0.40    5.50
  -5   9   5   21.60    5.70
   4  -9  -5  191.88   27.20
   4  -9  -5  205.58   26.90
  -4  -9   5  195.78   27.00
   4   9  -5  184.08   29.70
  -4   9   5  194.78   27.90
   3  -9  -5   19.60    4.00
  -3  -9   5   15.10    3.90
   3   9  -5   30.00    6.60
  -3   9   5    7.00    4.20
   2  -9  -5  136.49   19.10
  -2  -9   5  148.39   18.60
  -2  -9   5  142.29   19.30
  -2   9   5  120.09   20.70
   2   9  -5  112.09   20.80
  -1  -9   5   10.40    2.50
   1  -9  -5    9.30    2.80
  -1  -9   5    6.40    2.50
  -1   9   5   11.60    4.30
  -1   9   5   10.80    3.80
   0  -9   5   48.80    7.50
   0  -9   5   44.70    7.90
   0  -9  -5   58.39    8.40
   0  -9  -5   47.90    7.90
   0   9   5   49.90    9.40
   0   9   5   44.00    9.40
  -1  -9  -5   13.30    3.10
   1  -9   5   15.80    3.20
   1  -9   5    9.70    2.70
  -1  -9  -5    2.30    2.70
   1   9   5   13.50    4.80
   1   9   5    7.00    4.30
  -2  -9  -5   -0.10    2.00
  -2  -9  -5   -0.90    1.60
   2  -9   5   -0.20    1.60
   2  -9   5   -1.10    1.90
   2   9   5    2.90    3.70
   3  -9   5    2.50    2.70
   3  -9   5    0.80    1.80
  -3  -9  -5    2.70    2.10
  -3  -9  -5    0.50    1.80
   3   9   5    2.80    4.30
   4  -9   5  122.89   18.80
   4  -9   5  156.98   20.60
  -4  -9  -5  138.39   19.30
   4   9   5  151.08   23.00
   5  -9   5   15.60    5.00
  -5  -9  -5   13.50    3.20
  -5  -9  -5   10.20    3.50
   5   9   5   -1.60    4.20
   6  -9   5   89.69   13.90
  -6  -9  -5   69.69   11.90
  -6  -9  -5   90.69   12.80
   6   9   5   64.09   14.60
  -7  -9  -5   15.90    5.10
   7  -9   5   43.60    8.00
   7   9   5   46.40   10.90
  -8  -9  -5   68.89   11.90
   8  -9   5  114.59   15.20
   8   9   5   47.30   14.50
   9  -9   5   26.70    8.10
  -9  -9  -5   24.90    6.30
   9   9   5   39.90   11.30
   9 -10  -5   -3.70    3.40
  -9 -10   5    4.40    3.30
  -9 -10   5    4.00    4.40
   9 -10  -5    8.20    7.30
   9  10  -5    3.30    6.80
   8 -10  -5    6.10    6.10
   8 -10  -5    2.50    3.60
  -8 -10   5    7.60    3.50
  -8 -10   5    3.30    3.80
   8  10  -5   -1.20    6.00
   7 -10  -5    4.40    3.00
  -7 -10   5   -0.60    2.80
  -7 -10   5    1.50    3.50
   7 -10  -5   10.30    5.10
   7  10  -5    2.50    5.70
  -6 -10   5    4.50    3.40
   6 -10  -5   13.00    3.70
   6  10  -5   13.70    6.70
  -6  10   5    3.00    4.30
   5 -10  -5  119.39   16.00
  -5 -10   5  115.89   16.10
  -5  10   5  109.89   17.60
   5  10  -5   61.29   17.20
   4 -10  -5   67.79   10.60
  -4 -10   5   53.79   10.30
  -4  10   5   76.29   12.70
   4  10  -5   71.99   13.40
   3 -10  -5   56.89   10.20
  -3 -10   5   78.59   10.70
  -3  10   5   49.40   11.20
   3  10  -5   77.49   13.30
   2 -10  -5   54.99    8.60
  -2 -10   5   46.60    8.70
  -2  10   5   53.59   10.50
  -1 -10   5    6.60    2.30
   1 -10  -5   10.80    3.00
   1 -10  -5    9.30    3.40
  -1 -10   5    7.30    2.90
  -1  10   5    4.60    4.40
   0 -10  -5   38.50    6.80
   0 -10   5   34.40    6.20
   0 -10  -5   41.40    7.20
   0 -10   5   40.60    7.10
   0  10   5   56.99   10.10
   0  10   5   26.30    7.30
   1 -10   5   -1.60    1.40
  -1 -10  -5    0.30    2.00
  -1 -10  -5    1.40    2.10
   1 -10   5    0.00    2.10
   1  10   5   -8.00    3.10
  -2 -10  -5   81.59   11.90
   2 -10   5   73.29   11.60
  -2 -10  -5   74.69   12.20
   2 -10   5   78.49   11.90
   2  10   5   64.49   13.80
  -3 -10  -5   35.80    5.80
   3 -10   5   24.00    5.90
  -3 -10  -5   21.10    5.80
   3 -10   5   34.10    5.90
   3  10   5   23.80    7.80
  -4 -10  -5    4.90    3.00
  -4 -10  -5    3.10    2.20
   4 -10   5    6.10    3.00
   4 -10   5    5.10    3.70
   4  10   5    9.60    5.80
   5 -10   5   39.30    8.00
   5 -10   5   48.90    9.30
  -5 -10  -5   50.99    7.90
  -5 -10  -5   39.40    8.00
   5  10   5   47.70   11.20
   6 -10   5   30.60    6.10
   6 -10   5   19.40    6.60
  -6 -10  -5   23.40    5.70
   6  10   5   34.20    9.70
   7 -10   5   16.60    6.50
  -7 -10  -5   23.10    5.30
   7  10   5   12.90    8.00
   8 -10   5    2.00    5.30
  -8 -10  -5    6.30    4.00
   8  10   5   -4.40    5.70
  -8 -11   5   -0.70    4.30
   8 -11  -5    1.00    3.40
  -8 -11   5   -1.50    3.10
   8  11  -5    2.30    7.30
  -7 -11   5   26.60    7.70
   7 -11  -5   28.60    6.40
  -7 -11   5   20.70    6.10
   7  11  -5   25.70    9.10
  -6 -11   5   19.50    5.20
   6 -11  -5   19.80    5.10
   6  11  -5   19.20    8.20
  -5 -11   5  104.89   16.70
   5 -11  -5  112.29   16.90
   5  11  -5  112.49   20.00
   4 -11  -5    2.50    2.70
  -4 -11   5    1.80    2.70
  -4  11   5    5.00    4.30
   4  11  -5   -2.40    5.30
   3 -11  -5   75.19   10.90
  -3 -11   5   66.99   11.10
   3  11  -5   82.19   14.60
  -3  11   5   44.70   11.60
  -2 -11   5    4.30    3.10
   2 -11  -5    5.50    3.00
   1 -11  -5   -0.50    2.10
  -1 -11   5   -0.60    2.60
   1 -11  -5    5.10    2.90
   0 -11   5   -3.80    2.50
   0 -11   5    2.50    2.60
   0 -11  -5    0.20    2.20
   0 -11  -5    3.40    2.80
  -1 -11  -5    0.00    2.50
   1 -11   5   -1.40    1.90
   1 -11   5    3.00    2.80
  -1 -11  -5   -2.60    1.80
   1  11   5    3.50    4.60
  -2 -11  -5   30.50    6.40
   2 -11   5   29.80    6.00
  -2 -11  -5   27.30    5.80
   2 -11   5   29.70    5.50
   2  11   5   24.30    8.30
  -3 -11  -5  326.27   43.10
  -3 -11  -5  298.27   43.50
   3 -11   5  337.37   43.20
   3  11   5  304.37   45.50
  -4 -11  -5    3.30    2.80
   4 -11   5    1.10    2.80
  -4 -11  -5    2.90    3.20
   4  11   5   -4.20    6.00
   5 -11   5   35.30    7.90
  -5 -11  -5   29.10    6.60
   5 -11   5   32.00    6.70
   5  11   5   26.80   10.30
  -6 -11  -5   -0.20    3.00
   6 -11   5    4.60    3.30
   6 -11   5    9.40    5.60
   6  11   5   11.80    7.40
  -7 -11  -5    7.30    4.00
   7 -11   5    1.80    3.80
   7 -11   5    3.60    5.80
   7  11   5   13.50    8.20
   6 -12  -5    9.30    4.60
  -6 -12   5    2.40    3.70
   6  12  -5    8.40    8.20
   5 -12  -5   29.50    6.90
  -5 -12   5   39.40    7.40
   5  12  -5   26.30   10.50
  -4 -12   5   76.29   11.40
   4 -12  -5   51.99   10.60
   4  12  -5   62.59   13.50
  -3 -12   5   -1.90    3.00
   3 -12  -5   -1.40    2.90
   2 -12  -5   16.40    4.60
   2 -12  -5   12.60    4.50
  -2 -12   5   11.90    4.40
   1 -12  -5   14.80    4.70
  -1 -12   5   23.60    5.70
   1 -12  -5   14.30    4.70
   0 -12   5   33.90    6.70
   0 -12  -5   29.90    6.80
   0 -12  -5   28.60    6.30
  -1 -12  -5   14.80    4.90
  -1 -12  -5   21.10    5.30
   1 -12   5   27.40    5.70
  -2 -12  -5    0.60    3.00
   2 -12   5    1.40    3.00
   2 -12   5    2.70    2.80
  -2 -12  -5    4.80    3.20
   3 -12   5   -0.70    2.30
   3 -12   5    0.40    3.40
  -3 -12  -5   -2.40    2.80
   3  12   5   -1.20    6.00
  -4 -12  -5    2.80    3.40
   4 -12   5    3.00    3.20
   4  12   5   10.60    8.00
   5 -12   5   31.90    7.20
  -5 -12  -5   37.60    7.60
   5  12   5   22.50   10.60
   4 -13  -5    9.20    4.30
  -4 -13   5   14.10    5.00
  -3 -13   5   -3.40    3.50
   3 -13  -5    1.20    3.70
   3 -13  -5   -3.10    3.40
  -2 -13   5    5.10    4.40
   2 -13  -5    5.40    3.70
   2 -13  -5    8.80    4.20
   1 -13  -5   20.50    5.60
  -1 -13   5   19.60    5.90
   1 -13  -5   17.20    5.40
   0 -13  -5   37.10    7.20
   0 -13  -5   30.50    7.20
   0 -13   5   29.60    7.40
  -1 -13  -5   -1.50    3.40
  -1 -13  -5    8.70    4.10
   1 -13   5   14.60    5.20
  -2 -13  -5    1.80    3.70
   2 -13   5    1.50    4.00
  -3 -13  -5    5.80    4.00
   3 -13   5    6.60    4.40
 -13   0   6   67.39   11.30
  13   0  -6   76.89   15.70
  12   0  -6   18.90    8.50
 -12   0   6   15.70    4.10
  11   0  -6   14.50    6.00
 -11   0   6   12.50    3.40
  11   0  -6   27.80    8.10
 -10   0   6    1.80    1.60
  10   0  -6   -0.70    3.90
  10   0  -6   -0.40    3.90
  -9   0   6  139.69   16.20
   9   0  -6  108.59   18.60
  -9   0   6  107.19   15.80
   9   0  -6  102.39   17.80
  -8   0   6  238.88   33.50
   8   0  -6  282.67   34.90
   8   0  -6  251.57   35.10
  -8   0   6  254.97   33.70
  -7   0   6  523.75   66.89
   7   0  -6  519.55   68.09
   7   0  -6  527.35   67.79
  -7   0   6  470.35   66.89
   6   0  -6  886.11  105.89
  -6   0   6  869.71  104.79
  -6   0   6  684.43  104.59
   6   0  -6  805.42  105.39
   5   0  -6  247.38   28.80
  -5   0   6  178.08   27.90
   5   0  -6  235.08   29.10
  -5   0   6  217.68   28.00
  -4   0   6  184.18   24.10
   4   0  -6  181.38   24.00
   4   0  -6  178.18   24.70
  -4   0   6  182.68   24.20
   4   0  -6  178.08   25.00
   3   0  -6  836.22  112.39
   3   0  -6  837.22  112.79
  -3   0   6  800.92  112.19
  -3   0   6  984.10  112.09
   3   0  -6  816.12  111.99
   2   0  -6 1756.92  224.88
  -2   0   6 1544.55  224.98
  -2   0   6 1867.61  224.88
   2   0  -6 1704.73  225.48
   1   0  -6 3814.12  531.85
  -1   0   6 4492.55  531.65
   1   0  -6 3839.72  531.35
   1   0  -6 4019.40  531.45
  -1   0   6 4175.28  531.65
   0   0  -6  171.08   21.00
   0   0  -6  131.89   20.50
   0   0  -6  162.58   20.80
   0   0   6  171.98   20.90
   0   0   6  175.68   20.80
   1   0   6 2240.88  274.37
   1   0   6 2200.78  274.67
  -1   0  -6 1997.70  274.67
  -1   0  -6 2108.79  274.67
   1   0   6 1956.60  274.57
  -1   0  -6 2094.99  274.37
  -2   0  -6  684.83   89.49
   2   0   6  718.23   89.59
   2   0   6  650.43   89.29
  -2   0  -6  682.33   89.19
  -3   0  -6 2055.29  281.37
  -3   0  -6 2367.26  281.77
   3   0   6 2212.88  281.77
   3   0   6 2007.00  281.37
   4   0   6    2.50    1.60
   4   0   6    0.80    0.70
  -4   0  -6    1.50    0.60
  -4   0  -6   -1.10    1.00
  -4   0  -6    1.20    0.80
  -5   0  -6  137.99   18.50
  -5   0  -6  129.49   17.60
   5   0   6  135.19   18.80
   5   0   6  157.18   18.70
  -5   0  -6  132.79   18.00
   6   0   6   40.50    6.10
  -6   0  -6   29.50    4.60
   6   0   6   25.40    5.80
  -6   0  -6   24.20    5.10
   7   0   6   21.30    5.10
  -7   0  -6   18.60    3.40
  -7   0  -6   15.70    3.80
   7   0   6   20.00    4.70
   8   0   6    0.30    2.50
  -8   0  -6    0.60    1.10
   8   0   6   -1.50    3.00
  -8   0  -6    5.80    2.30
   9   0   6  147.99   22.60
  -9   0  -6  154.48   20.30
  -9   0  -6  135.09   19.70
   9   0   6  147.59   21.80
  10   0   6    8.50    4.80
 -10   0  -6   15.60    4.20
  10   0   6   15.30    6.00
 -10   0  -6   17.80    3.60
  11   0   6   76.79   14.00
  11   0   6   90.49   14.90
 -11   0  -6   62.19   11.80
 -11   0  -6   80.89   11.60
  12   0   6  128.59   23.10
  12   0   6  142.39   23.80
 -12   0  -6  146.69   20.10
  13  -1  -6   -7.60    7.50
 -13  -1   6    3.60    2.60
 -13   1   6    1.40    2.60
  13   1  -6   -0.80    7.10
 -12  -1   6    3.00    2.30
  12  -1  -6    6.00    6.20
  12   1  -6    4.20    5.90
 -12   1   6    1.80    2.30
  12   1  -6   -1.30    5.80
 -11  -1   6   58.99   10.10
  11  -1  -6   45.90   12.20
  11   1  -6   75.79   13.90
  11   1  -6   73.19   13.30
 -11   1   6   71.39   10.40
  10  -1  -6    0.20    3.70
 -10  -1   6    1.60    1.80
  10  -1  -6   -0.20    3.90
  10   1  -6   -3.00    4.20
 -10   1   6    0.00    1.40
  10   1  -6    7.90    5.10
  -9  -1   6   36.40    6.60
   9  -1  -6   45.90    9.10
  -9  -1   6   48.60    6.30
   9  -1  -6   44.50    8.30
   9   1  -6   32.80    8.50
   9   1  -6   38.00    8.70
  -9   1   6   41.60    6.80
  -9   1   6   36.80    6.30
   8  -1  -6  819.42  102.09
   8  -1  -6  730.03  101.29
  -8  -1   6  714.63  100.49
  -8   1   6  748.23  100.49
   8   1  -6  822.72  102.09
   8   1  -6  815.22  101.99
  -8   1   6  777.52  100.69
   7  -1  -6   91.49   15.20
  -7  -1   6  116.89   14.30
  -7  -1   6   98.39   14.20
   7  -1  -6  101.39   16.10
  -7   1   6  109.89   14.10
   7   1  -6  124.79   16.50
   7   1  -6   73.89   15.50
  -7   1   6   95.29   14.20
   6  -1  -6    0.90    2.00
  -6  -1   6    4.60    1.50
   6  -1  -6    3.30    2.40
  -6  -1   6    2.20    1.20
   6   1  -6   -0.20    2.10
  -6   1   6    4.20    1.30
   6   1  -6    1.50    2.40
  -6   1   6    3.20    1.20
  -5  -1   6   11.40    2.30
  -5  -1   6   14.20    2.50
   5  -1  -6    9.30    2.80
   5  -1  -6   15.10    3.80
  -5   1   6   16.70    2.60
  -5   1   6    9.70    2.20
   5   1  -6    8.80    3.20
   5   1  -6   11.60    3.80
   4  -1  -6    0.10    1.30
   4  -1  -6   -1.00    1.70
  -4  -1   6    2.00    0.90
   4  -1  -6    0.60    0.80
  -4  -1   6    0.60    0.90
  -4   1   6    1.20    0.80
   4   1  -6    0.80    1.80
   4   1  -6    3.40    2.20
   4   1  -6    0.90    0.60
  -4   1   6    1.10    0.80
   3  -1  -6   19.80    2.90
   3  -1  -6   23.20    4.10
  -3  -1   6   18.70    2.90
  -3  -1   6   24.60    3.30
   3   1  -6   20.50    4.10
   3   1  -6   19.10    3.90
  -3   1   6   15.90    3.00
  -3   1   6   16.50    2.80
   3   1  -6   15.80    2.50
  -2  -1   6   73.29   10.60
  -2  -1   6   76.89   10.80
   2  -1  -6   76.09   11.30
   2  -1  -6   92.89   10.70
  -2  -1   6   75.29   10.40
  -2   1   6   89.29   10.90
  -2   1   6   70.39   10.70
   2   1  -6   78.69   10.50
  -2   1   6   81.79   10.60
   2   1  -6  101.29   11.40
   2   1  -6   67.39   11.40
   1  -1  -6  299.47   38.10
  -1  -1   6  279.77   37.90
   1  -1  -6  285.37   38.40
  -1  -1   6  335.27   38.20
   1   1  -6  274.07   37.90
   1   1  -6  289.07   37.90
  -1   1   6  249.08   38.10
   1   1  -6  275.87   38.30
  -1   1   6  316.17   38.00
  -1   1   6  288.97   38.00
   0  -1  -6  239.68   31.40
   0  -1  -6  231.28   31.50
   0  -1   6  278.97   31.50
   0  -1  -6  219.38   31.20
   0   1   6  225.78   31.40
   0   1  -6  222.58   31.40
   0   1   6  249.38   31.50
   0   1  -6  244.78   31.60
  -1  -1  -6  798.82  108.39
   1  -1   6  704.33  108.29
   1  -1   6  944.71  108.49
  -1  -1  -6  852.11  108.59
   1  -1   6  873.91  108.59
   1   1   6  885.01  108.59
  -1   1  -6  829.12  108.69
  -1   1  -6  839.62  108.29
  -1   1  -6  803.82  108.59
   1   1   6  772.22  108.59
   2  -1   6    0.50    0.60
  -2  -1  -6    2.00    1.10
  -2  -1  -6    2.90    0.80
   2  -1   6    3.10    1.20
  -2   1  -6    2.70    0.60
   2   1   6    0.70    1.20
  -2   1  -6    0.80    1.00
   2   1   6    2.30    1.00
  -3  -1  -6    0.70    1.10
   3  -1   6    1.40    1.10
  -3  -1  -6    1.00    0.70
   3  -1   6    0.10    0.40
  -3   1  -6    0.00    0.50
   3   1   6   -1.30    1.10
   3   1   6   -0.70    0.80
  -3   1  -6    1.10    1.10
  -3   1  -6    0.00    0.50
  -4  -1  -6   25.80    3.60
   4  -1   6   22.10    4.00
   4  -1   6   18.90    2.90
  -4  -1  -6   20.90    3.80
   4   1   6   21.40    4.30
   4   1   6   20.50    3.50
   4   1   6   23.80    3.90
  -4   1  -6   23.30    4.00
  -4   1  -6   23.60    3.30
   5  -1   6   12.50    3.20
  -5  -1  -6    9.90    2.40
  -5  -1  -6   18.00    3.40
   5  -1   6   14.80    3.30
   5   1   6   12.90    3.50
  -5   1  -6   12.10    2.90
   5   1   6   21.50    3.70
  -5   1  -6   16.00    2.50
   6  -1   6    5.90    2.60
  -6  -1  -6    4.40    2.00
   6  -1   6   13.70    3.40
  -6  -1  -6    6.70    1.80
   6   1   6    3.50    2.80
   6   1   6    4.20    2.30
  -6   1  -6   10.10    2.40
  -6   1  -6    3.70    1.40
  -7  -1  -6    6.40    2.30
   7  -1   6    2.90    2.70
   7  -1   6    0.70    2.40
  -7  -1  -6    7.60    1.90
   7   1   6    5.60    3.70
  -7   1  -6    4.60    1.60
   7   1   6    9.90    3.20
  -7   1  -6    2.50    2.00
   8  -1   6   74.69   11.70
  -8  -1  -6   76.29   10.80
   8  -1   6   53.29   11.20
  -8  -1  -6   67.39    9.60
   8   1   6   61.49   11.10
  -8   1  -6   67.49    9.60
  -8   1  -6   69.59   10.70
   8   1   6   63.79   11.90
  -9  -1  -6   20.40    4.30
  -9  -1  -6   17.00    3.20
   9  -1   6   16.50    5.50
   9  -1   6   18.90    5.80
  -9   1  -6   14.20    3.80
   9   1   6   26.20    5.80
   9   1   6    4.20    4.60
  -9   1  -6    9.90    3.00
 -10  -1  -6   -1.20    2.20
  10  -1   6    3.00    4.40
  10  -1   6   -1.40    3.80
 -10  -1  -6   -1.20    1.60
 -10   1  -6    0.40    1.70
 -10   1  -6    0.80    2.30
  10   1   6   -4.90    3.90
  10   1   6   -0.10    4.00
  11  -1   6   -3.40    4.80
  11  -1   6    0.20    4.60
 -11  -1  -6    0.60    2.20
 -11  -1  -6    2.40    2.80
  11   1   6    1.20    5.00
  11   1   6   -2.80    4.30
 -11   1  -6   -1.70    1.80
 -12  -1  -6    5.70    2.70
  12  -1   6    5.00    5.90
  12  -1   6    3.00    5.90
 -12   1  -6    2.60    2.60
  12   1   6    8.50    6.40
  12   1   6    4.70    5.80
 -13  -2   6    4.40    2.80
  13  -2  -6    8.00    8.10
 -13   2   6    1.70    2.80
  13   2  -6   12.70    8.80
  12  -2  -6   51.29   14.10
 -12  -2   6   75.19   11.10
  12   2  -6   58.69   14.10
 -12   2   6   69.89   10.90
  12   2  -6   77.99   15.00
  11  -2  -6   -0.10    4.10
 -11  -2   6   -0.20    1.70
  11   2  -6   -1.40    4.90
 -11   2   6   -2.80    1.40
  11   2  -6    3.30    5.40
 -10  -2   6    5.40    2.40
  10  -2  -6    1.90    3.90
  10   2  -6   15.00    5.80
 -10   2   6   14.10    3.10
  10   2  -6    5.90    5.00
   9  -2  -6   75.19   10.20
  -9  -2   6   52.99    8.40
   9  -2  -6   70.89   11.60
  -9  -2   6   69.09    8.90
   9   2  -6   57.29   10.90
   9   2  -6   60.69   11.20
  -9   2   6   38.20    8.20
  -8  -2   6   43.50    6.40
   8  -2  -6   40.60    7.00
   8  -2  -6   40.50    8.10
  -8  -2   6   39.30    6.20
   8   2  -6   22.70    7.40
   8   2  -6   40.80    8.30
  -8   2   6   36.40    6.20
  -8   2   6   35.70    6.00
   7  -2  -6  315.37   45.50
   7  -2  -6  345.57   46.40
  -7  -2   6  430.96   45.60
  -7  -2   6  287.57   45.30
  -7   2   6  363.56   45.30
  -7   2   6  308.77   45.30
   7   2  -6  371.66   46.70
   7   2  -6  357.06   46.70
  -6  -2   6  186.18   25.30
   6  -2  -6  232.08   25.50
  -6  -2   6  212.28   25.30
   6  -2  -6  207.88   26.30
  -6   2   6  188.58   25.10
   6   2  -6  189.18   26.30
   6   2  -6  171.78   26.20
  -6   2   6  146.39   25.00
   5  -2  -6  116.19   16.50
  -5  -2   6  116.79   14.90
   5  -2  -6  104.69   14.80
   5  -2  -6  114.19   14.90
  -5  -2   6  117.19   15.10
  -5   2   6   95.49   14.70
   5   2  -6  121.19   16.00
   5   2  -6  121.79   16.10
  -5   2   6  100.89   14.80
   4  -2  -6  124.89   14.90
  -4  -2   6  111.59   14.90
   4  -2  -6  116.79   15.60
  -4  -2   6  106.49   15.00
  -4   2   6  101.79   14.90
   4   2  -6  112.79   14.50
  -4   2   6  109.89   14.80
  -4   2   6  107.89   14.60
   4   2  -6  112.49   16.50
   4   2  -6  106.49   14.40
   4   2  -6  102.09   16.40
   3  -2  -6  386.46   50.89
   3  -2  -6  341.77   50.29
  -3  -2   6  350.06   50.29
  -3   2   6  341.27   50.09
   3   2  -6  434.46   51.19
  -3   2   6  423.26   50.29
  -3   2   6  443.66   50.49
   3   2  -6  379.56   50.99
  -2  -2   6   26.10    3.70
   2  -2  -6   22.90    4.50
  -2  -2   6   21.30    4.00
  -2  -2   6   23.50    3.20
   2  -2  -6   24.90    3.80
   2   2  -6   24.70    4.60
   2   2  -6   21.60    4.40
  -2   2   6   24.50    3.90
   2   2  -6   24.20    3.20
  -2   2   6   21.50    3.60
  -2   2   6   28.20    3.40
  -1  -2   6  360.46   49.80
  -1  -2   6  385.26   49.50
   1  -2  -6  374.26   49.99
   1  -2  -6  404.76   49.70
  -1   2   6  313.77   49.80
   1   2  -6  380.86   49.90
  -1   2   6  421.06   49.60
   0  -2  -6   74.09   11.70
   0  -2  -6   96.19   11.80
   0  -2   6   74.99   11.80
   0   2  -6   92.59   12.00
   0   2   6   99.19   11.90
   0   2  -6   76.79   11.70
   0   2   6  111.49   12.10
   1  -2   6   43.10    5.80
  -1  -2  -6   43.30    6.00
   1  -2   6   45.30    6.10
  -1  -2  -6   40.10    6.00
  -1  -2  -6   34.80    6.20
   1   2   6   40.90    6.30
  -1   2  -6   51.29    6.20
   1   2   6   53.99    6.50
  -2  -2  -6    2.70    1.00
   2  -2   6    3.70    1.00
  -2  -2  -6    3.20    1.20
   2  -2   6    6.80    1.60
   2   2   6    1.10    1.30
   2   2   6    1.80    1.50
  -2   2  -6    1.30    1.00
  -2   2  -6    6.50    0.90
   3  -2   6  468.05   62.69
  -3  -2  -6  472.25   62.89
  -3  -2  -6  465.65   62.99
   3  -2   6  512.45   63.09
  -3   2  -6  479.55   62.69
  -3   2  -6  464.85   63.09
   3   2   6  469.45   63.39
   3   2   6  496.15   63.09
  -4  -2  -6  141.99   18.60
  -4  -2  -6  132.99   18.80
   4  -2   6  134.29   18.20
   4  -2   6  119.89   18.70
   4  -2   6  146.09   18.30
   4   2   6  144.19   18.80
  -4   2  -6  137.39   18.90
  -4   2  -6  140.49   18.40
   4   2   6  150.58   18.90
   4   2   6  132.89   19.40
  -5  -2  -6    1.20    1.10
   5  -2   6    1.00    1.50
   5  -2   6    3.40    1.80
  -5  -2  -6    0.60    1.30
   5   2   6   -0.30    1.40
   5   2   6    0.00    2.00
  -5   2  -6    1.10    0.90
  -5   2  -6    0.80    1.20
  -6  -2  -6    3.60    1.40
   6  -2   6    3.70    2.20
  -6  -2  -6    7.10    2.30
   6  -2   6    1.30    1.90
   6   2   6    1.80    1.90
  -6   2  -6    1.60    1.00
  -6   2  -6    2.60    1.80
   6   2   6    4.50    3.00
   7  -2   6  193.88   25.60
  -7  -2  -6  174.88   24.60
  -7  -2  -6  153.98   24.80
   7  -2   6  185.68   25.50
  -7   2  -6  180.48   25.00
  -7   2  -6  206.68   24.60
   7   2   6  202.28   26.30
   7   2   6  171.38   25.20
   8  -2   6   28.00    6.80
  -8  -2  -6   32.30    6.00
  -8  -2  -6   32.40    5.80
   8  -2   6   38.80    7.30
   8   2   6   30.80    6.80
  -8   2  -6   37.00    6.40
  -8   2  -6   38.40    5.70
   8   2   6   29.70    7.50
   9  -2   6   11.90    4.50
   9  -2   6    5.10    3.90
  -9  -2  -6    4.10    1.90
  -9  -2  -6    4.60    2.40
   9   2   6    2.00    4.10
  -9   2  -6    4.70    2.00
   9   2   6    1.80    3.10
  10  -2   6   24.00    7.30
 -10  -2  -6   26.10    5.70
 -10  -2  -6   28.00    5.30
  10  -2   6   28.80    7.20
  10   2   6   23.20    7.20
 -10   2  -6   30.70    5.20
  10   2   6   31.90    7.60
  11  -2   6  134.89   21.00
  11  -2   6  119.09   20.70
 -11  -2  -6  121.39   17.80
 -11  -2  -6  141.49   18.50
  11   2   6  133.89   22.00
  11   2   6  116.49   20.30
 -11   2  -6  125.49   17.90
  12  -2   6    2.60    6.40
 -12  -2  -6    3.90    3.70
  12  -2   6   -0.80    6.70
 -12  -2  -6    8.20    3.20
  12   2   6    4.40    7.00
 -12   2  -6    4.80    2.60
  12   2   6    6.50    5.90
 -13  -3   6    4.50    2.80
  13  -3  -6    5.50    7.40
  13  -3  -6    1.40    3.60
 -13   3   6    5.00    3.00
  13   3  -6   -7.40    8.20
  13   3  -6   -0.80    7.80
  12  -3  -6   28.90    9.40
 -12  -3   6   39.70    6.60
  12   3  -6   24.50    9.50
 -12   3   6   35.40    6.60
  12   3  -6   32.80   10.60
 -11  -3   6    2.10    2.50
  11  -3  -6   22.50    7.00
 -11   3   6    7.60    2.80
  11   3  -6    6.50    6.10
  11   3  -6   14.80    6.80
 -10  -3   6   28.30    6.10
  10  -3  -6   36.90    8.90
 -10  -3   6   32.90    6.00
  10   3  -6   47.70    9.70
  10   3  -6   25.50    8.20
 -10   3   6   46.30    6.60
  -9  -3   6   18.70    3.90
  -9  -3   6   20.50    4.30
   9  -3  -6   16.80    6.30
   9   3  -6   10.70    5.70
   9   3  -6   18.40    6.30
  -9   3   6   23.10    4.10
   8  -3  -6   17.60    5.90
  -8  -3   6   20.90    4.20
  -8  -3   6   23.90    4.40
   8   3  -6   26.10    6.50
  -8   3   6   18.40    4.00
   8   3  -6   13.00    5.10
  -8   3   6   27.90    4.30
  -7  -3   6   17.30    3.40
   7  -3  -6   13.80    3.10
  -7  -3   6   10.20    2.90
   7  -3  -6    8.10    3.90
  -7   3   6   10.40    2.70
  -7   3   6   17.80    3.20
   7   3  -6   15.30    4.80
   7   3  -6   11.40    4.70
   6  -3  -6  249.97   35.30
   6  -3  -6  231.38   34.20
   6  -3  -6  251.87   34.50
  -6  -3   6  282.97   34.80
  -6  -3   6  247.98   34.50
  -6   3   6  251.67   34.40
   6   3  -6  272.97   36.00
  -6   3   6  306.57   34.70
   6   3  -6  235.58   35.40
  -5  -3   6   68.89    9.80
  -5  -3   6   70.79    9.60
   5  -3  -6   68.29    9.60
   5  -3  -6   77.29   11.20
   5   3  -6   64.49    8.90
   5   3  -6   63.49   11.00
  -5   3   6   70.59    9.40
  -4  -3   6    1.40    1.10
  -4  -3   6    0.80    1.20
   4  -3  -6    4.60    2.30
   4  -3  -6    0.20    1.10
   4   3  -6    0.30    2.50
  -4   3   6    0.80    1.10
  -4   3   6    2.90    1.10
   4   3  -6    1.30    2.10
   3  -3  -6  114.09   15.80
  -3  -3   6  100.19   15.50
  -3  -3   6  130.09   15.40
   3  -3  -6  106.29   15.30
  -3   3   6   98.59   15.20
  -3   3   6  130.39   15.60
   3   3  -6  133.19   16.50
   3   3  -6  110.69   15.80
  -2  -3   6  184.68   25.00
   2  -3  -6  182.88   25.40
  -2  -3   6  205.28   25.30
   2  -3  -6  191.98   25.00
  -2  -3   6  197.78   24.60
   2   3  -6  195.58   25.70
   2   3  -6  212.68   25.30
  -2   3   6  175.98   24.70
  -2   3   6  186.18   24.90
  -2   3   6  153.98   25.10
  -1  -3   6   10.60    2.50
   1  -3  -6    9.60    2.60
   1  -3  -6   11.20    2.20
  -1  -3   6   14.70    2.20
  -1   3   6    8.20    2.30
   1   3  -6   12.70    2.50
  -1   3   6   11.70    2.30
   0  -3  -6  133.89   16.80
   0  -3   6  137.49   16.60
   0  -3   6  120.89   16.90
   0  -3  -6  122.19   16.60
   0   3   6   92.79   16.90
   0   3  -6  135.59   16.60
   0   3  -6  110.99   16.80
   0   3   6  135.49   16.90
  -1  -3  -6   35.20    4.60
  -1  -3  -6   24.40    4.20
   1  -3   6   21.80    4.30
  -1  -3  -6   31.00    3.90
   1   3   6   21.00    4.60
  -1   3  -6   29.20    4.30
   1   3   6   29.30    4.80
   1   3   6   32.00    4.40
   2  -3   6  213.48   29.60
   2  -3   6  223.28   29.70
  -2  -3  -6  210.78   29.70
  -2  -3  -6  215.88   29.60
   2   3   6  253.77   30.30
   2   3   6  207.68   30.00
  -2   3  -6  255.67   29.80
  -3  -3  -6   44.80    6.40
   3  -3   6   38.60    6.10
  -3  -3  -6   43.90    6.60
   3  -3   6   43.30    6.70
   3   3   6   38.20    6.90
   3   3   6   54.59    8.00
   3   3   6   50.19    6.30
  -3   3  -6   39.50    6.60
  -3   3  -6   48.50    6.10
  -4  -3  -6   38.30    6.70
   4  -3   6   46.10    7.00
  -4  -3  -6   42.50    6.70
   4  -3   6   42.80    6.10
  -4   3  -6   45.20    7.00
   4   3   6   46.30    6.80
   4   3   6   50.59    8.30
   4   3   6   50.59    7.50
  -4   3  -6   47.50    6.30
  -5  -3  -6    7.10    2.00
  -5  -3  -6   10.90    2.40
   5  -3   6    9.10    2.40
   5  -3   6    8.30    1.20
   5  -3   6    9.40    2.90
  -5   3  -6    7.70    1.80
   5   3   6   12.70    2.90
   5   3   6    1.80    2.50
  -5   3  -6    4.40    2.00
   5   3   6    8.00    2.40
   6  -3   6    4.80    2.30
  -6  -3  -6    8.00    2.50
   6  -3   6    5.00    2.60
  -6  -3  -6    7.30    2.10
  -6   3  -6    4.40    1.60
   6   3   6    5.10    2.40
  -6   3  -6    8.10    2.50
   6   3   6    2.40    3.20
   7  -3   6    1.80    2.30
  -7  -3  -6    4.00    1.90
   7  -3   6    5.60    2.80
  -7  -3  -6    1.20    1.90
  -7   3  -6    3.10    1.50
   7   3   6    3.50    2.50
   7   3   6   -3.30    2.70
   8  -3   6   -1.30    2.40
  -8  -3  -6   -0.10    1.90
   8  -3   6   -3.20    2.30
  -8  -3  -6   -0.50    1.50
   8   3   6    9.10    4.50
   8   3   6    5.00    3.20
  -8   3  -6   -0.70    1.20
  -9  -3  -6   32.10    5.60
  -9  -3  -6   21.60    4.90
   9  -3   6   22.80    6.30
   9  -3   6   19.20    6.10
   9   3   6   36.90    8.00
  -9   3  -6   31.00    5.00
   9   3   6   28.60    6.50
  10  -3   6   48.40   10.00
  10  -3   6   41.90   10.10
 -10  -3  -6   49.20    8.20
 -10  -3  -6   48.30    8.70
 -10   3  -6   55.29    8.30
  10   3   6   49.00    9.90
  10   3   6   63.59   12.10
 -11  -3  -6   95.59   15.20
  11  -3   6   96.09   16.90
 -11  -3  -6   84.49   14.50
  11  -3   6   93.29   17.20
 -11   3  -6  108.19   14.40
  11   3   6   93.39   18.10
  11   3   6  130.99   17.60
 -12  -3  -6   47.50    8.70
  12  -3   6   59.29   12.50
 -12  -3  -6   44.00    9.00
 -12   3  -6   68.19    9.30
  12   3   6   49.30   13.20
  13  -4  -6   -1.30    3.50
  13  -4  -6   -2.90    7.40
 -13  -4   6    0.30    2.50
 -13   4   6   -1.60    2.70
  13   4  -6  -10.80    7.70
  13   4  -6   -5.90    8.80
 -12  -4   6   11.70    3.50
  12  -4  -6    8.10    3.80
  12  -4  -6   14.40    7.60
  12   4  -6    0.50    7.90
  12   4  -6    4.20    7.40
 -12   4   6    8.50    3.30
  11  -4  -6   60.99   11.50
 -11  -4   6   31.20    6.70
  11   4  -6   38.20   10.50
  11   4  -6   57.29   11.50
 -11   4   6   38.40    7.00
  10  -4  -6   12.10    6.60
 -10  -4   6   19.20    4.30
 -10  -4   6   18.20    4.00
  10   4  -6   18.10    7.00
 -10   4   6   15.40    3.80
  10   4  -6   22.80    7.40
  -9  -4   6  365.66   44.80
  -9  -4   6  292.27   44.60
   9  -4  -6  355.66   46.40
  -9   4   6  328.27   44.50
   9   4  -6  322.27   46.20
   9   4  -6  347.77   47.00
  -8  -4   6    0.10    1.70
  -8  -4   6    0.30    1.60
   8  -4  -6   -1.10    3.20
  -8   4   6    1.20    1.50
   8   4  -6    1.40    3.60
   8   4  -6   -1.40    3.60
  -8   4   6   -0.50    1.70
   7  -4  -6   14.20    4.40
  -7  -4   6   14.20    3.40
  -7  -4   6   10.70    3.00
   7  -4  -6    9.70    3.00
   7   4  -6   15.40    5.20
  -7   4   6   13.70    3.20
   7   4  -6   11.30    4.60
  -7   4   6   10.80    2.70
  -6  -4   6    7.80    2.50
  -6  -4   6    5.80    2.00
   6  -4  -6    4.20    2.00
   6  -4  -6    7.70    3.60
  -6   4   6    3.40    1.40
   6   4  -6    2.50    2.90
  -6   4   6    2.00    1.50
   6   4  -6    7.70    4.30
   5  -4  -6   32.40    5.60
  -5  -4   6   19.50    4.00
  -5  -4   6   26.40    4.60
   5  -4  -6   19.10    4.10
   5   4  -6   14.30    4.60
   5   4  -6   23.50    6.20
  -5   4   6   28.90    4.60
  -5   4   6   21.60    3.90
  -4  -4   6   49.50   10.50
   4  -4  -6   77.49   11.30
   4  -4  -6   72.19   10.10
  -4  -4   6   70.09   10.10
   4   4  -6   85.09   11.60
  -4   4   6   75.79   10.00
   4   4  -6   59.39   11.50
  -4   4   6   88.49   10.60
   3  -4  -6 1087.79  146.59
  -3  -4   6 1007.20  146.59
   3  -4  -6 1164.98  146.29
  -3  -4   6 1143.79  146.29
   3   4  -6  969.50  147.09
   3   4  -6 1178.18  146.49
  -3   4   6 1084.09  146.59
  -3   4   6 1248.78  146.29
   2  -4  -6 1155.18  144.69
   2  -4  -6 1174.78  145.29
  -2  -4   6 1053.39  144.59
   2  -4  -6 1147.99  145.09
  -2  -4   6 1089.19  144.99
   2   4  -6 1044.20  145.69
  -2   4   6 1067.29  144.79
   2   4  -6 1123.69  145.09
  -1  -4   6   15.20    2.90
   1  -4  -6   23.50    3.60
   1  -4  -6   20.60    3.20
  -1   4   6   17.10    3.70
  -1   4   6   18.90    3.30
   1   4  -6   15.70    3.30
   0  -4  -6   55.89    7.60
   0  -4  -6   57.09    7.80
   0  -4   6   55.09    7.60
   0   4   6   57.09    8.70
   0   4   6   45.80    8.10
   0   4  -6   57.29    7.90
  -1  -4  -6    0.70    1.10
  -1  -4  -6    1.50    1.00
   1   4   6    1.20    1.50
   1   4   6    3.90    1.80
   1   4   6    3.20    0.90
  -2  -4  -6  814.52  111.69
  -2  -4  -6  861.61  111.69
   2   4   6  740.13  111.29
   2   4   6  896.41  112.29
   2   4   6  867.31  111.29
   2   4   6  976.60  112.29
   3  -4   6   51.89    7.30
   3  -4   6   52.39    7.40
  -3  -4  -6   58.29    7.80
  -3  -4  -6   51.09    7.30
   3   4   6   39.90    8.00
   3   4   6   49.80    7.00
   3   4   6   54.09    8.60
  -4  -4  -6  361.46   48.50
  -4  -4  -6  376.16   48.50
   4  -4   6  359.76   48.50
   4  -4   6  342.77   48.20
  -4   4  -6  375.96   48.20
   4   4   6  380.66   49.40
   4   4   6  374.46   48.30
  -5  -4  -6  524.65   67.49
   5  -4   6  523.65   67.89
  -5  -4  -6  560.34   67.49
   5  -4   6  513.35   67.49
   5  -4   6  522.95   66.99
   5   4   6  441.56   67.29
   5   4   6  471.85   68.29
  -5   4  -6  516.15   67.19
  -6  -4  -6    7.90    2.50
  -6  -4  -6   11.60    2.90
   6  -4   6    8.70    2.90
   6  -4   6    8.10    3.40
   6   4   6   10.80    3.00
  -6   4  -6   15.90    2.60
   6   4   6   11.20    4.20
   7  -4   6    6.90    3.40
   7  -4   6   12.40    3.50
  -7  -4  -6   12.30    3.10
  -7  -4  -6    7.50    2.60
   7   4   6    6.90    3.90
   7   4   6   12.90    3.70
  -7   4  -6   11.50    2.40
  -8  -4  -6   16.40    4.40
   8  -4   6   18.20    5.00
  -8  -4  -6   23.60    4.60
   8  -4   6   31.80    6.30
  -8   4  -6   22.10    4.10
   8   4   6   12.70    5.40
   8   4   6   25.20    5.40
  -9  -4  -6   72.09   12.20
  -9  -4  -6   71.39   12.50
   9  -4   6   84.29   14.10
   9  -4   6   91.89   13.90
   9   4   6   89.69   13.60
   9   4   6   76.09   14.80
  -9   4  -6   86.79   11.70
 -10  -4  -6   29.90    6.60
 -10  -4  -6   36.80    6.50
  10  -4   6   20.20    7.50
  10  -4   6   35.30    8.40
 -10   4  -6   47.40    6.70
  10   4   6   30.80    9.60
  11  -4   6   22.70    7.80
 -11  -4  -6   17.60    4.50
 -11  -4  -6   22.40    5.30
 -11   4  -6   24.80    4.80
  11   4   6   16.80    8.40
  12  -4   6    0.10    5.50
 -12  -4  -6    6.60    3.30
  12   4   6   -3.30    5.90
 -12   4  -6    9.80    3.40
  12  -5  -6   11.80    4.60
 -12  -5   6    6.60    3.80
  12  -5  -6   25.10    9.10
  12   5  -6   11.40    9.50
 -12   5   6   25.70    5.00
  11  -5  -6    1.00    5.70
  11  -5  -6    2.20    3.10
 -11  -5   6   -1.20    2.10
 -11   5   6   -1.70    2.10
  11   5  -6   -4.30    5.90
  11   5  -6   -0.10    6.40
  10  -5  -6   29.40    5.40
 -10  -5   6   18.20    4.50
  10  -5  -6   12.60    6.90
 -10  -5   6   16.50    4.50
  10   5  -6   23.90    7.80
  10   5  -6   28.20    8.60
 -10   5   6   23.50    4.70
   9  -5  -6   45.10    9.80
   9  -5  -6   49.80    7.70
  -9  -5   6   46.90    7.60
  -9  -5   6   37.40    7.40
   9   5  -6   41.70    9.50
  -9   5   6   36.10    7.00
   9   5  -6   41.20   10.50
   8  -5  -6   38.40    6.20
   8  -5  -6   30.00    7.40
  -8  -5   6   33.40    6.10
  -8  -5   6   28.60    6.20
   8   5  -6   31.60    7.70
  -8   5   6   36.70    5.90
   8   5  -6   36.40    8.50
  -8   5   6   28.60    5.90
   7  -5  -6    0.90    1.70
   7  -5  -6    2.90    3.30
  -7  -5   6    0.00    1.90
  -7  -5   6    1.60    1.80
  -7   5   6    0.70    1.30
   7   5  -6    3.30    4.30
  -7   5   6    0.30    1.60
   7   5  -6    4.40    3.70
   6  -5  -6   11.60    3.30
  -6  -5   6   13.10    3.70
  -6  -5   6   33.20    4.50
   6  -5  -6   21.50    4.90
  -6   5   6   20.90    3.60
  -6   5   6   12.80    3.70
   6   5  -6   19.40    5.00
   6   5  -6   17.30    5.50
   5  -5  -6   -1.00    1.80
  -5  -5   6   -1.30    1.50
   5  -5  -6   -0.40    1.20
  -5  -5   6    2.30    1.60
   5   5  -6   -0.80    3.10
   5   5  -6   -3.00    1.90
  -5   5   6   -1.60    1.40
  -5   5   6   -1.40    0.80
   4  -5  -6  149.69   20.60
  -4  -5   6  186.38   21.30
  -4  -5   6  155.98   20.60
   4  -5  -6  140.29   21.00
  -4   5   6  134.59   20.40
  -4   5   6  126.99   20.80
   4   5  -6  168.08   20.90
   4   5  -6  184.88   22.60
   3  -5  -6   25.20    4.60
  -3  -5   6   22.40    3.10
   3  -5  -6   26.70    4.00
  -3  -5   6   23.40    3.00
  -3  -5   6   13.10    3.60
   3   5  -6   19.10    4.00
   3   5  -6   16.50    4.90
  -3   5   6   25.00    4.70
  -2  -5   6  126.99   14.30
   2  -5  -6   95.99   14.50
  -2  -5   6   94.49   13.70
   2  -5  -6   99.99   14.20
   2   5  -6  111.19   15.90
  -2   5   6  111.59   14.90
   2   5  -6  111.29   14.30
  -2   5   6  100.99   14.10
   1  -5  -6  317.47   41.60
  -1  -5   6  281.67   41.20
   1  -5  -6  324.47   41.60
  -1  -5   6  340.17   41.60
  -1   5   6  266.77   42.00
   1   5  -6  359.96   41.70
  -1   5   6  319.87   41.70
   0  -5  -6   67.79    8.50
   0  -5  -6   56.89    8.10
   0  -5   6   68.59    8.40
   0   5   6   69.79    9.40
   0   5   6   49.50    9.20
   0   5   6   54.59    8.00
  -1  -5  -6    3.20    1.30
  -1  -5  -6   -0.60    0.90
   1   5   6   -2.10    1.40
   1   5   6   -1.00    1.50
  -2  -5  -6  229.18   35.70
  -2  -5  -6  264.17   35.80
   2   5   6  310.37   36.70
   2   5   6  300.57   36.60
  -3  -5  -6    6.40    1.80
  -3  -5  -6    5.20    1.70
   3  -5   6    3.80    1.50
   3   5   6    0.60    1.90
   3   5   6    2.60    2.10
  -4  -5  -6    8.10    2.20
   4  -5   6    4.20    1.80
  -4  -5  -6    6.30    1.90
   4   5   6    2.00    2.80
   4   5   6    5.60    1.50
   4   5   6    3.80    2.30
   5  -5   6   36.00    5.70
   5  -5   6   45.60    7.30
  -5  -5  -6   43.20    6.40
  -5  -5  -6   31.70    6.00
   5  -5   6   35.50    6.10
  -5   5  -6   32.70    5.70
   5   5   6   32.50    7.80
   5   5   6   44.80    6.00
  -6  -5  -6   97.29   14.50
   6  -5   6  100.09   14.60
   6  -5   6  106.49   16.00
  -6  -5  -6   91.79   14.50
   6   5   6  130.99   14.70
   6   5   6   99.19   16.90
  -6   5  -6  100.99   14.30
  -7  -5  -6    8.20    2.80
   7  -5   6    9.70    3.20
   7  -5   6   13.70    4.50
  -7  -5  -6    9.70    2.90
  -7   5  -6    9.50    2.50
   7   5   6    5.70    4.10
   8  -5   6    7.90    4.10
  -8  -5  -6   15.50    3.60
  -8  -5  -6    8.90    2.90
   8  -5   6   11.50    3.70
   8   5   6    3.30    4.80
  -8   5  -6    8.30    2.50
   9  -5   6    7.70    4.70
  -9  -5  -6   17.10    4.10
  -9  -5  -6   15.90    4.00
   9  -5   6    8.40    4.30
   9   5   6   12.40    6.10
  -9   5  -6   13.60    3.30
 -10  -5  -6   -1.60    2.10
  10  -5   6   11.20    5.30
 -10  -5  -6   -1.70    2.40
  10   5   6    7.70    6.30
 -10   5  -6   -0.60    1.90
 -11  -5  -6  124.29   16.80
  11  -5   6   94.59   18.80
 -11   5  -6  111.89   16.20
  11   5   6   81.79   19.40
  12  -6  -6  114.39   18.50
  12  -6  -6  136.79   22.20
 -12  -6   6  102.59   17.90
 -12   6   6  143.29   17.90
  12   6  -6   98.19   22.00
  11  -6  -6   -1.90    2.90
 -11  -6   6    2.80    2.90
  11  -6  -6    6.40    6.00
  11   6  -6    2.30    6.50
 -11   6   6    8.10    3.10
 -10  -6   6   35.60    6.90
  10  -6  -6   38.30    9.70
  10  -6  -6   44.50    7.30
 -10  -6   6   32.90    7.00
 -10   6   6   35.30    6.60
  10   6  -6   26.10    9.80
  -9  -6   6   14.80    4.20
   9  -6  -6   11.80    3.70
   9  -6  -6   25.90    7.00
  -9  -6   6   11.70    3.60
  -9   6   6   10.80    3.20
   9   6  -6   19.60    7.80
   9   6  -6    9.30    5.40
  -8  -6   6   41.60    8.20
  -8  -6   6   63.39    8.50
   8  -6  -6   49.99    8.20
   8  -6  -6   45.60    9.50
   8   6  -6   26.80    9.90
   8   6  -6   36.50    8.80
  -8   6   6   55.09    8.00
  -8   6   6   42.20    8.10
   7  -6  -6   -1.30    3.10
  -7  -6   6    0.10    2.10
   7  -6  -6   -0.40    1.60
  -7  -6   6   -0.90    1.50
   7   6  -6   -2.90    3.30
  -7   6   6   -0.40    2.00
   7   6  -6   -1.60    3.70
  -7   6   6    0.30    1.50
   6  -6  -6   81.59   12.50
  -6  -6   6   59.09   11.50
  -6  -6   6   63.99   11.10
   6  -6  -6   59.79   11.10
  -6   6   6   85.79   12.10
   6   6  -6   71.29   14.00
   6   6  -6   73.09   11.90
  -6   6   6  106.69   11.10
  -5  -6   6  400.66   66.49
   5  -6  -6  603.94   67.09
   5  -6  -6  513.85   66.39
  -5  -6   6  424.76   66.09
  -5   6   6  508.75   66.19
   5   6  -6  535.25   68.19
   5   6  -6  558.04   66.49
  -5   6   6  529.05   66.79
   4  -6  -6   -1.20    1.30
   4  -6  -6    1.60    2.20
  -4  -6   6    2.40    1.60
  -4   6   6    2.80    2.10
   4   6  -6    5.20    2.00
   4   6  -6    4.80    3.80
  -3  -6   6  161.68   22.20
   3  -6  -6  169.68   22.20
  -3  -6   6  149.19   21.60
   3  -6  -6  180.98   22.70
   3   6  -6  213.18   24.10
   3   6  -6  178.38   22.20
  -3   6   6  147.59   22.70
   2  -6  -6   78.19   12.20
  -2  -6   6   84.89   11.20
   2  -6  -6   90.39   11.80
  -2  -6   6   79.29   11.60
  -2   6   6   85.29   11.50
   2   6  -6   80.79   13.20
  -2   6   6   68.29   12.40
   2   6  -6   86.69   11.70
  -1  -6   6  341.17   42.00
   1  -6  -6  262.07   42.20
   1  -6  -6  341.47   42.40
  -1  -6   6  322.87   42.30
  -1   6   6  332.87   42.60
  -1   6   6  312.77   43.00
   0  -6   6    7.50    1.90
   0  -6  -6    6.70    1.40
   0  -6  -6    6.70    2.00
   0   6   6   10.90    3.10
   0   6   6    6.70    2.50
  -1  -6  -6   34.00    6.30
  -1  -6  -6   46.50    6.70
   1   6   6   35.80    7.30
   1   6   6   53.79    8.20
  -2  -6  -6   14.00    3.20
  -2  -6  -6   16.40    3.30
   2   6   6   18.40    4.50
   2   6   6   13.20    4.10
  -3  -6  -6   68.09    9.60
  -3  -6  -6   61.89   10.00
   3  -6   6   58.39    9.70
   3   6   6   69.89   11.20
   3   6   6   93.99   12.30
   4  -6   6   25.60    5.50
   4  -6   6   35.10    5.40
  -4  -6  -6   37.20    5.40
  -4  -6  -6   26.70    5.10
   4   6   6   30.80    6.50
   4   6   6   17.70    5.90
  -5  -6  -6   42.90    6.70
   5  -6   6   48.10    7.90
   5  -6   6   40.70    6.80
  -5  -6  -6   37.30    6.70
   5   6   6   32.50    8.10
  -6  -6  -6   77.39   13.10
  -6  -6  -6   91.89   12.90
   6  -6   6  107.39   13.00
   6  -6   6   69.79   13.70
   6   6   6   84.89   15.40
  -6   6  -6   92.59   12.60
  -7  -6  -6    7.90    2.60
   7  -6   6    0.30    3.20
  -7  -6  -6    3.30    2.60
   7  -6   6    8.30    3.10
   7   6   6   -1.70    3.90
  -7   6  -6    2.40    1.80
   8  -6   6   51.59   10.30
  -8  -6  -6   64.69   10.20
   8  -6   6   69.39   12.00
  -8  -6  -6   70.19   10.40
   8   6   6   63.99   13.00
  -8   6  -6   66.49   10.00
   9  -6   6   10.00    5.00
  -9  -6  -6   20.00    4.20
  -9  -6  -6    9.70    3.90
  -9   6  -6   12.90    3.50
   9   6   6   12.70    6.60
 -10  -6  -6   44.40    8.20
  10  -6   6   39.90   10.70
 -10   6  -6   53.19    8.40
  10   6   6   46.70   12.00
  11  -6   6    3.50    5.60
 -11  -6  -6   14.50    4.20
 -11   6  -6    7.30    3.50
  11   6   6    3.90    8.10
  11  -7  -6   40.10   10.90
  11  -7  -6   33.30    7.40
 -11  -7   6   37.80    7.20
  11   7  -6   34.70   12.00
 -11   7   6   31.00    6.60
  10  -7  -6   94.59   16.50
 -10  -7   6  112.79   16.70
  10  -7  -6  141.99   20.00
 -10  -7   6  118.99   17.10
 -10   7   6   89.29   16.00
  10   7  -6  162.48   23.00
  -9  -7   6   34.80    6.90
  -9  -7   6   49.60    7.40
   9  -7  -6   27.90    6.30
   9  -7  -6   29.70    8.40
   9   7  -6   27.70   10.00
  -9   7   6   27.50    6.00
  -8  -7   6   21.30    4.40
   8  -7  -6   15.80    6.10
   8  -7  -6   12.30    3.90
  -8  -7   6   14.10    4.60
  -8   7   6   16.00    3.80
   8   7  -6   11.40    6.30
  -7  -7   6  244.98   32.90
   7  -7  -6  223.88   32.80
   7  -7  -6  252.77   34.00
  -7  -7   6  220.18   33.20
  -7   7   6  237.18   33.10
  -7   7   6  267.17   32.80
   7   7  -6  212.28   33.00
   7   7  -6  344.47   36.60
   6  -7  -6   79.29   13.10
  -6  -7   6   81.19   12.00
  -6  -7   6   85.19   12.90
   6  -7  -6   79.79   12.10
   6   7  -6   84.69   12.00
   6   7  -6   84.69   14.80
  -6   7   6   60.19   11.90
   5  -7  -6    5.70    3.40
  -5  -7   6    8.80    2.70
   5  -7  -6    8.50    2.60
   5   7  -6    5.70    4.20
   5   7  -6    5.50    2.30
  -5   7   6    7.50    3.10
  -4  -7   6  153.18   20.40
   4  -7  -6  132.59   20.20
   4  -7  -6  129.59   20.60
  -4   7   6  175.18   21.20
   4   7  -6  150.58   20.20
   4   7  -6  153.58   22.90
   3  -7  -6  103.59   13.50
   3  -7  -6   88.79   12.40
  -3  -7   6   81.79   11.70
  -3  -7   6   98.39   12.50
   3   7  -6   82.09   14.40
  -3   7   6   93.79   13.90
   3   7  -6   79.29   12.20
  -2  -7   6    0.20    0.90
  -2  -7   6   -0.80    1.30
   2  -7  -6    0.30    1.90
   2  -7  -6   -0.20    1.20
   2   7  -6   -1.50    2.20
   2   7  -6    0.60    1.40
  -2   7   6    1.10    2.10
  -2   7   6   -1.20    1.40
   1  -7  -6   -1.20    1.20
   1  -7  -6    1.10    1.80
  -1  -7   6    0.90    1.20
  -1  -7   6    1.40    1.00
  -1   7   6    2.10    2.20
  -1   7   6    2.20    2.20
   0  -7  -6    8.50    2.40
   0  -7   6   10.30    2.50
   0  -7   6   10.40    2.20
   0   7   6    6.30    3.00
   0   7   6   12.50    3.80
  -1  -7  -6  393.06   53.99
  -1  -7  -6  413.36   53.99
   1   7   6  452.25   55.19
   1   7   6  373.66   54.69
  -2  -7  -6   54.79    9.00
  -2  -7  -6   59.69    9.10
   2   7   6   58.39   10.50
   2   7   6   65.79   10.80
   3  -7   6  133.99   16.30
  -3  -7  -6  105.09   16.10
  -3  -7  -6  116.19   16.40
   3   7   6  115.89   18.10
   3   7   6  101.19   18.30
   4  -7   6  180.78   25.30
  -4  -7  -6  201.28   25.70
  -4  -7  -6  191.68   25.40
   4  -7   6  177.28   25.80
   4   7   6  177.58   27.90
  -5  -7  -6  283.07   42.10
   5  -7   6  316.17   42.00
  -5  -7  -6  348.87   42.10
   5  -7   6  316.77   42.70
   5   7   6  299.87   43.70
   6  -7   6    9.40    4.00
   6  -7   6   10.50    3.20
  -6  -7  -6   14.60    3.50
  -6  -7  -6    9.70    3.10
   6   7   6   10.30    5.30
   7  -7   6   16.10    5.50
  -7  -7  -6   21.60    4.70
  -7  -7  -6   20.30    4.60
   7  -7   6   20.80    4.60
   7   7   6   23.40    7.60
  -8  -7  -6   49.30    7.50
  -8  -7  -6   31.90    6.50
   8  -7   6   34.30    8.40
  -8   7  -6   34.10    6.30
   8   7   6   33.10    9.80
   9  -7   6   43.30    9.70
  -9  -7  -6   60.49    9.10
   9   7   6   24.60   10.30
  -9   7  -6   49.20    8.00
 -10  -7  -6  205.28   28.50
  10  -7   6  198.18   31.10
  10   7   6  201.88   33.40
 -10   7  -6  206.38   28.20
  11  -8  -6   27.30    6.80
 -11  -8   6   27.10    6.50
  11  -8  -6   32.90   10.00
  11   8  -6   43.70   12.70
 -11   8   6   27.70    6.20
 -10  -8   6   10.50    4.40
 -10  -8   6   20.10    5.60
  10  -8  -6   19.50    5.10
  10  -8  -6   24.60    8.40
 -10   8   6    8.90    4.20
  10   8  -6   13.10    7.90
  -9  -8   6   19.00    5.40
   9  -8  -6   36.10    6.60
  -9  -8   6   25.60    6.10
   9  -8  -6   23.90    7.90
  -9   8   6   21.10    5.30
   9   8  -6   14.50    8.30
  -8  -8   6   47.10    8.50
   8  -8  -6   43.10    8.50
   8  -8  -6   46.30   10.10
  -8  -8   6   60.79    9.80
   8   8  -6   42.80   11.50
  -7  -8   6    0.30    1.90
   7  -8  -6   -6.60    2.90
   7  -8  -6    1.50    2.50
  -7  -8   6   -0.40    2.60
  -7   8   6    0.60    3.10
   7   8  -6    3.20    4.60
  -6  -8   6   -1.10    2.60
  -6  -8   6    0.00    1.90
   6  -8  -6   -1.70    2.90
   6  -8  -6    4.20    2.40
   6   8  -6   -0.60    4.40
  -6   8   6    2.70    3.10
   5  -8  -6   58.59    9.20
  -5  -8   6   40.60    7.70
   5  -8  -6   69.39    8.70
   5   8  -6   46.70   10.30
  -5   8   6   33.30    8.30
  -4  -8   6  103.39   15.40
   4  -8  -6  125.49   16.80
   4  -8  -6  127.29   15.60
   4   8  -6  115.29   18.60
   4   8  -6   86.59   15.10
  -4   8   6  133.19   17.70
   3  -8  -6  203.98   28.30
  -3  -8   6  180.58   27.90
   3  -8  -6  229.08   28.20
  -3   8   6  201.08   29.00
   3   8  -6  248.58   30.10
   3   8  -6  202.68   27.70
   2  -8  -6   21.10    4.30
  -2  -8   6   22.50    4.40
   2  -8  -6   17.70    4.30
  -2  -8   6   21.30    3.60
   2   8  -6   17.20    5.60
  -2   8   6   24.50    5.70
  -2   8   6   21.70    4.20
  -1  -8   6  138.29   18.80
   1  -8  -6  148.39   18.90
  -1  -8   6  137.39   18.30
  -1   8   6  119.99   19.10
  -1   8   6  130.39   19.80
   0  -8  -6   47.30    6.50
   0  -8   6   34.40    6.00
   0  -8  -6   33.90    6.20
   0  -8   6   31.90    5.70
   0   8   6   37.20    7.20
   0   8   6   33.40    7.40
   1  -8   6   21.30    3.50
  -1  -8  -6   14.70    3.40
   1  -8   6   20.30    3.70
  -1  -8  -6   11.60    3.50
   1   8   6    9.50    4.20
   1   8   6   26.00    5.80
  -2  -8  -6   57.89    9.00
  -2  -8  -6   47.20    8.60
   2   8   6   62.29   10.70
   2   8   6   65.19   11.00
  -3  -8  -6   12.90    3.20
  -3  -8  -6   11.70    3.40
   3  -8   6   15.10    3.70
   3   8   6   22.50    6.30
   3   8   6    5.00    4.20
  -4  -8  -6   30.80    5.70
   4  -8   6   31.90    5.70
  -4  -8  -6   38.90    6.40
   4  -8   6   44.70    7.20
   4   8   6   17.40    6.60
   5  -8   6  224.28   27.30
   5  -8   6  202.48   28.00
  -5  -8  -6  196.88   27.20
  -5  -8  -6  173.98   27.30
   5   8   6  203.48   30.30
   6  -8   6    2.00    3.10
  -6  -8  -6    0.20    2.30
   6  -8   6    0.90    2.10
  -6  -8  -6    0.00    2.30
   6   8   6   -3.80    3.70
  -7  -8  -6   19.00    5.00
  -7  -8  -6   29.80    5.70
   7  -8   6   26.70    7.00
   7   8   6   25.10    8.50
  -8  -8  -6   47.50    8.10
   8  -8   6   50.09   10.20
   8   8   6   27.20   10.30
  -9  -8  -6  222.98   31.40
   9  -8   6  228.08   34.10
   9   8   6  233.78   36.10
  10  -8   6   55.29   12.10
 -10  -8  -6   62.29   10.10
  10   8   6   38.70   13.40
 -10  -9   6   -5.50    3.40
 -10  -9   6    1.30    3.00
  10  -9  -6   -0.30    3.60
  10  -9  -6    4.10    6.60
  10   9  -6    0.80    7.00
   9  -9  -6   29.50    6.50
  -9  -9   6   21.40    6.30
   9  -9  -6   23.90    7.90
  -9  -9   6   19.70    5.30
   9   9  -6   18.00    9.50
   8  -9  -6    5.70    5.20
  -8  -9   6    2.90    3.70
  -8  -9   6    3.20    3.20
   8  -9  -6   -0.60    2.50
   8   9  -6   12.50    7.00
  -7  -9   6    1.30    2.40
   7  -9  -6   -1.00    4.20
  -7  -9   6    7.70    4.00
   7  -9  -6   -1.20    2.50
   7   9  -6    5.30    6.50
  -7   9   6   -1.40    3.10
   6  -9  -6    3.60    4.20
  -6  -9   6   10.20    4.60
  -6  -9   6   14.70    3.80
   6  -9  -6    7.50    3.30
   6   9  -6    7.80    6.10
  -6   9   6    7.90    4.20
  -5  -9   6   46.30    7.90
   5  -9  -6   56.99    8.00
   5  -9  -6   44.00    8.60
  -5   9   6   31.20    8.30
   5   9  -6   40.10    9.90
  -4  -9   6  240.98   31.80
   4  -9  -6  247.68   31.80
   4  -9  -6  248.08   32.10
  -4   9   6  192.08   32.40
   4   9  -6  234.58   33.60
  -3  -9   6  168.98   23.40
   3  -9  -6  149.79   23.30
  -3   9   6  168.28   24.50
   3   9  -6  224.38   25.80
   2  -9  -6   61.79   10.60
  -2  -9   6   70.19   10.70
  -2   9   6   76.69   12.70
   1  -9  -6    0.00    1.70
  -1  -9   6    0.70    1.50
  -1  -9   6   -0.60    1.90
  -1   9   6   -0.80    2.30
  -1   9   6    2.50    3.50
   0  -9  -6    1.10    1.70
   0  -9   6    3.00    1.90
   0  -9   6    0.60    1.50
   0  -9  -6    0.00    1.70
   0   9   6    3.20    3.20
   0   9   6   -0.90    2.60
   1  -9   6    4.50    2.30
  -1  -9  -6    1.50    2.10
  -1  -9  -6   -0.70    1.70
   1  -9   6    3.70    1.90
   1   9   6    5.00    3.80
   1   9   6   -0.70    2.90
   2  -9   6   36.10    6.20
  -2  -9  -6   42.20    6.90
  -2  -9  -6   34.10    6.30
   2  -9   6   26.00    6.20
   2   9   6   40.30    8.50
   2   9   6   50.59    8.90
  -3  -9  -6    7.60    3.10
  -3  -9  -6   13.70    3.80
   3  -9   6   12.80    3.90
   3  -9   6   16.50    3.60
   3   9   6   18.20    6.20
  -4  -9  -6    0.10    1.70
   4  -9   6   -0.70    2.70
  -4  -9  -6   -0.80    2.00
   4  -9   6   -0.20    1.90
   4   9   6   -0.60    4.10
  -5  -9  -6    6.20    3.20
  -5  -9  -6    5.50    2.50
   5  -9   6   -0.60    3.10
   5  -9   6    8.10    4.90
   5   9   6    3.70    4.60
   6  -9   6    3.10    3.80
  -6  -9  -6    4.70    3.10
  -6  -9  -6   -2.50    2.20
   6   9   6    7.20    5.90
   7  -9   6   -0.20    4.50
  -7  -9  -6    4.30    3.20
   7   9   6    0.50    5.80
  -8  -9  -6    2.50    3.10
   8  -9   6    3.50    5.10
   8   9   6    0.60    5.80
   9  -9   6   16.40    7.00
  -9  -9  -6    8.90    3.80
   9   9   6    6.70    8.20
   9 -10  -6   -4.40    6.00
  -9 -10   6    2.10    3.20
  -9 -10   6   -1.90    4.30
   9 -10  -6    0.50    3.50
   9  10  -6    7.60    8.20
  -8 -10   6   34.70    7.70
   8 -10  -6   24.20    6.10
  -8 -10   6   21.40    6.00
   8 -10  -6   38.50    9.00
   8  10  -6   23.10    9.40
   7 -10  -6    0.10    5.00
  -7 -10   6    0.20    2.70
   7 -10  -6   -3.00    2.60
  -7 -10   6   -0.50    3.60
   7  10  -6    3.70    5.80
   6 -10  -6   12.90    4.30
  -6 -10   6   13.00    5.00
  -6 -10   6   16.50    4.40
   6  10  -6    2.20    5.70
  -6  10   6   20.20    6.10
   5 -10  -6   68.89   10.90
  -5 -10   6   75.69   11.20
  -5  10   6   48.50   11.80
   5  10  -6   75.49   14.60
   4 -10  -6   58.19    9.70
  -4 -10   6   65.79   10.00
   4  10  -6   70.29   12.90
  -4  10   6   43.60   10.70
   3 -10  -6   30.10    5.90
  -3 -10   6   23.50    5.50
   3  10  -6   25.50    7.60
  -3  10   6   33.40    7.70
  -2 -10   6    2.40    2.80
   2 -10  -6    6.80    2.70
  -2  10   6    6.90    4.10
  -1 -10   6   17.60    4.70
   1 -10  -6   30.00    5.30
   1 -10  -6   24.10    4.60
  -1  10   6   10.30    5.40
   0 -10   6  141.09   18.40
   0 -10  -6  119.29   18.20
   0 -10   6  126.19   17.70
   0 -10  -6  158.48   18.60
   0  10   6  126.19   19.80
   0  10   6   95.29   19.80
   1 -10   6  124.79   17.30
   1 -10   6  130.69   17.70
   1 -10   6  111.89   17.50
  -1 -10  -6  130.69   17.90
  -1 -10  -6  127.59   17.60
   1  10   6  124.99   20.70
   1  10   6  114.89   19.70
  -2 -10  -6    6.20    2.70
  -2 -10  -6    1.30    2.40
   2 -10   6   -0.20    2.50
   2 -10   6    4.40    2.70
   2 -10   6    3.90    2.50
   2  10   6   -6.60    4.20
  -3 -10  -6  122.49   16.70
   3 -10   6  109.89   15.40
   3 -10   6   88.59   16.00
  -3 -10  -6  104.09   15.90
   3  10   6  121.59   19.00
   4 -10   6  181.58   25.00
  -4 -10  -6  159.48   24.70
   4 -10   6  208.98   25.80
  -4 -10  -6  188.78   25.40
   4  10   6  173.88   28.40
   5 -10   6   79.49   12.10
  -5 -10  -6   69.99   11.80
  -5 -10  -6   70.99   11.40
   5 -10   6   71.89   12.60
   5  10   6   73.89   15.40
   6 -10   6    7.40    4.70
  -6 -10  -6    3.50    3.40
   6  10   6    5.00    6.00
   7 -10   6   10.30    6.00
  -7 -10  -6   13.80    4.10
   7  10   6    5.90    7.60
   8 -10   6    0.60    5.50
  -8 -10  -6    4.50    3.90
   8  10   6    3.90    7.70
  -8 -11   6    2.00    3.80
  -8 -11   6    0.30    4.80
   8 -11  -6    8.00    3.90
   8  11  -6   -1.60    8.00
   7 -11  -6   30.50    7.20
  -7 -11   6   37.40    7.40
  -7 -11   6   37.20    9.10
   7  11  -6   39.00   10.80
  -6 -11   6   38.60    9.00
   6 -11  -6   71.29   10.10
  -6 -11   6   50.19   10.30
  -6  11   6   40.90   10.50
   6  11  -6   77.19   14.10
  -5 -11   6    3.20    3.20
   5 -11  -6    3.60    2.90
  -5  11   6    2.30    4.70
   5  11  -6    0.70    6.10
   4 -11  -6   30.00    6.00
  -4 -11   6   38.80    6.70
  -4  11   6   13.50    7.10
   4  11  -6   21.30    8.60
   3 -11  -6    3.40    2.90
  -3 -11   6   16.30    4.30
  -3  11   6    8.70    5.40
   2 -11  -6    2.30    2.50
  -2 -11   6    6.20    3.20
  -2  11   6    6.90    4.50
   1 -11  -6    7.10    3.30
  -1 -11   6    8.10    3.40
   1 -11  -6    0.60    2.70
  -1  11   6   22.20    6.50
   0 -11   6    8.90    3.60
   0 -11  -6    5.80    3.10
   0 -11  -6    9.10    3.40
  -1 -11  -6    3.60    2.80
   1 -11   6    4.50    3.00
   1 -11   6    2.20    2.20
  -1 -11  -6    3.70    2.50
   1  11   6    6.30    7.30
  -2 -11  -6   69.39   12.80
  -2 -11  -6   75.59   13.40
   2 -11   6   98.49   13.60
   2 -11   6  101.29   13.20
   2  11   6   85.49   16.00
  -3 -11  -6    9.70    3.80
   3 -11   6   10.40    3.70
  -3 -11  -6   14.00    4.10
   3  11   6    3.00    6.00
  -4 -11  -6   27.80    5.50
   4 -11   6   20.60    6.60
  -4 -11  -6   30.10    6.30
   4 -11   6   20.50    5.40
   4  11   6   19.80    8.40
  -5 -11  -6    6.60    3.80
   5 -11   6    5.90    3.60
   5 -11   6    6.90    4.80
   5  11   6    8.00    6.90
  -6 -11  -6   -2.60    2.60
   6 -11   6    1.60    5.10
   6 -11   6   -1.50    3.30
   6  11   6    1.20    6.80
   7 -11   6   10.50    6.20
   7 -11   6    3.60    4.00
  -7 -11  -6    7.10    4.30
   7  11   6    3.80    8.10
  -6 -12   6   45.80   10.60
   6 -12  -6   56.49    9.90
  -6 -12   6   49.99    9.60
   6  12  -6   57.29   14.00
   5 -12  -6   -0.20    4.00
  -5 -12   6    9.20    4.20
   5  12  -6    7.00    8.00
  -4 -12   6  165.18   21.80
   4 -12  -6  132.89   22.00
  -3 -12   6    0.50    3.00
   3 -12  -6   -6.00    2.40
   2 -12  -6   -1.90    2.80
   2 -12  -6   -0.70    2.80
  -2 -12   6   -1.30    3.10
   1 -12  -6    1.30    3.00
  -1 -12   6    1.10    3.30
   1 -12  -6    0.60    3.10
   0 -12  -6    3.40    3.10
   0 -12  -6    3.80    3.40
   0 -12   6   -0.20    2.70
  -1 -12  -6    3.40    3.10
  -1 -12  -6   -2.90    2.80
   1 -12   6    2.80    3.20
  -2 -12  -6    2.90    3.00
   2 -12   6    0.90    2.50
   2 -12   6    3.20    3.30
  -2 -12  -6   -3.30    2.70
   3 -12   6   26.20    6.00
  -3 -12  -6   36.90    7.20
   3 -12   6   34.30    6.80
  -3 -12  -6   26.40    6.30
   3  12   6   17.90    9.20
   4 -12   6   91.59   14.20
  -4 -12  -6  104.19   15.10
   4  12   6   58.89   16.90
  -5 -12  -6    1.20    3.50
   5 -12   6   -4.20    3.10
   5  12   6    5.50    8.50
   3 -13  -6    4.00    4.00
   3 -13  -6    1.10    3.70
  -3 -13   6   -1.00    3.20
  -2 -13   6    1.00    3.30
   2 -13  -6    1.30    3.60
   2 -13  -6    2.00    3.20
  -1 -13   6   82.39   12.50
   1 -13  -6   67.49   11.90
   1 -13  -6   60.69   11.50
   0 -13   6   10.00    4.70
   0 -13  -6    4.00    4.10
   0 -13  -6    3.60    4.00
  -1 -13  -6   19.30    6.20
   1 -13   6   38.20    7.50
  -1 -13  -6   25.90    6.40
  -2 -13  -6   34.50    7.50
   2 -13   6   27.90    7.30
   3 -13   6   10.30    4.70
  -3 -13  -6   11.60    5.10
  13   0  -7    5.30    7.70
 -13   0   7    1.50    2.50
  12   0  -7   -2.60    6.20
 -12   0   7   -1.50    1.90
 -11   0   7    1.30    2.00
  11   0  -7    9.80    8.30
  11   0  -7    1.50    5.00
  10   0  -7   -3.60    3.90
 -10   0   7   -0.20    1.60
  10   0  -7    1.60    4.00
  -9   0   7   -1.20    1.30
   9   0  -7   -1.50    3.30
  -9   0   7    0.50    1.20
   9   0  -7    5.60    3.60
   8   0  -7   -6.30    3.00
  -8   0   7   -0.20    1.10
  -8   0   7    0.00    1.30
   8   0  -7    0.10    2.80
  -7   0   7    0.00    0.90
   7   0  -7   -0.70    2.30
   7   0  -7   -3.90    2.80
  -7   0   7   -1.50    0.90
   6   0  -7   -1.00    2.50
   6   0  -7   -1.70    2.00
  -6   0   7    0.00    0.80
  -6   0   7   -0.70    0.80
  -5   0   7   -0.30    0.80
   5   0  -7   -3.20    1.50
   5   0  -7    0.80    0.70
  -5   0   7   -0.60    0.80
   5   0  -7   -2.00    2.00
  -4   0   7   -0.80    0.60
   4   0  -7   -0.10    0.50
   4   0  -7   -1.80    1.80
   4   0  -7   -0.10    1.40
  -4   0   7   -1.30    0.60
  -3   0   7   -0.50    0.50
  -3   0   7    0.40    0.70
   3   0  -7    0.20    1.80
   3   0  -7    0.00    0.50
   2   0  -7    3.60    2.00
   1   0  -7   -0.40    0.60
  -1   0   7   -0.30    0.30
   1   0  -7    0.00    0.40
   1   0  -7    1.10    1.40
  -1   0   7   -0.10    0.70
   0   0  -7    0.80    0.20
   0   0  -7   -0.70    1.10
   0   0   7   -0.30    0.80
   0   0   7    1.30    0.70
   0   0  -7    1.50    0.70
  -1   0  -7    0.20    0.30
  -1   0  -7    1.00    0.80
   1   0   7   -0.10    0.60
   1   0   7   -0.30    0.70
  -1   0  -7    0.30    1.10
   2   0   7   -0.10    1.00
   2   0   7   -0.60    0.50
  -2   0  -7    0.90    1.00
  -2   0  -7    0.60    0.40
   3   0   7    1.00    1.10
   3   0   7    0.50    0.60
  -3   0  -7    0.80    0.60
  -3   0  -7    1.70    1.10
  -4   0  -7    0.30    1.20
   4   0   7   -1.10    1.20
   4   0   7    0.70    0.70
  -4   0  -7    0.20    0.70
  -5   0  -7    0.00    0.40
  -5   0  -7    0.50    1.40
  -5   0  -7    1.20    0.80
   5   0   7    1.90    1.50
   5   0   7   -0.70    1.50
  -6   0  -7    1.10    0.90
   6   0   7   -0.50    1.90
   6   0   7    0.00    1.70
  -6   0  -7   -0.20    1.50
  -7   0  -7   -0.50    0.90
  -7   0  -7   -1.00    1.50
   7   0   7    0.00    2.10
   7   0   7    5.30    3.00
  -8   0  -7   -0.60    1.20
   8   0   7    0.20    2.90
   8   0   7   -0.20    2.90
  -8   0  -7   -1.80    1.60
  -9   0  -7   -0.10    1.40
   9   0   7   -1.30    2.60
   9   0   7   -0.50    3.60
  -9   0  -7   -1.00    1.80
 -10   0  -7   -1.20    1.50
 -10   0  -7   -0.20    2.60
  10   0   7    1.00    4.20
  10   0   7   -4.40    3.50
  11   0   7   -2.20    4.50
 -11   0  -7    3.20    2.20
 -11   0  -7   -3.00    2.90
  11   0   7    0.10    5.30
  12   0   7   -7.70    5.10
  12   0   7    6.10    6.20
 -12   0  -7   -0.70    2.30
  13  -1  -7    2.50    8.10
 -13  -1   7    5.10    2.60
 -13   1   7    0.00    2.30
  13   1  -7    0.70    6.90
  12  -1  -7   16.70    8.00
 -12  -1   7   15.00    4.30
 -12   1   7   26.20    4.90
  12   1  -7   13.40    7.50
 -11  -1   7   74.39   10.30
  11  -1  -7   73.69   13.90
  11   1  -7   33.50   11.60
  11   1  -7   67.59   13.00
 -11   1   7   63.49   10.10
 -10  -1   7   46.30    8.50
  10  -1  -7   59.69   13.80
  10  -1  -7   42.50   10.60
  10   1  -7   64.59   12.00
  10   1  -7   56.29   11.10
 -10   1   7   66.69    9.00
   9  -1  -7   91.29   15.60
  -9  -1   7  102.69   12.90
  -9  -1   7   85.59   12.60
   9  -1  -7   79.99   14.20
  -9   1   7   89.89   12.60
  -9   1   7   82.69   12.70
   9   1  -7  106.19   15.60
   9   1  -7  116.19   16.70
   8  -1  -7  114.89   15.90
  -8  -1   7  102.29   14.30
   8  -1  -7  102.89   16.80
  -8  -1   7  121.59   14.40
   8   1  -7   82.49   16.20
  -8   1   7   85.89   14.10
   8   1  -7  131.69   17.10
  -7  -1   7   20.00    3.90
  -7  -1   7   30.70    4.40
   7  -1  -7   25.60    5.00
   7  -1  -7   13.90    5.00
   7   1  -7   28.90    5.90
   7   1  -7   17.70    5.40
  -7   1   7   23.00    4.00
  -7   1   7   20.80    3.90
  -6  -1   7  143.09   18.00
   6  -1  -7  137.79   19.00
  -6  -1   7   99.69   17.70
   6  -1  -7  140.99   18.50
  -6   1   7  161.48   18.00
   6   1  -7  152.68   19.40
  -6   1   7  141.39   17.90
   6   1  -7   83.69   18.70
   5  -1  -7  302.27   38.10
   5  -1  -7  322.87   39.20
  -5  -1   7  308.97   38.20
   5  -1  -7  277.37   38.40
  -5  -1   7  355.06   38.20
   5   1  -7  254.57   39.00
  -5   1   7  237.48   38.00
   5   1  -7  234.28   38.70
  -5   1   7  280.37   38.10
   5   1  -7  294.57   37.90
   4  -1  -7  824.92  110.39
   4  -1  -7  847.72  110.59
  -4  -1   7  918.81  110.49
   4  -1  -7  844.72  111.29
  -4   1   7  773.52  110.39
   4   1  -7  951.10  111.29
   4   1  -7  843.92  110.19
  -4   1   7  776.32  110.49
   4   1  -7  840.72  111.29
   3  -1  -7    1.30    0.70
  -3  -1   7    0.30    0.70
   3  -1  -7    5.80    2.50
  -3  -1   7    0.20    0.80
  -3   1   7    1.30    0.70
   3   1  -7    0.30    1.70
   3   1  -7    0.80    0.50
   3   1  -7    0.90    1.70
  -3   1   7    0.10    0.70
  -2  -1   7   66.89    7.60
  -2  -1   7   44.10    7.20
   2  -1  -7   55.19    7.40
  -2  -1   7   51.69    7.20
   2  -1  -7   50.89    8.40
   2   1  -7   49.20    7.20
   2   1  -7   59.09    8.60
  -2   1   7   68.19    7.30
  -2   1   7   49.90    7.50
   1  -1  -7    4.00    1.90
  -1  -1   7    3.80    0.70
  -1  -1   7    4.10    1.20
   1  -1  -7   -0.50    0.80
  -1   1   7    3.60    0.80
  -1   1   7    2.40    0.90
   1   1  -7    4.00    0.90
   1   1  -7    2.20    1.40
  -1   1   7    3.30    1.10
   1   1  -7    3.80    0.70
   0  -1  -7  395.76   51.69
   0  -1  -7  415.46   51.89
   0  -1  -7  424.96   51.99
   0  -1   7  370.36   51.89
   0   1  -7  414.36   52.09
   0   1   7  356.86   51.79
   0   1   7  351.66   51.89
   0   1  -7  440.36   51.89
  -1  -1  -7  245.88   28.60
  -1  -1  -7  221.38   28.50
   1  -1   7  246.88   28.60
   1  -1   7  231.58   28.40
  -1  -1  -7  183.78   28.20
   1  -1   7  195.58   28.10
  -1   1  -7  203.98   28.60
   1   1   7  207.78   28.50
  -1   1  -7  236.58   28.60
   2  -1   7 1273.97  170.98
  -2  -1  -7 1376.26  170.98
  -2  -1  -7 1207.68  171.18
   2  -1   7 1380.16  171.28
  -2   1  -7 1252.17  170.78
   2   1   7 1340.27  171.18
   2   1   7 1277.37  171.38
  -2   1  -7 1355.76  171.28
   3  -1   7  429.16   52.69
  -3  -1  -7  416.06   52.39
  -3  -1  -7  375.86   52.59
   3  -1   7  386.76   52.19
  -3   1  -7  401.16   52.69
   3   1   7  446.26   52.59
   3   1   7  390.36   52.89
  -3   1  -7  356.96   52.19
   4  -1   7   73.79   10.30
  -4  -1  -7   80.49   10.60
  -4  -1  -7   68.19   10.80
   4  -1   7   77.99   11.00
   4   1   7   85.49   10.70
   4   1   7   74.89   11.80
  -4   1  -7   78.49   10.40
  -4   1  -7   77.59   11.00
   5  -1   7    6.40    2.30
  -5  -1  -7    2.60    1.70
  -5  -1  -7    3.90    1.30
   5  -1   7    1.20    1.90
   5   1   7    4.20    1.90
   5   1   7    2.80    1.20
  -5   1  -7    2.20    1.00
  -5   1  -7    1.50    1.50
   5   1   7    3.40    2.30
   6  -1   7   12.20    3.70
  -6  -1  -7   11.30    3.30
  -6  -1  -7   17.40    3.10
   6  -1   7   21.80    4.50
   6   1   7    7.80    3.90
  -6   1  -7   18.70    3.70
  -6   1  -7   24.00    3.20
   6   1   7   13.10    3.50
   7  -1   7   11.90    3.60
  -7  -1  -7    6.30    2.00
   7  -1   7    6.20    2.90
  -7  -1  -7    8.10    2.90
   7   1   7    4.90    3.00
  -7   1  -7    8.20    2.90
  -7   1  -7    6.80    1.90
   7   1   7    6.50    3.80
   8  -1   7   16.60    4.40
   8  -1   7   12.40    4.50
  -8  -1  -7    8.60    2.30
  -8  -1  -7   11.00    3.10
  -8   1  -7    5.80    2.10
  -8   1  -7    6.20    2.90
   8   1   7   11.20    4.70
   8   1   7   13.00    4.00
   9  -1   7    7.40    3.70
  -9  -1  -7    1.10    1.60
  -9  -1  -7    1.60    2.10
   9  -1   7    1.40    3.80
   9   1   7    6.00    4.00
  -9   1  -7    3.00    1.80
  -9   1  -7    6.60    3.00
   9   1   7   15.50    4.80
  10  -1   7  247.68   34.60
  10  -1   7  269.77   35.20
 -10  -1  -7  231.08   32.90
 -10  -1  -7  248.08   33.50
 -10   1  -7  250.57   33.00
  10   1   7  237.68   35.20
 -10   1  -7  232.88   33.50
  10   1   7  254.57   34.60
 -11  -1  -7   10.00    4.10
 -11  -1  -7   21.00    4.30
  11  -1   7   28.80    7.80
  11  -1   7   23.10    7.50
  11   1   7    7.60    5.40
 -11   1  -7   20.40    4.20
  11   1   7   25.50    7.80
  12  -1   7   -1.70    5.60
  12  -1   7   -1.90    5.70
 -12  -1  -7    1.70    3.50
 -12  -1  -7    5.70    2.80
  12   1   7    0.30    5.70
 -12   1  -7    2.50    2.70
  12   1   7   12.30    7.20
  13  -2  -7    2.40    8.70
 -13  -2   7   16.30    4.10
  13   2  -7    5.50    7.60
 -13   2   7   12.00    3.60
  12  -2  -7    9.60    7.30
 -12  -2   7    5.60    2.90
 -12   2   7   11.10    3.20
  12   2  -7    8.40    6.80
  12   2  -7   18.70    8.20
  11  -2  -7    4.30    6.60
 -11  -2   7    0.50    2.00
  11   2  -7    2.10    5.40
  11   2  -7    4.80    5.30
 -11   2   7   -0.40    1.80
  10  -2  -7  333.37   46.90
 -10  -2   7  307.37   44.70
 -10  -2   7  338.17   44.90
 -10   2   7  395.86   45.10
  10   2  -7  330.57   46.90
  10   2  -7  300.37   46.80
  -9  -2   7  363.86   44.70
   9  -2  -7  387.26   46.60
  -9  -2   7  288.97   44.40
   9   2  -7  369.06   46.70
   9   2  -7  231.38   45.60
  -9   2   7  376.06   44.70
  -9   2   7  350.66   44.50
   8  -2  -7  153.18   25.00
   8  -2  -7  145.29   23.20
  -8  -2   7  149.79   22.80
  -8  -2   7  180.78   22.90
  -8   2   7  188.88   22.90
   8   2  -7  164.08   25.50
  -8   2   7  180.38   22.80
   8   2  -7  171.88   25.50
   7  -2  -7  108.39   16.50
  -7  -2   7  163.88   16.50
   7  -2  -7  116.59   18.10
  -7  -2   7  132.89   16.30
   7   2  -7   99.09   18.10
   7   2  -7  111.59   18.30
  -7   2   7  131.79   16.30
  -7   2   7   87.79   16.00
   6  -2  -7   16.80    3.10
  -6  -2   7   16.50    3.10
   6  -2  -7   13.80    3.20
   6  -2  -7   10.60    3.90
  -6  -2   7   13.00    3.00
  -6   2   7   14.40    2.90
   6   2  -7    7.80    3.80
   6   2  -7   14.80    4.40
  -6   2   7   19.60    3.10
  -5  -2   7    2.10    1.30
   5  -2  -7    1.20    1.20
  -5  -2   7    2.20    1.20
   5  -2  -7    0.80    2.30
   5  -2  -7    1.20    1.10
  -5   2   7    1.20    1.00
   5   2  -7    2.30    2.50
   5   2  -7   -1.40    1.90
  -5   2   7    2.60    1.10
   5   2  -7    0.70    0.60
   4  -2  -7  859.41  113.09
   4  -2  -7  858.81  113.79
  -4   2   7  902.81  113.19
   4   2  -7  867.11  113.89
  -4   2   7  894.01  112.89
   4   2  -7  850.81  112.69
   4   2  -7  859.81  113.89
   4   2  -7  814.42  112.69
   3  -2  -7   65.79   10.30
   3  -2  -7   63.19    9.00
  -3  -2   7   68.29    9.00
  -3  -2   7   68.49    9.30
  -3   2   7   64.79    8.70
  -3   2   7   63.29    9.10
  -3   2   7   69.99    8.90
   3   2  -7   56.89   10.00
  -3   2   7   62.19    8.90
   3   2  -7   70.39   10.30
   2  -2  -7  625.94   79.89
  -2  -2   7  582.94   79.59
  -2  -2   7  508.05   79.79
   2  -2  -7  697.03   80.49
  -2  -2   7  666.43   80.09
   2   2  -7  659.23   80.39
   2   2  -7  594.44   79.59
  -2   2   7  565.34   79.79
  -2   2   7  659.63   80.09
  -1  -2   7 1109.99  136.99
  -1  -2   7  928.11  136.59
   1  -2  -7 1100.79  136.79
  -1   2   7  989.70  136.89
  -1   2   7 1187.68  136.69
   1   2  -7  966.00  136.59
   0  -2  -7   79.89   11.30
   0  -2  -7   81.59   11.40
   0  -2   7   82.89   11.10
   0  -2   7   98.39   11.50
   0   2  -7   91.79   11.30
   0   2   7   66.79   11.40
   0   2  -7   73.69   11.50
   0   2   7   92.49   11.40
  -1  -2  -7    5.10    1.40
   1  -2   7    2.60    1.30
   1  -2   7    5.20    1.30
  -1  -2  -7    5.50    1.40
  -1  -2  -7    3.20    1.00
   1  -2   7    4.70    0.80
  -1   2  -7    3.10    1.20
   1   2   7    2.80    1.30
  -1   2  -7    3.90    1.50
   1   2   7    5.30    1.70
  -2  -2  -7   90.89   11.10
   2  -2   7   80.19   11.00
   2  -2   7   80.39   11.20
  -2  -2  -7   81.09   11.20
   2   2   7   85.09   11.60
  -2   2  -7   68.09   11.10
  -2   2  -7   79.89   10.80
   2   2   7   87.59   11.40
   3  -2   7   21.10    3.70
  -3  -2  -7   16.30    3.20
  -3  -2  -7   19.00    3.60
   3  -2   7   21.70    3.00
   3   2   7   15.40    3.90
  -3   2  -7   22.90    3.80
  -3   2  -7   21.90    3.10
   3   2   7   23.80    3.80
  -4  -2  -7  245.58   32.70
   4  -2   7  243.28   32.30
  -4  -2  -7  239.58   32.90
   4  -2   7  239.78   32.90
  -4   2  -7  236.38   32.50
   4   2   7  252.27   33.50
   4   2   7  261.07   32.90
   4   2   7  275.27   32.90
  -4   2  -7  234.48   32.90
  -5  -2  -7   52.49    7.40
  -5  -2  -7   42.50    7.80
   5  -2   7   53.99    8.30
   5  -2   7   52.99    8.20
   5   2   7   42.30    7.90
  -5   2  -7   49.20    7.20
   5   2   7   58.99    7.70
  -5   2  -7   48.60    7.90
   5   2   7   75.99    9.90
   6  -2   7  480.75   60.19
  -6  -2  -7  434.86   59.79
  -6  -2  -7  450.35   59.49
   6  -2   7  460.45   60.19
  -6   2  -7  467.85   59.89
  -6   2  -7  444.56   59.29
   6   2   7  442.56   59.89
   6   2   7  421.56   60.69
  -7  -2  -7   28.40    5.40
   7  -2   7   27.20    6.00
   7  -2   7   20.30    5.40
  -7  -2  -7   33.80    5.00
  -7   2  -7   28.20    5.20
  -7   2  -7   27.20    4.50
   7   2   7   25.30    5.60
   7   2   7   23.60    6.20
  -8  -2  -7  112.49   15.10
   8  -2   7   75.69   15.00
   8  -2   7   99.89   15.60
  -8  -2  -7   94.09   13.90
   8   2   7   96.69   15.30
  -8   2  -7  101.19   14.80
   8   2   7   96.19   16.50
  -8   2  -7  109.29   13.80
   9  -2   7   20.70    5.50
  -9  -2  -7   20.70    4.00
   9  -2   7   25.30    6.20
  -9  -2  -7   12.80    4.30
  -9   2  -7   16.50    4.40
  -9   2  -7   21.40    3.90
   9   2   7   20.70    5.70
   9   2   7   24.90    7.00
  10  -2   7   10.50    5.20
 -10  -2  -7   14.60    3.80
 -10  -2  -7   10.70    2.90
  10  -2   7    8.80    5.20
  10   2   7   11.90    5.30
 -10   2  -7    8.20    2.90
  10   2   7   20.30    6.30
  11  -2   7    7.20    5.80
 -11  -2  -7    0.70    3.10
 -11  -2  -7    6.90    2.80
  11  -2   7   -1.00    4.40
  11   2   7   10.70    6.00
  11   2   7    2.70    5.30
 -11   2  -7    1.90    2.20
 -12  -2  -7    7.40    3.60
  12  -2   7    1.80    5.90
 -12  -2  -7    3.10    2.70
  12  -2   7   -4.50    5.60
 -12   2  -7    2.80    2.70
  12   2   7    8.50    6.30
  12   2   7    5.00    7.20
  13  -3  -7    2.40    3.40
  13  -3  -7  -10.50    7.00
 -13  -3   7    0.10    2.40
  13   3  -7   -6.10    7.90
 -13   3   7   -0.10    2.60
  13   3  -7   -6.20    7.80
  12  -3  -7   -2.10    2.60
 -12  -3   7   -0.80    2.30
  12  -3  -7   -2.40    5.60
 -12   3   7    0.40    2.10
  12   3  -7   -4.80    6.60
  12   3  -7   -7.00    6.00
  11  -3  -7  153.18   21.70
  11  -3  -7  134.19   24.70
 -11  -3   7  161.38   21.50
  11   3  -7  140.29   25.30
  11   3  -7  120.59   24.30
 -11   3   7  168.98   21.60
 -10  -3   7  105.99   16.50
  10  -3  -7  144.49   20.40
 -10  -3   7  106.69   16.50
 -10   3   7  143.39   16.90
  10   3  -7  111.19   19.60
  10   3  -7  125.99   20.10
  -9  -3   7   39.90    6.40
  -9  -3   7   38.30    6.20
   9  -3  -7   31.90    7.90
  -9   3   7   33.90    6.00
   9   3  -7   20.70    7.80
   9   3  -7   38.80    8.80
   8  -3  -7   46.80    9.20
  -8  -3   7   38.50    7.30
  -8  -3   7   52.69    7.60
   8  -3  -7   50.69    7.60
   8   3  -7   39.60    9.00
  -8   3   7   39.10    7.20
   8   3  -7   51.49    9.80
  -8   3   7   55.09    7.60
  -7  -3   7  607.14   93.59
   7  -3  -7  683.23   93.29
   7  -3  -7  723.63   94.69
   7  -3  -7  780.72   93.69
  -7  -3   7  778.72   93.69
  -7   3   7  774.22   93.59
   7   3  -7  678.83   94.89
  -7   3   7  679.83   93.59
   7   3  -7  697.53   94.79
  -6  -3   7   74.39    9.80
  -6  -3   7   58.39   10.20
   6  -3  -7   68.19    9.70
   6  -3  -7   59.39   11.00
   6   3  -7   61.69   11.60
   6   3  -7   66.89    9.10
  -6   3   7   70.59    9.20
  -6   3   7   78.19    9.90
   6   3  -7   76.19   12.10
  -6   3   7   61.89    9.60
   5  -3  -7  146.99   16.80
  -5  -3   7  116.09   16.70
   5  -3  -7  124.79   17.60
  -5  -3   7  144.09   17.10
   5   3  -7  118.19   18.30
   5   3  -7  150.88   18.40
  -5   3   7   89.99   16.60
  -5   3   7  122.99   16.60
   4  -3  -7   28.60    5.80
  -4  -3   7   30.70    4.90
   4  -3  -7   22.00    4.60
  -4  -3   7   32.10    5.20
  -4   3   7   33.70    5.10
  -4   3   7   30.90    4.70
   4   3  -7   34.40    6.40
   4   3  -7   40.90    6.60
   3  -3  -7  961.60  122.39
   3  -3  -7 1015.20  123.09
  -3  -3   7  811.82  122.39
  -3  -3   7 1018.40  122.79
   3   3  -7  846.62  123.09
   3   3  -7  943.61  122.89
  -3   3   7  952.80  122.69
  -3   3   7  931.61  122.29
  -2  -3   7  387.66   58.69
   2  -3  -7  442.66   58.99
  -2  -3   7  527.45   58.49
  -2  -3   7  415.86   58.09
   2  -3  -7  475.65   58.59
   2   3  -7  498.35   58.89
  -2   3   7  374.06   58.39
  -2   3   7  541.85   58.89
   2   3  -7  490.25   59.29
  -2   3   7  383.56   58.29
   1  -3  -7    5.60    2.00
   1  -3  -7    4.40    1.40
  -1  -3   7    5.30    1.20
  -1  -3   7    5.00    1.80
  -1   3   7    4.50    1.80
  -1   3   7    4.70    1.40
   1   3  -7    4.10    1.70
   1   3  -7    6.10    1.10
   0  -3  -7  833.12  106.39
   0  -3   7  874.81  106.29
   0  -3  -7  659.93  106.39
   0   3  -7  839.22  106.39
   0   3   7  846.92  106.79
  -1  -3  -7  667.23   78.69
  -1  -3  -7  677.23   78.79
   1  -3   7  529.65   78.69
  -1   3  -7  615.04   78.69
   1   3   7  511.95   78.89
   2  -3   7   11.20    2.70
   2  -3   7   13.00    2.60
  -2  -3  -7   17.40    2.80
  -2  -3  -7   16.00    2.80
   2   3   7   19.30    3.50
  -2   3  -7   14.80    2.80
   2   3   7   16.80    3.50
   3  -3   7   75.59    9.70
   3  -3   7   73.69   10.10
  -3  -3  -7   72.49    9.90
  -3  -3  -7   63.49    9.90
   3   3   7   52.39   10.30
  -3   3  -7   72.89    9.60
  -3   3  -7   74.69   10.10
   3   3   7   90.69   11.70
  -4  -3  -7   -0.80    1.10
   4  -3   7    0.80    0.60
   4  -3   7    4.00    1.60
  -4  -3  -7    0.80    1.00
   4   3   7    0.70    1.90
  -4   3  -7    0.70    0.70
   4   3   7    0.90    1.10
   4   3   7    1.20    1.60
  -4   3  -7    0.80    1.30
   5  -3   7    8.10    1.40
  -5  -3  -7    5.10    2.20
   5  -3   7    7.10    2.30
  -5  -3  -7    6.20    2.00
   5  -3   7    7.90    2.70
   5  -3   7    8.10    1.20
  -5   3  -7    3.00    2.00
   5   3   7    6.60    3.00
   5   3   7    7.90    2.60
   5   3   7    8.10    2.30
  -5   3  -7   11.40    2.00
   6  -3   7    1.10    1.80
  -6  -3  -7   -2.00    1.20
   6  -3   7    0.80    2.30
  -6  -3  -7    0.60    1.30
  -6   3  -7    3.10    1.20
   6   3   7   -0.50    1.60
  -6   3  -7    0.30    1.40
   6   3   7   -5.50    2.30
   7  -3   7   -0.70    2.20
   7  -3   7   -1.20    1.90
  -7  -3  -7   -0.90    1.70
  -7  -3  -7   -0.10    1.50
   7   3   7   -0.40    2.10
  -7   3  -7    0.40    1.20
  -7   3  -7    1.10    1.90
   7   3   7   -3.80    2.80
   8  -3   7   68.99   12.30
  -8  -3  -7   66.49   11.80
   8  -3   7   71.39   12.90
  -8  -3  -7   79.39   11.70
   8   3   7   93.49   14.20
  -8   3  -7   83.39   11.00
   8   3   7   76.39   12.50
   9  -3   7   17.40    5.40
  -9  -3  -7   16.60    4.20
   9  -3   7   11.20    5.30
  -9  -3  -7   14.50    3.70
  -9   3  -7   17.60    3.70
   9   3   7   11.40    5.70
   9   3   7   15.10    5.30
 -10  -3  -7   26.80    5.30
  10  -3   7   25.50    7.30
  10  -3   7   33.10    7.70
 -10  -3  -7   26.90    5.80
 -10   3  -7   29.70    5.40
  10   3   7   29.60    8.50
  10   3   7   30.10    7.60
  11  -3   7   81.59   15.80
 -11  -3  -7   84.09   13.30
  11  -3   7   86.19   15.90
 -11  -3  -7   92.69   13.90
  11   3   7   97.19   17.70
 -11   3  -7   91.49   13.40
  11   3   7   93.39   19.30
  12  -3   7  131.79   24.60
 -12  -3  -7  140.19   21.50
 -12  -3  -7  166.08   22.30
  12   3   7  153.08   26.60
 -12   3  -7  167.98   21.70
  13  -4  -7   24.70    6.10
 -13  -4   7   19.60    5.00
  13   4  -7   15.80   10.70
 -13   4   7   25.00    5.50
 -12  -4   7    5.40    3.00
  12  -4  -7   19.70    8.70
  12  -4  -7    8.70    4.00
 -12   4   7    9.30    3.20
  12   4  -7   10.10    8.10
  12   4  -7    2.20    7.30
 -11  -4   7  275.87   34.70
  11  -4  -7  305.07   37.70
  11  -4  -7  250.17   34.70
  11   4  -7  244.48   37.90
  11   4  -7  189.68   37.50
 -11   4   7  248.98   34.60
  10  -4  -7  161.58   21.80
 -10  -4   7  135.99   21.60
 -10  -4   7  186.98   21.80
  10  -4  -7  163.48   24.90
  10   4  -7  193.48   26.80
 -10   4   7  133.29   21.40
  10   4  -7  141.89   24.30
  -9  -4   7    3.80    2.50
   9  -4  -7    9.30    4.90
  -9  -4   7   10.70    3.10
   9  -4  -7    5.80    2.60
   9   4  -7   10.90    5.70
   9   4  -7   18.80    6.10
  -9   4   7   11.00    2.80
  -8  -4   7   27.20    5.30
  -8  -4   7   30.50    5.50
   8  -4  -7   32.80    7.40
   8  -4  -7   33.90    5.60
   8   4  -7   25.90    7.10
   8   4  -7   10.70    6.20
  -8   4   7   24.40    4.90
  -8   4   7   35.80    5.60
  -7  -4   7   32.70    5.60
   7  -4  -7   27.90    5.00
   7  -4  -7   27.50    6.70
  -7  -4   7   33.20    5.30
  -7   4   7   23.10    4.90
   7   4  -7   16.00    6.20
  -7   4   7   27.60    4.80
   7   4  -7   23.20    6.20
   6  -4  -7  237.08   29.40
  -6  -4   7  167.68   28.20
  -6  -4   7  259.97   28.90
   6  -4  -7  224.88   28.50
  -6   4   7  196.18   28.50
   6   4  -7  208.78   29.40
   6   4  -7  145.19   29.90
  -6   4   7  232.48   28.30
  -5  -4   7    6.30    2.10
   5  -4  -7   19.40    4.10
   5  -4  -7    8.70    2.20
  -5  -4   7    4.30    2.10
  -5   4   7    8.90    2.40
  -5   4   7   10.30    2.10
   5   4  -7    8.60    3.50
   5   4  -7    3.90    3.70
  -4  -4   7    3.20    1.70
   4  -4  -7   -0.20    1.00
  -4  -4   7   -1.50    0.80
   4  -4  -7   -0.70    1.50
   4   4  -7    1.20    2.10
   4   4  -7   -2.00    2.40
  -4   4   7   -0.50    1.00
  -4   4   7   -0.10    0.80
   3  -4  -7 1559.94  182.48
  -3  -4   7 1576.94  182.38
   3  -4  -7 1313.37  181.78
   3   4  -7 1269.07  181.98
   3   4  -7 1265.37  182.68
  -3   4   7 1312.17  181.68
  -3   4   7 1438.26  182.18
   2  -4  -7  626.74   81.09
  -2  -4   7  594.94   80.59
   2  -4  -7  603.24   80.69
   2  -4  -7  532.25   81.29
  -2  -4   7  679.03   80.69
  -2  -4   7  679.63   81.49
  -2  -4   7  641.74   80.99
  -2   4   7  550.14   80.79
  -2   4   7  613.24   81.49
   2   4  -7  653.13   81.19
   2   4  -7  607.54   81.79
   1  -4  -7   57.49    8.90
   1  -4  -7   62.09    9.40
  -1  -4   7   88.39    9.60
  -1  -4   7   68.89    8.90
   1   4  -7   53.79    9.30
  -1   4   7   67.29    9.00
  -1   4   7   47.90    9.50
   0  -4   7  828.72  118.19
   0  -4  -7  902.91  118.39
   0  -4  -7  939.11  118.19
   0   4   7  949.51  118.59
  -1  -4  -7  674.33   83.79
   1  -4   7  736.03   84.09
  -1  -4  -7  658.13   83.89
  -1  -4  -7  590.64   83.49
   1   4   7  615.44   83.59
   1   4   7  569.04   84.19
  -2  -4  -7    7.90    1.80
   2  -4   7    6.20    1.90
   2  -4   7   10.70    2.20
  -2  -4  -7    7.80    2.00
   2   4   7    2.20    2.10
   2   4   7   13.80    3.10
   3  -4   7  103.99   13.10
  -3  -4  -7  112.39   13.20
  -3  -4  -7  113.19   13.10
   3  -4   7   74.29   12.80
   3   4   7   82.79   12.70
   3   4   7  101.39   13.60
   3   4   7  106.09   13.90
   4  -4   7  164.28   22.80
  -4  -4  -7  160.08   22.70
   4  -4   7  165.08   22.40
  -4  -4  -7  190.08   22.80
   4   4   7  163.58   22.50
  -4   4  -7  169.38   22.40
   4   4   7  206.38   24.00
   4   4   7  147.49   23.10
   5  -4   7  437.16   51.69
   5  -4   7  355.56   51.09
  -5  -4  -7  375.66   51.09
   5  -4   7  379.06   50.49
  -5  -4  -7  387.06   50.99
   5   4   7  415.66   52.29
   5   4   7  386.76   50.89
  -5   4  -7  375.96   50.69
  -6  -4  -7  184.68   27.50
   6  -4   7  209.68   28.20
   6  -4   7  201.08   27.70
  -6  -4  -7  199.48   27.50
  -6   4  -7  218.18   27.20
   6   4   7  204.48   28.80
   7  -4   7  119.79   15.10
  -7  -4  -7   99.39   15.10
   7  -4   7   84.69   15.40
  -7  -4  -7  108.19   14.50
  -7   4  -7   97.99   14.00
   7   4   7   96.59   16.60
   7   4   7  102.39   15.30
  -8  -4  -7   92.79   12.00
   8  -4   7   79.09   13.50
  -8  -4  -7   96.59   12.90
   8  -4   7   77.89   13.00
   8   4   7   87.59   14.90
   8   4   7   55.79   12.40
  -8   4  -7   82.59   11.60
   9  -4   7   42.00    9.50
   9  -4   7   58.49    9.90
  -9  -4  -7   49.00    8.60
  -9  -4  -7   64.99    8.90
   9   4   7   55.89   10.10
  -9   4  -7   44.10    7.90
   9   4   7   45.50   10.80
 -10  -4  -7   -0.10    1.90
  10  -4   7    1.70    4.00
  10  -4   7   -0.50    4.10
 -10  -4  -7   -0.20    2.50
 -10   4  -7    0.30    1.80
  10   4   7    1.70    5.40
 -11  -4  -7   67.19   11.20
  11  -4   7   65.29   13.80
 -11  -4  -7   66.29   11.70
  11   4   7   84.79   16.10
 -11   4  -7   84.19   11.60
  12  -4   7   -1.10    5.80
 -12  -4  -7   -1.40    2.60
 -12   4  -7   -0.50    2.80
  12   4   7   -0.70    7.40
  12  -5  -7   50.89    8.50
  12  -5  -7   37.40   11.30
 -12  -5   7   49.00    7.70
  12   5  -7   23.30   10.80
 -12   5   7   31.50    7.10
 -11  -5   7   28.40    5.70
  11  -5  -7   23.90    5.80
  11  -5  -7   33.40    9.10
 -11   5   7   25.10    5.10
  11   5  -7    6.30    8.10
  11   5  -7   20.60    8.30
  10  -5  -7    9.60    3.60
 -10  -5   7   11.90    3.80
 -10  -5   7    8.80    3.40
  10  -5  -7   14.90    6.20
 -10   5   7   10.90    3.10
  10   5  -7    9.70    6.70
  10   5  -7   14.70    6.60
   9  -5  -7  256.97   34.40
  -9  -5   7  243.88   32.90
   9  -5  -7  241.88   32.70
  -9  -5   7  217.08   32.60
   9   5  -7  273.27   34.60
  -9   5   7  239.48   32.50
   9   5  -7  226.28   36.10
   8  -5  -7   12.20    5.20
  -8  -5   7   15.30    4.30
   8  -5  -7   18.10    4.30
  -8  -5   7   14.50    3.80
  -8   5   7   23.40    4.20
  -8   5   7   25.10    4.90
   8   5  -7   16.50    6.10
   8   5  -7   11.30    6.20
  -7  -5   7   44.40    7.40
  -7  -5   7   49.90    8.00
   7  -5  -7   46.20    9.10
   7  -5  -7   37.10    7.20
  -7   5   7   46.30    7.20
   7   5  -7   41.30    8.70
  -7   5   7   52.59    8.00
   7   5  -7   31.30    9.10
  -6  -5   7    1.10    1.70
   6  -5  -7    0.60    1.60
  -6  -5   7   -0.20    1.70
   6  -5  -7    2.70    3.20
  -6   5   7   -0.30    1.50
   6   5  -7    2.80    4.00
  -6   5   7    0.40    1.20
   6   5  -7    2.30    2.60
  -5  -5   7  595.74   91.89
   5  -5  -7  786.22   92.89
   5  -5  -7  765.22   92.19
  -5  -5   7  626.04   92.29
   5   5  -7  731.93   93.79
   5   5  -7  717.33   92.59
  -5   5   7  805.02   92.09
  -5   5   7  616.54   92.29
  -4  -5   7  363.66   48.70
   4  -5  -7  383.76   48.80
   4  -5  -7  371.46   48.20
  -4   5   7  362.26   48.10
   4   5  -7  380.56   48.50
  -4   5   7  354.36   48.70
   4   5  -7  314.37   49.30
   3  -5  -7  833.12  114.89
  -3  -5   7  956.70  114.59
   3  -5  -7  821.72  114.49
  -3  -5   7  818.32  114.89
  -3   5   7  867.71  114.99
   3   5  -7  849.81  114.59
   3   5  -7  987.50  115.79
   2  -5  -7   30.50    4.70
   2  -5  -7   27.20    5.10
  -2  -5   7   27.30    3.80
  -2  -5   7   35.20    4.70
  -2   5   7   25.40    4.30
  -2   5   7   22.40    5.00
   2   5  -7   24.20    5.70
   2   5  -7   24.50    4.60
   1  -5  -7   80.89   11.00
   1  -5  -7   64.69   11.00
  -1  -5   7   79.49   10.90
  -1   5   7   85.29   11.20
  -1   5   7   85.09   11.60
   1   5  -7   78.99   11.10
   0  -5   7   14.60    2.60
   0  -5  -7   15.50    2.40
   0  -5  -7   13.90    2.80
   0   5   7    8.10    3.00
   0   5   7   11.20    3.00
  -1  -5  -7  147.99   20.90
  -1  -5  -7  148.29   20.90
   1   5   7  143.19   21.50
   1   5   7  194.18   21.70
  -2  -5  -7   -0.30    1.10
  -2  -5  -7    0.20    1.20
   2   5   7    0.20    1.80
   2   5   7   -0.50    1.50
  -3  -5  -7  244.08   29.60
   3  -5   7  245.48   29.60
   3  -5   7  224.18   29.60
   3   5   7  220.58   30.30
   3   5   7  198.48   29.00
   3   5   7  196.98   28.90
   3   5   7  282.97   30.60
   4  -5   7  382.26   63.59
   4  -5   7  488.55   63.59
  -4  -5  -7  499.65   63.79
  -4  -5  -7  512.75   63.79
   4   5   7  588.04   65.09
   4   5   7  494.05   64.49
   4   5   7  471.35   63.29
   5  -5   7  527.85   72.09
  -5  -5  -7  469.95   71.59
   5  -5   7  570.74   71.39
   5  -5   7  578.44   71.79
  -5  -5  -7  534.85   71.69
   5   5   7  552.24   72.89
   5   5   7  492.05   71.39
   5   5   7  550.44   72.39
  -5   5  -7  599.14   71.49
   6  -5   7  238.38   34.10
   6  -5   7  247.18   33.50
  -6  -5  -7  228.68   33.50
  -6  -5  -7  250.67   33.50
   6   5   7  250.47   33.30
   6   5   7  260.47   35.00
  -6   5  -7  261.37   33.20
  -7  -5  -7  262.37   36.10
   7  -5   7  273.27   36.30
  -7  -5  -7  291.17   36.30
   7  -5   7  273.77   36.90
  -7   5  -7  264.67   35.80
   7   5   7  228.68   37.40
  -8  -5  -7   37.70    6.20
   8  -5   7   29.80    7.30
   8  -5   7   30.00    6.70
  -8  -5  -7   33.10    6.20
   8   5   7   31.20    7.80
  -8   5  -7   30.80    5.50
  -9  -5  -7   10.50    3.80
   9  -5   7   16.90    5.40
   9  -5   7    6.00    4.30
  -9  -5  -7   11.00    3.50
   9   5   7    8.00    5.50
  -9   5  -7   13.90    3.20
  10  -5   7    5.90    4.60
 -10  -5  -7    1.50    2.50
 -10  -5  -7    6.80    3.40
 -10   5  -7    0.90    2.00
  10   5   7    8.20    6.20
 -11  -5  -7  155.98   23.80
  11  -5   7  155.28   26.60
 -11   5  -7  183.68   23.80
  11   5   7  195.08   29.30
  12  -6  -7   13.10    4.80
 -12  -6   7   10.30    4.10
  12  -6  -7   12.20    8.90
 -12   6   7   11.40    4.10
  12   6  -7   12.50    9.50
 -11  -6   7   40.90    8.30
  11  -6  -7   32.20   10.20
  11  -6  -7   49.20    8.70
  11   6  -7   34.60   12.20
 -11   6   7   53.59    8.40
 -10  -6   7   -0.50    2.40
  10  -6  -7    2.00    3.20
  10  -6  -7   -0.70    3.90
 -10  -6   7    1.70    2.40
  10   6  -7   -2.30    5.90
 -10   6   7    0.30    2.00
   9  -6  -7    6.50    2.80
  -9  -6   7    9.00    3.20
  -9  -6   7    6.00    2.90
   9  -6  -7    8.90    5.30
   9   6  -7    1.40    5.70
   9   6  -7   10.30    5.30
  -9   6   7    0.70    2.10
   8  -6  -7   47.10    9.50
  -8  -6   7   50.29    8.40
   8  -6  -7   44.10    7.90
  -8  -6   7   53.69    8.20
  -8   6   7   54.69    8.50
   8   6  -7   36.20    9.00
   8   6  -7   55.79   11.60
  -8   6   7   32.60    7.30
   7  -6  -7    3.70    3.70
  -7  -6   7   -1.80    1.70
   7  -6  -7    2.60    2.10
  -7  -6   7    2.00    1.80
  -7   6   7    1.00    2.10
   7   6  -7   -2.20    3.50
  -7   6   7    0.80    1.80
   7   6  -7   -3.00    3.10
   6  -6  -7    1.90    3.40
  -6  -6   7   -0.10    1.90
  -6  -6   7   -0.30    1.60
   6  -6  -7    1.70    2.00
  -6   6   7    1.00    1.80
   6   6  -7    3.80    2.90
   6   6  -7   -3.00    3.30
  -6   6   7   -0.60    1.20
   5  -6  -7    2.50    2.90
  -5  -6   7   -0.80    1.70
  -5  -6   7    0.50    1.60
   5  -6  -7    0.50    1.50
  -5   6   7    7.70    2.20
  -5   6   7    1.20    2.00
   5   6  -7    3.50    2.30
   5   6  -7    0.30    3.70
  -4  -6   7    3.90    2.30
  -4  -6   7    0.30    1.60
   4  -6  -7    3.40    1.50
   4  -6  -7    4.60    2.80
  -4   6   7    0.10    2.00
   4   6  -7    2.20    1.70
   4   6  -7   -4.90    2.00
   3  -6  -7   -0.10    2.00
  -3  -6   7   -0.20    0.60
   3  -6  -7   -0.80    1.20
  -3  -6   7   -1.10    1.00
   3   6  -7    1.70    2.50
   3   6  -7   -2.10    1.20
  -3   6   7   -1.00    1.70
   2  -6  -7  255.17   37.10
  -2  -6   7  276.47   36.40
   2  -6  -7  286.97   37.00
  -2  -6   7  262.57   36.90
  -2   6   7  241.78   36.80
   2   6  -7  323.47   38.30
   2   6  -7  300.77   37.10
  -2   6   7  311.77   37.80
  -1  -6   7   -0.60    1.00
   1  -6  -7    2.20    1.20
   1  -6  -7   -0.70    1.60
  -1  -6   7    1.50    0.90
  -1   6   7   -1.00    1.50
  -1   6   7    0.10    1.60
   1   6  -7    2.00    1.50
   0  -6  -7   15.40    2.30
   0  -6  -7   15.40    3.10
   0  -6   7    9.30    2.70
   0   6   7   21.70    4.40
   0   6   7   13.30    3.60
  -1  -6  -7    4.20    1.80
  -1  -6  -7    0.30    1.30
   1   6   7    3.00    2.40
   1   6   7   -0.50    2.10
  -2  -6  -7  158.68   21.40
  -2  -6  -7  150.48   21.30
   2   6   7  182.98   22.50
   2   6   7  144.89   22.20
  -3  -6  -7    9.80    2.70
  -3  -6  -7   11.40    2.90
   3  -6   7    9.90    2.70
   3   6   7   10.90    4.00
   3   6   7   14.50    4.00
   4  -6   7   16.30    3.30
  -4  -6  -7   11.30    3.10
   4  -6   7   12.40    3.10
  -4  -6  -7   14.80    3.20
   4   6   7   22.50    5.50
   4   6   7    8.20    3.60
  -5  -6  -7    1.00    1.60
   5  -6   7   -2.40    1.60
   5  -6   7    0.20    1.30
   5  -6   7    1.30    2.30
  -5  -6  -7   -0.10    1.50
   5   6   7    1.60    3.60
   6  -6   7    5.30    2.50
   6  -6   7    7.90    3.50
  -6  -6  -7    3.90    2.10
  -6  -6  -7    4.50    2.20
  -6   6  -7    1.70    1.50
   6   6   7    5.00    3.90
   7  -6   7    2.20    2.30
  -7  -6  -7    2.50    2.20
   7  -6   7    1.60    2.90
  -7  -6  -7    0.00    2.10
  -7   6  -7    1.00    1.50
   7   6   7   -0.30    3.50
   8  -6   7   20.80    5.00
  -8  -6  -7   24.00    4.70
   8  -6   7   18.80    5.60
  -8  -6  -7   21.60    4.40
  -8   6  -7   10.90    3.50
   8   6   7   24.30    7.60
  -9  -6  -7    0.50    2.60
  -9  -6  -7    3.10    2.40
   9  -6   7    5.30    4.20
  -9   6  -7    1.90    2.00
   9   6   7    1.70    5.50
  10  -6   7   61.99   14.60
 -10  -6  -7   89.09   14.00
 -10  -6  -7   83.59   13.30
 -10   6  -7  102.59   13.40
  10   6   7   69.09   16.80
 -11  -6  -7    7.10    3.80
  11  -6   7   10.10    6.90
  11   6   7   11.20    8.40
 -11   6  -7   10.90    3.80
  11  -7  -7   81.89   15.50
  11  -7  -7   54.09   11.10
 -11  -7   7   74.49   11.50
  11   7  -7   59.19   15.50
 -11   7   7   69.29   11.20
  10  -7  -7   21.70    5.30
 -10  -7   7   11.70    4.20
 -10  -7   7   10.30    4.70
  10  -7  -7   15.80    7.50
  10   7  -7   17.20    8.70
 -10   7   7   21.20    4.60
   9  -7  -7   23.40    7.10
  -9  -7   7   12.40    3.50
  -9  -7   7   14.80    4.50
   9  -7  -7   10.70    3.90
   9   7  -7   12.50    6.80
  -9   7   7    1.10    2.60
  -8  -7   7  138.29   20.20
   8  -7  -7  130.39   20.20
  -8  -7   7  170.68   21.10
   8  -7  -7  123.99   22.00
   8   7  -7  121.79   23.30
  -8   7   7  153.08   20.20
  -8   7   7  145.09   20.60
   7  -7  -7    3.60    4.20
  -7  -7   7    0.30    2.70
   7  -7  -7    2.10    2.20
  -7  -7   7   12.10    3.20
   7   7  -7   -1.10    4.30
  -7   7   7    3.40    2.10
   7   7  -7   10.70    3.50
  -7   7   7    8.10    3.40
   6  -7  -7   30.80    6.50
  -6  -7   7   14.90    4.50
   6  -7  -7   22.80    4.80
  -6  -7   7   27.00    5.80
   6   7  -7   29.60    8.00
  -6   7   7   28.60    5.80
   6   7  -7   33.80    5.60
  -5  -7   7    6.10    2.30
   5  -7  -7    6.60    2.30
   5  -7  -7    6.80    3.50
  -5  -7   7    1.10    2.30
   5   7  -7    7.70    2.70
  -5   7   7    5.60    2.80
   5   7  -7    3.40    4.30
   4  -7  -7    1.00    1.70
   4  -7  -7    7.50    3.30
  -4  -7   7    6.60    2.40
   4   7  -7    3.40    3.50
   4   7  -7    7.00    2.30
  -4   7   7    2.90    2.30
  -3  -7   7  258.67   33.70
   3  -7  -7  218.38   34.60
   3  -7  -7  243.28   34.40
   3   7  -7  354.56   36.60
   3   7  -7  256.27   34.30
  -3   7   7  256.87   35.20
  -2  -7   7   78.99   10.80
   2  -7  -7   73.79   11.70
  -2  -7   7   76.69   11.30
   2  -7  -7   71.69   11.80
   2   7  -7   82.39   11.40
  -2   7   7   83.49   11.30
  -2   7   7   96.89   13.50
   1  -7  -7    2.00    1.90
  -1  -7   7    1.60    1.50
   1  -7  -7   -1.20    1.10
  -1  -7   7    0.80    1.00
  -1   7   7    1.90    2.30
  -1   7   7    1.60    2.00
   0  -7   7  647.34   87.09
   0  -7   7  648.54   87.29
   0  -7  -7  654.13   87.39
   0   7   7  639.04   87.89
   0   7   7  743.53   88.49
  -1  -7  -7   -0.50    1.50
  -1  -7  -7    3.10    1.50
   1   7   7    1.20    2.50
   1   7   7    3.00    2.80
  -2  -7  -7    4.90    2.20
  -2  -7  -7    4.60    2.10
   2   7   7    3.00    2.80
   2   7   7    0.50    2.80
   3  -7   7    0.10    1.40
  -3  -7  -7   -0.60    1.60
  -3  -7  -7   -0.30    1.50
   3   7   7   -0.20    2.70
   3   7   7    3.50    2.90
   4  -7   7   22.40    5.10
  -4  -7  -7   22.90    4.60
   4  -7   7   22.60    4.40
  -4  -7  -7   19.10    4.20
   4   7   7   30.70    6.50
   4   7   7   15.80    6.00
   5  -7   7   79.19   12.50
   5  -7   7   74.29   11.70
   5  -7   7   77.39   11.30
  -5  -7  -7   78.49   11.90
  -5  -7  -7   87.69   11.90
   5   7   7   61.59   13.70
  -6  -7  -7  104.09   14.80
   6  -7   7   99.59   14.10
   6  -7   7   84.09   15.10
  -6  -7  -7   91.49   14.30
   6   7   7  117.19   17.60
  -7  -7  -7   51.59    7.50
   7  -7   7   34.40    6.80
   7  -7   7   35.20    8.10
  -7  -7  -7   45.60    7.20
   7   7   7   19.20    8.30
  -8  -7  -7   60.99    9.90
   8  -7   7   51.89   11.00
  -8  -7  -7   57.89    9.80
   8   7   7   64.99   12.80
  -9  -7  -7   35.70    6.80
  -9  -7  -7   19.40    6.00
   9  -7   7   29.60    8.00
  -9   7  -7   42.80    6.50
   9   7   7   61.59   12.20
 -10  -7  -7    1.60    3.00
  10  -7   7   -0.20    5.80
 -10   7  -7   -0.80    2.60
  10   7   7    4.30    6.30
  11  -8  -7    7.10    4.20
 -11  -8   7    9.70    4.30
 -11   8   7   13.00    4.40
  11   8  -7    5.00    8.70
 -10  -8   7   39.80    7.50
  10  -8  -7   30.10    7.30
  10  -8  -7   44.70   10.80
 -10  -8   7   35.40    7.70
 -10   8   7   44.70    7.50
  10   8  -7   13.20   10.00
   9  -8  -7   15.90    6.70
  -9  -8   7    9.20    3.90
   9  -8  -7    2.00    3.30
  -9  -8   7    2.80    2.90
  -9   8   7    2.00    2.50
   9   8  -7   10.60    7.90
  -8  -8   7   49.30    9.70
   8  -8  -7   62.29    9.60
  -8  -8   7   66.19    9.60
   8  -8  -7   35.60   10.10
   8   8  -7   40.30   11.90
   7  -8  -7    8.30    2.90
   7  -8  -7    3.00    4.20
  -7  -8   7   -3.10    2.40
  -7  -8   7    0.40    2.40
  -7   8   7    0.50    3.00
   7   8  -7    9.40    6.10
  -6  -8   7    0.70    2.30
   6  -8  -7    4.60    2.20
   6  -8  -7    1.30    3.60
  -6  -8   7    3.20    2.90
   6   8  -7    1.70    5.00
  -6   8   7    6.00    3.30
  -5  -8   7   47.70    8.90
  -5  -8   7   50.49    7.70
   5  -8  -7   46.10    7.70
   5  -8  -7   42.20    8.40
   5   8  -7   45.00   10.10
  -5   8   7   33.50    8.00
  -4  -8   7   13.00    3.40
   4  -8  -7    9.80    4.10
   4  -8  -7   12.70    3.30
   4   8  -7   12.50    3.30
   4   8  -7    7.10    4.50
  -4   8   7   14.70    4.30
   3  -8  -7   44.60    8.50
   3  -8  -7   50.39    8.10
  -3  -8   7   50.89    8.10
   3   8  -7   49.20   10.10
  -3   8   7   49.20    9.20
   3   8  -7   49.30    7.80
  -2  -8   7  133.69   17.80
   2  -8  -7  132.39   18.40
  -2  -8   7  126.09   18.40
   2  -8  -7  114.19   18.40
  -2   8   7  169.88   19.90
   1  -8  -7   -2.10    1.20
  -1  -8   7    1.10    1.70
  -1  -8   7    1.10    1.10
  -1   8   7   -0.40    2.50
  -1   8   7    1.70    2.60
   0  -8   7  113.89   17.40
   0  -8  -7  148.79   18.00
   0  -8   7  119.09   17.60
   0  -8  -7  131.09   17.80
   0   8   7  137.09   19.10
   0   8   7  133.79   18.60
  -1  -8  -7  120.89   17.90
   1  -8   7  120.39   17.70
  -1  -8  -7  140.09   18.10
   1  -8   7  153.58   18.00
   1   8   7  119.19   19.90
   1   8   7  109.89   19.20
  -2  -8  -7   36.20    6.50
  -2  -8  -7   43.20    7.00
   2   8   7   56.29    9.00
   2   8   7   28.90    7.50
   3  -8   7   45.40    7.40
  -3  -8  -7   36.80    7.40
  -3  -8  -7   41.50    7.30
   3   8   7   40.90    9.00
   3   8   7   70.59   10.40
   4  -8   7   -1.20    2.10
   4  -8   7    2.00    2.00
  -4  -8  -7   -2.00    1.80
  -4  -8  -7    4.20    2.20
   4   8   7    0.80    4.20
  -5  -8  -7    1.50    2.20
  -5  -8  -7    5.40    2.50
   5  -8   7    8.20    3.50
   5  -8   7    2.50    2.30
   5   8   7    1.40    4.40
   6  -8   7  130.59   18.00
  -6  -8  -7  116.09   16.70
   6  -8   7  102.79   15.90
  -6  -8  -7  115.59   16.80
   6   8   7   99.99   19.10
  -7  -8  -7   13.40    4.10
  -7  -8  -7   11.10    3.70
   7  -8   7    9.20    4.80
   7   8   7    7.40    6.60
   8  -8   7  115.29   16.90
  -8  -8  -7   98.99   15.10
  -8  -8  -7   89.69   14.50
   8   8   7   70.59   17.30
   9  -8   7    7.70    5.40
  -9  -8  -7    2.50    3.00
   9   8   7    1.60    6.60
 -10  -8  -7    4.60    3.60
  10  -8   7    0.70    5.60
  10   8   7  -10.30    6.00
  10  -9  -7   -2.50    6.80
  10  -9  -7   -1.30    3.60
 -10  -9   7   -3.00    3.50
 -10  -9   7   -2.20    3.10
  10   9  -7    2.60    7.20
  -9  -9   7   24.00    6.70
  -9  -9   7   45.80    7.40
   9  -9  -7   19.30    5.70
   9  -9  -7   24.70    8.70
   9   9  -7   28.50   10.40
   8  -9  -7   51.09    9.20
  -8  -9   7   58.49   10.20
   8  -9  -7   63.69   11.80
  -8  -9   7   45.50    9.10
   8   9  -7   49.50   13.30
   7  -9  -7    6.40    4.60
   7  -9  -7    7.70    3.00
  -7  -9   7    9.60    3.60
  -7  -9   7   -2.80    3.30
  -7   9   7    0.20    3.70
   7   9  -7    4.20    5.70
   6  -9  -7  120.39   20.20
  -6  -9   7  147.69   21.10
  -6  -9   7  127.99   18.80
   6  -9  -7  133.49   18.80
   6   9  -7  126.99   22.10
   5  -9  -7   90.89   16.00
   5  -9  -7  100.89   15.20
  -5  -9   7   89.09   15.00
  -5   9   7  113.99   16.80
   5   9  -7  135.09   19.10
   4  -9  -7    3.80    5.40
  -4  -9   7    3.80    2.60
   4  -9  -7    5.40    2.70
   4   9  -7    2.70    4.40
  -4   9   7    1.10    3.00
  -3  -9   7   13.20    3.50
   3  -9  -7   10.90    3.50
  -3   9   7   14.50    4.80
   3   9  -7    6.80    4.70
   2  -9  -7   -0.50    1.50
  -2  -9   7   -1.20    2.00
  -2   9   7   -0.10    2.80
  -1  -9   7   98.89   16.90
   1  -9  -7  136.59   17.30
  -1  -9   7  121.79   16.60
  -1   9   7  114.99   18.40
  -1   9   7  151.78   19.00
   0  -9  -7   62.69   11.20
   0  -9  -7   80.79   11.90
   0  -9   7   73.59   11.60
   0  -9   7   78.99   10.70
   0   9   7   86.39   13.20
   0   9   7   74.69   13.30
  -1  -9  -7    9.80    2.90
  -1  -9  -7   10.00    2.80
   1  -9   7    3.60    2.00
   1  -9   7    3.50    2.20
   1   9   7    2.50    3.50
   1   9   7    9.80    4.50
  -2  -9  -7   27.50    5.50
  -2  -9  -7   25.10    5.60
   2  -9   7   33.00    5.50
   2   9   7   37.40    8.00
   2   9   7   23.30    7.20
  -3  -9  -7    0.90    2.00
  -3  -9  -7    3.20    2.40
   3  -9   7    1.80    2.10
   3  -9   7   -0.30    2.40
   3   9   7    0.10    4.00
   3   9   7   -2.90    3.40
   4  -9   7    0.00    2.80
   4  -9   7    4.40    2.40
  -4  -9  -7    1.80    2.60
  -4  -9  -7    1.00    2.20
   4   9   7    0.10    4.30
  -5  -9  -7    4.10    2.60
  -5  -9  -7    7.80    3.20
   5  -9   7   12.80    4.40
   5  -9   7   10.80    3.50
   5   9   7    8.00    5.60
   6  -9   7   13.20    5.60
  -6  -9  -7   19.70    4.90
  -6  -9  -7   17.60    4.80
   6   9   7   28.10    8.70
  -7  -9  -7  138.29   22.60
  -7  -9  -7  150.78   20.30
   7  -9   7  120.89   21.40
   7   9   7  141.49   24.10
   8  -9   7   27.00    7.70
  -8  -9  -7   32.30    6.70
   8   9   7   25.60    9.90
  -9  -9  -7    4.70    3.60
   9  -9   7   -1.40    4.80
   9   9   7   -4.10    7.40
  -9 -10   7   15.20    5.60
  -9 -10   7    9.40    4.50
   9 -10  -7   10.70    7.60
   9 -10  -7    8.90    4.00
   9  10  -7    2.00    8.30
  -8 -10   7   15.70    4.50
  -8 -10   7   11.10    5.20
   8 -10  -7   17.50    9.00
   8 -10  -7   16.50    4.60
   8  10  -7    8.70    7.10
  -7 -10   7   -1.30    2.90
  -7 -10   7   -1.40    3.30
   7 -10  -7    1.70    3.10
   7  10  -7   -6.60    4.50
  -7  10   7   -4.50    3.90
  -6 -10   7   -1.00    2.20
  -6 -10   7    3.30    3.70
   6 -10  -7   -2.20    2.80
  -6  10   7    2.70    3.80
   6  10  -7   -6.10    5.50
  -5 -10   7   42.90    7.50
   5 -10  -7   44.30    7.60
  -5  10   7   24.60    7.70
   5  10  -7   47.30   10.50
  -4 -10   7   25.70    5.10
   4 -10  -7   13.90    4.50
   4  10  -7   27.90    7.80
  -4  10   7   16.20    5.70
  -3 -10   7   11.20    3.70
   3 -10  -7    9.40    3.50
  -3  10   7   11.00    5.10
  -2 -10   7    1.90    2.30
   2 -10  -7    7.20    2.70
  -2  10   7    0.50    3.40
   1 -10  -7    8.70    3.40
   1 -10  -7   15.50    3.80
  -1 -10   7   17.90    4.30
  -1  10   7   13.60    5.20
   0 -10  -7   85.49   11.20
   0 -10   7   43.70   10.30
   0 -10   7   69.09   10.10
   0 -10  -7   86.19   11.30
   0  10   7   69.49   12.80
  -1 -10  -7    1.00    1.90
  -1 -10  -7    2.50    2.80
   1 -10   7   -1.20    2.00
   1 -10   7    3.40    2.10
   1  10   7    7.00    4.50
   1  10   7    1.00    4.50
   2 -10   7   66.19    9.80
   2 -10   7   70.79    9.50
   2 -10   7   44.80    8.70
  -2 -10  -7   74.19    9.80
  -2 -10  -7   36.50    8.90
   2  10   7   60.99   11.50
   2  10   7   51.99   11.20
   3 -10   7    6.20    2.80
  -3 -10  -7    4.90    2.90
   3 -10   7    7.40    3.10
   3 -10   7    7.90    3.70
  -3 -10  -7    4.20    2.90
   3  10   7   -0.60    4.70
   4 -10   7   11.60    4.50
   4 -10   7   19.00    4.10
  -4 -10  -7   18.20    4.30
  -4 -10  -7   10.20    3.80
   4 -10   7   16.20    4.40
   4  10   7    6.50    6.00
  -5 -10  -7    2.20    2.60
  -5 -10  -7   -1.60    2.50
   5 -10   7    0.90    3.60
   5  10   7    4.30    6.10
   6 -10   7    2.70    4.50
  -6 -10  -7    9.80    4.20
   6  10   7    9.60    7.10
  -7 -10  -7    2.10    3.30
   7 -10   7    2.20    5.10
   7  10   7    8.50    7.50
   8 -10   7   54.09   11.40
  -8 -10  -7   54.09   10.00
   8  10   7   47.50   14.00
   7 -11  -7   66.99   12.10
  -7 -11   7   59.69   11.70
  -7 -11   7   86.59   13.90
   7  11  -7   91.19   17.10
   6 -11  -7   11.90    4.30
  -6 -11   7    4.40    3.60
  -6 -11   7   21.10    6.60
   6  11  -7    0.10    5.70
  -6  11   7    7.70    5.30
  -5 -11   7    2.20    3.70
  -5 -11   7    7.10    3.50
   5 -11  -7    4.80    3.40
  -5  11   7    1.20    4.50
   5  11  -7   -1.20    5.60
   4 -11  -7   14.30    4.60
  -4 -11   7   11.80    4.10
  -4  11   7   14.60    6.30
   4  11  -7   11.00    6.70
   3 -11  -7   15.30    4.10
  -3 -11   7    3.40    3.20
  -3  11   7    8.20    4.70
   2 -11  -7   10.20    3.60
  -2 -11   7    3.80    2.80
  -2  11   7    6.20    5.20
  -1 -11   7   61.89    9.90
   1 -11  -7   47.50    9.20
   1 -11  -7   58.59    9.90
  -1  11   7   62.19   12.30
   0 -11  -7   20.60    4.80
   0 -11  -7   15.90    4.30
   0 -11   7   11.40    4.10
   0  11   7   22.20    6.70
   1 -11   7    6.00    2.60
  -1 -11  -7    1.50    2.60
  -1 -11  -7    5.80    3.30
   1 -11   7    8.00    3.40
  -2 -11  -7    1.80    2.80
   2 -11   7    5.00    3.00
   2 -11   7    4.20    2.60
  -2 -11  -7    0.20    2.50
   2  11   7    0.90    5.40
   3 -11   7    4.00    3.20
   3 -11   7    1.50    2.60
  -3 -11  -7    2.20    2.80
  -3 -11  -7    3.90    2.90
   3  11   7    1.30    6.10
   4 -11   7   28.40    7.50
   4 -11   7   34.50    6.90
  -4 -11  -7   37.10    6.90
  -4 -11  -7   41.40    7.60
   4  11   7   31.00   10.10
   5 -11   7    2.00    3.00
   5 -11   7    3.00    4.70
  -5 -11  -7    3.80    2.80
   5  11   7   -3.50    6.10
   6 -11   7    0.20    4.50
   6 -11   7    3.00    3.20
  -6 -11  -7   -1.80    3.30
   6  11   7   -2.00    6.90
   7 -11   7    5.60    3.60
   7 -11   7    2.40    6.10
  -7 -11  -7    2.00    3.50
   7  11   7    2.80    8.70
  -6 -12   7   25.60    7.60
   6 -12  -7   26.40    6.40
  -6 -12   7   18.60    6.10
   6  12  -7   18.90    9.80
   5 -12  -7   35.00    7.60
  -5 -12   7   41.10    7.70
  -5 -12   7   24.20    8.20
   5  12  -7   36.20   10.50
  -4 -12   7   17.30    4.80
   4 -12  -7   18.80    5.40
  -4  12   7   10.80    5.90
  -3 -12   7   21.60    5.80
   3 -12  -7   29.50    6.10
  -3  12   7   16.00    6.70
   2 -12  -7   14.40    4.50
  -2 -12   7   14.40    4.80
   2 -12  -7   12.20    4.40
  -1 -12   7   -2.70    3.20
   1 -12  -7    0.80    3.40
   1 -12  -7    8.50    4.00
   0 -12  -7   -1.30    2.60
   0 -12  -7    6.40    3.50
   0 -12   7    3.00    3.50
  -1 -12  -7   -0.60    3.10
  -1 -12  -7    0.30    3.20
   1 -12   7   -1.10    3.20
  -2 -12  -7   43.00    8.60
   2 -12   7   37.20    7.90
  -2 -12  -7   44.80    8.00
  -3 -12  -7    1.30    3.40
   3 -12   7   -1.20    2.80
   3 -12   7    1.30    3.10
  -3 -12  -7    6.70    3.50
   3  12   7    2.20    6.90
  -4 -12  -7    3.00    3.30
   4 -12   7    0.30    3.60
   4 -12   7    0.00    3.20
   4  12   7   -7.00    7.00
   5 -12   7    5.00    3.50
  -5 -12  -7    3.80    3.50
   5  12   7    1.80    8.20
   3 -13  -7   25.30    6.40
  -3 -13   7   22.70    6.20
   3 -13  -7   23.40    6.30
   2 -13  -7   -0.20    3.60
  -2 -13   7    0.70    3.50
   2 -13  -7    4.30    3.90
   1 -13  -7   11.50    4.40
   1 -13  -7    4.10    4.10
  -1 -13   7    1.70    4.00
   0 -13  -7    5.40    4.00
   0 -13  -7    7.30    4.10
   0 -13   7   10.20    4.60
   1 -13   7   13.30    5.00
  -1 -13  -7   11.20    5.00
  -1 -13  -7    8.40    4.40
   2 -13   7    1.20    4.10
  -2 -13  -7    6.50    4.10
  13   0  -8   15.30    9.00
 -13   0   8   10.60    3.60
 -12   0   8    2.70    2.20
  12   0  -8    1.90    6.00
 -11   0   8  108.49   15.60
  11   0  -8  112.59   19.80
  10   0  -8   17.00    6.60
 -10   0   8   41.00    5.60
  10   0  -8   14.00    6.90
   9   0  -8   26.80    7.00
  -9   0   8   19.70    3.60
   9   0  -8   22.60    6.00
  -9   0   8   12.80    3.40
   8   0  -8    8.20    4.90
  -8   0   8   16.70    3.20
  -8   0   8   16.10    3.20
   8   0  -8   16.00    4.90
   7   0  -8  481.05   72.39
  -7   0   8  539.45   71.59
   7   0  -8  497.15   72.89
  -7   0   8  518.05   71.59
   7   0  -8  639.84   71.59
   6   0  -8  868.71  106.79
   6   0  -8  739.93  105.29
  -6   0   8  793.22  105.39
  -6   0   8  844.82  105.39
   5   0  -8  149.88   20.30
   5   0  -8  153.98   21.70
  -5   0   8  154.08   20.40
   4   0  -8  922.71  131.89
  -4   0   8 1143.59  131.69
   4   0  -8 1059.09  131.39
  -4   0   8  863.81  131.39
   4   0  -8 1039.90  132.59
   3   0  -8  221.68   32.50
  -3   0   8  258.27   31.80
  -3   0   8  243.78   31.50
   3   0  -8  225.88   31.50
   2   0  -8   72.39   11.00
   2   0  -8   76.19   12.20
  -2   0   8   91.69   11.00
   1   0  -8   45.00    6.90
  -1   0   8   44.40    6.70
   1   0  -8   48.10    7.60
  -1   0   8   53.09    7.10
   1   0  -8   60.39    6.80
   0   0  -8  287.17   34.90
   0   0   8  265.77   34.90
   0   0  -8  287.57   35.10
   0   0  -8  241.38   34.50
   1   0   8  223.08   28.50
  -1   0  -8  209.48   28.50
  -1   0  -8  196.88   28.00
   1   0   8  239.38   28.40
   2   0   8 3171.18  387.76
  -2   0  -8 2547.45  387.96
   2   0   8 3175.58  388.06
   3   0   8  583.64   73.89
  -3   0  -8  516.05   73.29
   3   0   8  572.14   73.49
  -3   0  -8  583.94   73.79
  -4   0  -8   50.89    7.20
   4   0   8   50.89    7.30
  -4   0  -8   57.99    8.20
   4   0   8   55.89    8.30
   5   0   8  608.14   79.19
   5   0   8  663.43   79.69
  -5   0  -8  587.94   78.69
   5   0   8  569.84   78.49
  -5   0  -8  601.14   79.19
  -6   0  -8  279.17   41.50
  -6   0  -8  310.27   41.00
   6   0   8  324.47   41.80
   6   0   8  333.97   42.20
  -7   0  -8   48.80    7.30
  -7   0  -8   48.60    8.10
   7   0   8   47.00    8.40
   7   0   8   51.59    9.10
   8   0   8   74.99   14.30
   8   0   8   85.39   14.10
  -8   0  -8   95.89   12.50
  -8   0  -8   86.09   13.50
   9   0   8    2.80    3.50
  -9   0  -8   -1.60    2.00
   9   0   8   -3.10    3.50
  -9   0  -8    1.40    1.60
  10   0   8  178.68   28.30
 -10   0  -8  181.38   26.70
  10   0   8  224.78   30.10
 -10   0  -8  195.08   26.10
  11   0   8   21.20    7.10
 -11   0  -8   19.80    4.50
  11   0   8   17.40    7.20
 -11   0  -8   21.50    5.20
 -12   0  -8   44.10    7.60
  12   0   8   34.40   10.30
  12   0   8   45.50   10.90
  13  -1  -8    4.50    8.00
 -13  -1   8   -2.20    2.00
  13   1  -8    7.80    7.80
 -13   1   8    3.90    2.80
  12  -1  -8   14.50    8.40
 -12  -1   8   24.30    4.90
 -12   1   8   26.00    5.10
  12   1  -8    6.70    7.60
  11  -1  -8    3.80    5.40
  11  -1  -8    6.80    2.90
 -11  -1   8    6.90    2.60
  11   1  -8    6.60    6.00
  11   1  -8   12.70    6.70
 -11   1   8    8.70    2.90
 -10  -1   8    6.80    2.70
  10  -1  -8    8.10    5.60
 -10  -1   8    8.30    2.50
  10   1  -8    6.60    5.40
  10   1  -8    7.40    5.00
 -10   1   8   15.80    3.20
  -9  -1   8   17.50    3.90
  -9  -1   8   25.60    4.50
   9  -1  -8   19.10    6.50
   9  -1  -8   14.70    5.30
  -9   1   8   28.00    4.60
   9   1  -8   15.60    6.00
   9   1  -8   32.00    7.10
  -9   1   8   24.60    4.20
   8  -1  -8  425.16   62.09
  -8  -1   8  484.25   60.69
   8  -1  -8  504.85   60.69
   8  -1  -8  359.46   61.09
  -8  -1   8  501.95   60.79
   8   1  -8  376.96   61.89
  -8   1   8  479.05   60.69
  -7  -1   8  138.19   18.80
   7  -1  -8  102.29   19.40
   7  -1  -8  135.79   20.90
  -7  -1   8  120.19   18.60
   7  -1  -8  118.89   18.50
   7   1  -8  120.49   20.80
  -7   1   8  135.39   18.70
  -7   1   8  178.48   18.90
   7   1  -8  139.09   20.80
   7   1  -8  162.48   18.50
  -6  -1   8    7.90    2.00
   6  -1  -8   17.00    4.60
  -6  -1   8    4.40    1.70
   6  -1  -8    8.10    2.80
   6  -1  -8    9.70    2.10
  -6   1   8    8.80    2.10
   6   1  -8    5.00    3.20
   6   1  -8   14.40    4.50
   6   1  -8    8.50    1.70
  -6   1   8   10.90    2.20
  -5  -1   8    1.30    1.20
  -5  -1   8    5.20    1.30
   5  -1  -8    1.70    1.60
   5  -1  -8    4.10    2.90
   5  -1  -8    0.40    0.90
   5   1  -8    3.20    0.90
  -5   1   8    2.20    1.20
   5   1  -8    2.30    2.40
   5   1  -8   -0.50    2.50
  -5   1   8    2.60    1.10
  -4  -1   8  400.36   46.10
  -4  -1   8  317.77   46.20
   4  -1  -8  324.07   46.00
   4  -1  -8  355.66   47.10
   4   1  -8  340.47   46.70
   4   1  -8  336.07   47.00
   4   1  -8  345.47   45.90
  -4   1   8  317.57   46.20
  -4   1   8  408.26   46.10
  -3  -1   8  372.16   48.80
   3  -1  -8  369.76   49.50
   3  -1  -8  371.36   48.70
   3   1  -8  383.26   49.60
   3   1  -8  376.06   48.50
  -3   1   8  352.36   48.60
   2  -1  -8  229.48   27.80
   2  -1  -8  244.48   28.60
  -2  -1   8  171.18   27.90
  -2  -1   8  173.98   27.60
   2   1  -8  214.88   27.70
  -2   1   8  240.98   28.00
  -2   1   8  218.98   27.70
   2   1  -8  234.48   28.50
  -1  -1   8  370.56   50.19
  -1  -1   8  413.66   49.90
   1  -1  -8  401.76   50.19
   1  -1  -8  369.06   50.49
   1   1  -8  389.16   50.49
  -1   1   8  317.07   49.90
  -1   1   8  387.76   50.09
   1   1  -8  406.16   50.09
   0  -1   8   -0.10    0.70
   0  -1  -8   -0.30    0.70
   0  -1  -8    0.00    1.00
   0   1  -8    0.00    1.10
   0   1   8   -0.40    0.80
   0   1  -8   -0.80    0.70
   0   1   8    9.30    1.60
  -1  -1  -8 1356.66  176.58
   1  -1   8 1513.75  176.98
   1  -1   8 1329.27  176.68
  -1  -1  -8 1275.07  176.78
  -1  -1  -8 1230.48  176.78
  -1   1  -8 1500.25  176.98
  -1   1  -8 1330.87  176.78
   1   1   8 1289.47  176.78
  -2  -1  -8  167.28   25.10
  -2  -1  -8  174.78   24.80
   2  -1   8  199.28   24.80
   2  -1   8  175.58   25.20
   2  -1   8  214.38   24.90
   2   1   8  181.08   25.10
   2   1   8  171.38   25.30
  -2   1  -8  199.38   25.20
  -2   1  -8  193.28   24.70
   3  -1   8    4.70    1.70
   3  -1   8    7.60    1.30
  -3  -1  -8    3.50    1.60
  -3  -1  -8    6.30    1.40
   3   1   8    5.30    1.60
  -3   1  -8    6.00    1.10
   3   1   8    4.00    1.90
  -3   1  -8    5.50    1.80
   4  -1   8  145.79   20.70
  -4  -1  -8  152.78   21.20
  -4  -1  -8  153.88   20.90
   4  -1   8  178.58   21.50
   4   1   8  158.48   21.00
   4   1   8  175.88   21.80
  -4   1  -8  156.78   20.70
  -4   1  -8  154.38   21.30
  -5  -1  -8    1.30    1.50
   5  -1   8    2.10    1.90
  -5  -1  -8    2.90    1.20
   5   1   8    4.80    2.00
  -5   1  -8    0.90    1.80
   5   1   8    3.10    1.40
   5   1   8    2.70    2.10
  -5   1  -8    4.40    1.10
  -6  -1  -8   43.10    7.40
  -6  -1  -8   48.50    6.80
   6  -1   8   46.60    7.80
   6  -1   8   48.00    8.00
   6   1   8   47.20    8.30
  -6   1  -8   44.10    7.30
  -6   1  -8   46.30    6.40
   6   1   8   31.90    7.20
  -7  -1  -8   94.19   14.00
  -7  -1  -8  100.49   13.00
   7  -1   8   72.99   14.20
   7  -1   8  107.69   15.00
  -7   1  -8   97.39   13.60
   7   1   8   90.69   14.30
   7   1   8   78.29   14.80
  -7   1  -8   96.59   13.00
  -8  -1  -8   63.29    9.10
   8  -1   8   45.10    9.50
  -8  -1  -8   56.29    8.10
   8  -1   8   50.29    9.30
  -8   1  -8   54.39    8.00
  -8   1  -8   48.60    8.60
   8   1   8   41.10    8.90
   8   1   8   51.99   10.10
  -9  -1  -8   10.20    2.90
   9  -1   8   23.70    5.90
  -9  -1  -8   16.40    4.20
   9  -1   8    6.80    4.60
   9   1   8   17.60    6.10
   9   1   8    8.70    4.60
  -9   1  -8   13.20    3.10
  -9   1  -8   20.60    4.40
 -10  -1  -8   11.30    4.10
  10  -1   8   13.10    6.10
  10  -1   8    5.70    5.30
 -10  -1  -8   18.10    3.70
 -10   1  -8   19.70    3.80
  10   1   8   27.40    7.50
  10   1   8   10.10    5.20
 -10   1  -8   10.70    3.90
  11  -1   8   -0.50    4.30
 -11  -1  -8    1.10    2.20
 -11  -1  -8   -2.70    2.40
  11  -1   8   -3.20    4.80
  11   1   8   -1.00    4.60
  11   1   8   -1.90    4.90
 -11   1  -8    0.50    2.20
 -12  -1  -8  111.69   16.80
  12  -1   8   90.09   18.30
  12  -1   8   93.69   18.90
 -12  -1  -8  117.59   16.10
  12   1   8   75.89   17.70
  12   1   8  105.79   19.60
 -12   1  -8  120.19   15.70
 -13  -2   8    0.50    2.50
  13  -2  -8    9.30    7.90
  13   2  -8   -0.10    7.80
 -13   2   8    0.50    2.40
  12  -2  -8    3.20    3.00
 -12  -2   8    2.60    2.80
  12  -2  -8    0.00    5.80
  12   2  -8   -1.10    6.60
 -12   2   8    4.80    2.50
  12   2  -8   -1.30    6.30
  11  -2  -8    5.20    5.60
  11  -2  -8    4.30    2.60
 -11  -2   8    6.00    2.60
 -11   2   8    1.60    2.40
  11   2  -8    9.30    6.70
  11   2  -8    1.50    4.90
  10  -2  -8   59.69    9.70
 -10  -2   8   65.69    9.60
  10  -2  -8   57.79   12.30
 -10  -2   8   59.89    9.70
  10   2  -8   45.70   11.80
 -10   2   8   73.59   10.00
  10   2  -8   56.59   12.30
  -9  -2   8  175.48   27.70
   9  -2  -8  198.48   27.80
   9  -2  -8  208.68   31.00
  -9  -2   8  201.58   27.80
  -9   2   8  230.88   27.90
   9   2  -8  216.58   31.00
  -9   2   8  226.68   27.80
   9   2  -8  187.38   30.40
   8  -2  -8   90.49   19.00
  -8  -2   8  148.09   17.50
   8  -2  -8  114.39   17.30
   8  -2  -8  111.19   17.70
  -8  -2   8  146.19   17.60
   8   2  -8  153.98   20.90
  -8   2   8  150.48   17.50
  -8   2   8  103.99   17.20
   8   2  -8  123.69   19.90
   7  -2  -8   93.49   15.80
   7  -2  -8  103.89   14.10
   7  -2  -8   97.99   13.80
  -7  -2   8   90.39   13.80
  -7  -2   8   88.99   13.80
  -7   2   8  107.79   13.90
  -7   2   8  124.69   14.00
   7   2  -8   93.49   16.10
   7   2  -8   95.09   13.40
   7   2  -8   99.89   16.10
  -6  -2   8  154.28   18.50
   6  -2  -8  123.09   20.00
  -6  -2   8  102.59   18.10
   6  -2  -8  147.59   18.30
   6  -2  -8  155.48   18.30
  -6   2   8  132.39   18.30
   6   2  -8  144.59   17.80
   6   2  -8  111.09   20.00
  -6   2   8  111.89   18.10
   6   2  -8  162.78   21.00
  -5  -2   8   46.80    6.30
  -5  -2   8   31.80    5.70
   5  -2  -8   32.90    7.00
   5  -2  -8   47.40    6.10
   5   2  -8   32.70    7.10
   5   2  -8   37.00    5.10
   5   2  -8   42.70    7.40
  -5   2   8   30.60    5.50
  -5   2   8   42.60    6.10
  -4  -2   8   74.19   12.80
   4  -2  -8   92.09   12.60
  -4  -2   8  107.39   12.70
   4  -2  -8  110.19   14.80
   4   2  -8  112.59   14.70
   4   2  -8   98.59   12.20
   4   2  -8   93.89   12.20
  -4   2   8   77.49   12.50
   3  -2  -8  206.28   26.20
   3  -2  -8  184.98   25.30
  -3  -2   8  196.68   25.50
  -3   2   8  183.58   25.40
  -3   2   8  192.78   25.00
   3   2  -8  206.78   26.10
  -3   2   8  168.88   25.10
   3   2  -8  193.48   24.90
   3   2  -8  195.98   26.10
  -2  -2   8  336.17   40.10
  -2  -2   8  295.57   40.60
  -2  -2   8  294.37   40.30
   2  -2  -8  308.77   40.40
   2  -2  -8  297.97   41.00
   2   2  -8  314.37   40.20
   2   2  -8  298.77   40.80
  -2   2   8  284.97   40.30
   1  -2  -8  957.30  151.98
  -1  -2   8 1322.87  152.08
   1  -2  -8 1114.99  151.78
   1   2  -8 1112.99  151.68
  -1   2   8 1252.57  151.98
   1   2  -8 1192.48  152.08
   0  -2   8   58.59    7.10
   0  -2  -8   39.80    7.00
   0  -2   8   46.40    6.60
   0  -2  -8   53.49    7.00
   0   2  -8   47.10    7.40
   0   2   8   54.49    7.10
   0   2  -8   41.30    6.80
   0   2   8   55.29    7.00
  -1  -2  -8    1.20    1.00
  -1  -2  -8    0.30    0.70
  -1  -2  -8   -0.50    0.90
   1  -2   8    0.30    0.80
   1  -2   8    1.00    1.00
   1  -2   8    0.40    0.30
  -1   2  -8    0.20    0.80
   1   2   8    0.40    1.20
   1   2   8    0.00    0.80
  -1   2  -8    1.30    1.40
  -2  -2  -8  749.33  100.79
  -2  -2  -8  774.62  100.59
   2  -2   8  806.82  100.59
   2  -2   8  784.72  100.89
   2   2   8  866.61  100.99
   2   2   8  674.93  100.99
  -2   2  -8  787.42  100.39
  -2   2  -8  673.93  100.79
  -3  -2  -8    6.40    1.40
  -3  -2  -8    4.80    1.70
   3  -2   8    4.80    1.10
   3  -2   8    3.50    1.60
   3   2   8    4.60    1.70
  -3   2  -8    4.90    1.70
   3   2   8    5.50    2.30
  -3   2  -8    4.60    1.10
   4  -2   8  138.49   18.70
  -4  -2  -8  149.99   18.70
  -4  -2  -8  139.39   18.40
   4  -2   8  133.29   18.00
   4   2   8  100.49   18.90
  -4   2  -8  139.69   18.70
  -4   2  -8  144.59   18.20
   4   2   8  138.99   18.60
  -5  -2  -8  147.99   19.50
   5  -2   8  152.58   19.90
  -5  -2  -8  140.59   19.70
   5   2   8  138.19   19.60
  -5   2  -8  142.99   19.20
   5   2   8  154.38   20.60
  -5   2  -8  134.89   19.80
   5   2   8  145.69   19.70
  -6  -2  -8  106.19   16.70
  -6  -2  -8  121.89   16.50
   6  -2   8  119.09   17.10
   6  -2   8  113.79   17.10
   6   2   8  124.39   18.60
  -6   2  -8  125.19   16.30
  -6   2  -8  127.69   16.90
   6   2   8  121.49   16.90
  -7  -2  -8  456.65   65.59
  -7  -2  -8  489.85   66.09
   7  -2   8  545.45   66.59
   7  -2   8  508.55   66.49
[truncated: 635,646 more chars]
