# Supplementary material for: 1,2-Bis(pyridin-4-yl)ethene–4-hy­droxy-3-meth­oxy­benzoic acid (1/1)
Source: IUCrdata. 2022 Mar 29;7(Pt 3):x220304. doi: 10.1107/S2414314622003042 (PMC9462014; doi:10.1107/S2414314622003042)
Supplement: Supplementary file 2 [file x-07-x220304-Isup2.hkl]

#
# h,k,l, Fc-squared, Fo-squared, sigma(Fo-squared), status flag
#
data_I
_shelx_title ' dja_112115_0m_a.res in P2(1)/c'
_shelx_refln_list_code          4
_shelx_F_calc_maximum      152.69
_exptl_crystal_F_000       736.00
_reflns_d_resolution_high  0.6683

loop_
 _space_group_symop_operation_xyz
 'x, y, z'
 '-x, y+1/2, -z+1/2'
 '-x, -y, -z'
 'x, -y-1/2, z-1/2'

_cell_length_a     9.1486
_cell_length_b     9.2114
_cell_length_c    20.3429
_cell_angle_alpha  90.000
_cell_angle_beta   98.416
_cell_angle_gamma  90.000

_shelx_F_squared_multiplier     1.000

loop_
 _refln_index_h
 _refln_index_k
 _refln_index_l
 _refln_F_squared_calc
 _refln_F_squared_meas
 _refln_F_squared_sigma
 _refln_observed_status
   1   0   0         16.10         23.14         1.50 o
   2   0   0       1048.07       1048.39        60.82 o
   3   0   0        291.95        313.82        18.82 o
   4   0   0         90.84        113.59         7.30 o
   5   0   0         70.42         64.73         4.56 o
   6   0   0        921.78        884.85        51.06 o
   7   0   0       1468.57       1395.68        82.69 o
   8   0   0      10330.24      10281.09       773.67 o
   9   0   0          2.33         -0.91         2.29 o
  10   0   0          0.00          4.67         3.71 o
  11   0   0        132.36        143.21        15.10 o
  12   0   0         70.84         63.56         9.46 o
  13   0   0         41.97         37.18        32.16 o
   1   1   0         76.31         82.95         2.97 o
   2   1   0       2229.51       2319.71       100.12 o
   3   1   0         32.52         28.08         1.66 o
   4   1   0       5293.10       5650.65       231.86 o
   5   1   0        971.52       1057.10        46.17 o
   6   1   0       1392.69       1416.47        61.93 o
   7   1   0        236.70        221.33        10.49 o
   8   1   0         92.88         91.71         5.53 o
   9   1   0          3.54          0.57         2.71 o
  10   1   0         40.83         41.22         4.54 o
  11   1   0         40.63         50.23         5.35 o
  12   1   0         18.55         11.12         5.67 o
  13   1   0         20.71         18.51         4.27 o
   0   2   0       8967.12       8276.59       537.47 o
   1   2   0        307.44        310.77        12.89 o
   2   2   0       1821.49       1667.24        87.99 o
   3   2   0       1921.57       2105.26        97.20 o
   4   2   0          0.07          1.24         0.71 o
   5   2   0        110.59        124.23         5.86 o
   6   2   0         73.05         75.84         3.86 o
   7   2   0        226.53        227.28        11.60 o
   8   2   0       1781.76       1698.08        83.22 o
   9   2   0        609.31        578.78        29.66 o
  10   2   0        228.51        241.58        16.05 o
  11   2   0        177.89        184.67        14.01 o
  12   2   0         90.49         83.33         8.37 o
  13   2   0         25.45         22.72         5.15 o
   1   3   0       3128.31       2904.08       153.96 o
   2   3   0          5.75         10.48         1.28 o
   3   3   0       3445.14       3734.97       184.05 o
   4   3   0         78.85        115.17         5.94 o
   5   3   0       2946.45       2970.71       136.57 o
   6   3   0        122.67        136.65         7.17 o
   7   3   0         50.05         53.16         3.45 o
   8   3   0         23.62         14.60         2.07 o
   9   3   0         21.46         21.63         2.94 o
  10   3   0         29.23         22.34         3.31 o
  11   3   0        302.49        345.84        22.96 o
  12   3   0          8.34         13.65         4.68 o
  13   3   0        300.31        348.24        24.14 o
   0   4   0        905.03        835.81        78.39 o
   1   4   0       1355.66       1382.82        68.34 o
   2   4   0       2013.61       2087.91       110.86 o
   3   4   0         70.55         86.87         5.01 o
   4   4   0        522.90        551.38        25.93 o
   5   4   0         27.03         29.77         2.41 o
   6   4   0        105.95        104.36         5.98 o
   7   4   0        283.45        296.93        14.73 o
   8   4   0         34.74         30.84         2.96 o
   9   4   0          0.00          0.12         1.82 o
  10   4   0         33.98         33.54         6.05 o
  11   4   0        142.28        149.44        12.28 o
  12   4   0         25.91         24.96         5.38 o
   1   5   0        252.85        258.94        12.36 o
   2   5   0       1394.02       1408.81        82.44 o
   3   5   0          4.76          7.65         1.20 o
   4   5   0         23.16         18.74         1.75 o
   5   5   0        199.70        231.14        11.16 o
   6   5   0         26.85         14.70         2.62 o
   7   5   0        164.56        133.25         8.10 o
   8   5   0          3.22         -1.31         1.65 o
   9   5   0          8.74          8.43         2.97 o
  10   5   0         24.70         18.59         5.68 o
  11   5   0         56.05         55.82         9.12 o
  12   5   0         14.16          8.91         7.12 o
   0   6   0        447.55        491.36        38.26 o
   1   6   0        447.74        472.07        25.53 o
   2   6   0       1787.77       1916.32       102.21 o
   3   6   0        196.28        215.10        11.53 o
   4   6   0        199.70        193.02        10.58 o
   5   6   0         87.23         93.92         5.32 o
   6   6   0        598.68        517.48        27.81 o
   7   6   0        193.68        157.65        17.64 o
   8   6   0         28.33         17.27         3.79 o
   9   6   0        103.73        115.07         9.47 o
  10   6   0          0.26         -2.42         5.17 o
  11   6   0         78.67         93.44        10.09 o
  12   6   0        138.09        167.55        16.43 o
   1   7   0        134.64        147.87         8.69 o
   2   7   0          0.12         -0.81         1.47 o
   3   7   0          0.45         -0.28         1.48 o
   4   7   0        489.77        487.57        29.48 o
   5   7   0        163.17        142.53        10.16 o
   6   7   0         39.81         27.92         4.15 o
   7   7   0          1.95          2.71         2.74 o
   8   7   0         22.42          9.53         3.46 o
   9   7   0         29.31         20.69         6.52 o
  10   7   0         71.86         72.75         8.79 o
  11   7   0        366.67        348.49        27.02 o
   0   8   0        376.62        399.83        26.48 o
   1   8   0         99.23         94.95         7.06 o
   2   8   0        302.17        306.69        19.15 o
   3   8   0        330.59        330.07        20.86 o
   4   8   0         57.11         60.58         4.78 o
   5   8   0        220.23        207.84        14.22 o
   6   8   0        211.39        198.52        16.24 o
   7   8   0          0.14         -3.80         3.80 o
   8   8   0         34.01         29.74         6.77 o
   9   8   0          5.04          9.43         4.98 o
  10   8   0        203.79        236.61        19.70 o
  11   8   0        604.76        532.53        44.91 o
   1   9   0          5.34          4.99         2.02 o
   2   9   0        183.41        177.37        12.20 o
   3   9   0         10.70         15.38         3.51 o
   4   9   0        589.94        556.42        34.69 o
   5   9   0          0.28         -3.03         3.03 o
   6   9   0         23.12         13.28         6.95 o
   7   9   0          8.23          2.66         3.90 o
   8   9   0          2.40          0.01         3.97 o
   9   9   0         85.77        102.45         9.78 o
  10   9   0        100.26        110.08        16.57 o
   0  10   0       1660.27       1779.39       165.72 o
   1  10   0          3.40          2.80         3.10 o
   2  10   0         30.07         27.35         4.16 o
   3  10   0        783.51        809.82        55.13 o
   4  10   0         72.21         73.40         7.84 o
   5  10   0          0.63          3.55         3.36 o
   6  10   0         33.43         31.81         5.90 o
   7  10   0          7.25          5.43         4.36 o
   8  10   0        785.85        869.89        61.24 o
   9  10   0         75.07         64.96         8.29 o
   1  11   0         27.31         36.28         4.48 o
   2  11   0         10.88          7.38         3.73 o
   3  11   0          6.68         10.00         4.13 o
   4  11   0         62.00         61.96         9.58 o
   5  11   0          7.72          4.82         4.40 o
   6  11   0         21.49         26.97         6.40 o
   7  11   0          0.05         -6.77         6.77 o
   8  11   0         60.07         58.57         9.13 o
   0  12   0        828.28        906.63        85.16 o
   1  12   0         40.53         28.32         5.84 o
   2  12   0          0.47         -2.56         3.69 o
   3  12   0          7.04          9.93         4.99 o
   4  12   0         77.30         87.09        14.12 o
   5  12   0         96.92         79.52        15.59 o
   6  12   0          0.90         -0.52         5.22 o
   1  13   0          0.09         -3.93         3.93 o
   2  13   0         20.72         32.78         8.38 o
   3  13   0          0.37         -0.68         4.70 o
   4  13   0        274.45        278.32        26.30 o
 -13   1   1          8.76          5.21         4.08 o
 -12   1   1          0.34          6.42         5.78 o
 -11   1   1         11.33         15.32         4.31 o
 -10   1   1        126.49        108.52        11.05 o
  -9   1   1        358.03        343.11        19.55 o
  -8   1   1        930.19        904.54        45.55 o
  -7   1   1        185.25        167.08         7.92 o
  -6   1   1        289.40        294.41        13.28 o
  -5   1   1         15.87         20.71         1.57 o
  -4   1   1        136.86        110.84         5.08 o
  -3   1   1          9.86         11.74         1.12 o
  -2   1   1          0.40          2.48         0.43 o
  -1   1   1         54.90         64.48         2.44 o
   0   1   1        590.24        588.61        31.24 o
   1   1   1       3413.54       3458.83       135.82 o
   2   1   1       5629.71       5736.19       224.45 o
   3   1   1        290.80        311.08        12.88 o
   4   1   1        131.43        175.45         8.63 o
   5   1   1         10.34          5.25         1.01 o
   6   1   1        582.76        646.95        28.67 o
   7   1   1        161.46        173.86         8.98 o
   8   1   1        321.74        309.64        16.71 o
   9   1   1        183.02        196.04        11.44 o
  10   1   1        198.18        189.85        12.64 o
  11   1   1         31.06         35.48         4.59 o
  12   1   1         40.56         39.96         5.41 o
  13   1   1         16.22          8.47         6.01 o
 -13   2   1         42.39         41.00         6.52 o
 -12   2   1         55.82         56.07         6.72 o
 -11   2   1        400.67        452.56        28.29 o
 -10   2   1         86.60         78.27         6.66 o
  -9   2   1        145.21        138.74         9.59 o
  -8   2   1        418.88        455.99        23.88 o
  -7   2   1         12.77          4.34         1.75 o
  -6   2   1         48.13         60.23         5.11 o
  -5   2   1         36.44         39.34         2.47 o
  -4   2   1         17.31         19.26         1.58 o
  -3   2   1       4732.24       4891.69       241.04 o
  -2   2   1       2858.71       2865.37       152.35 o
  -1   2   1       8983.99       8873.58       384.46 o
   0   2   1       7597.85       7089.99       375.77 o
   1   2   1       7495.28       6931.40       318.00 o
   2   2   1        915.37        932.98        40.54 o
   3   2   1          8.65          0.72         0.55 o
   4   2   1        551.13        638.38        29.75 o
   5   2   1        634.21        675.75        29.51 o
   6   2   1        530.51        517.40        24.27 o
   7   2   1        126.55        127.26         6.93 o
   8   2   1        194.21        184.10         9.70 o
   9   2   1         25.42         29.87         3.22 o
  10   2   1         30.60         26.36         3.96 o
  11   2   1         18.76         26.94         5.49 o
  12   2   1          8.68          3.41         4.54 o
  13   2   1         95.72        100.22        12.25 o
 -13   3   1          8.31         13.46         5.45 o
 -12   3   1        196.64        217.91        16.35 o
 -11   3   1         17.17         16.83         4.04 o
 -10   3   1         53.55         52.61         6.27 o
  -9   3   1         14.66         12.17         2.17 o
  -8   3   1         26.51         24.28         2.79 o
  -7   3   1        267.23        271.62        13.61 o
  -6   3   1          1.59          0.78         0.97 o
  -5   3   1          1.17          3.15         1.02 o
  -4   3   1       2833.84       3001.97       137.74 o
  -3   3   1        160.24        219.52        10.53 o
  -2   3   1          4.00         12.12         1.19 o
  -1   3   1       4385.89       4484.00       194.05 o
   0   3   1       1033.55        920.23        53.26 o
   1   3   1       1273.92       1111.48        64.72 o
   2   3   1         72.93         79.10         3.92 o
   3   3   1        125.51        142.14         7.11 o
   4   3   1        922.47       1086.90        50.72 o
   5   3   1        221.35        213.70        10.52 o
   6   3   1         52.91         56.04         3.55 o
   7   3   1        112.44        105.18         6.19 o
   8   3   1        204.15        167.34         9.09 o
   9   3   1        134.62        133.52         8.48 o
  10   3   1          2.05         -0.17         1.98 o
  11   3   1         15.06          9.98         3.66 o
  12   3   1         64.24         63.26         7.50 o
  13   3   1          0.89          1.59         3.98 o
 -13   4   1          1.25         -2.58         4.03 o
 -12   4   1         22.60         14.72         7.01 o
 -11   4   1        247.44        261.58        18.83 o
 -10   4   1        111.26        135.72        11.17 o
  -9   4   1         30.90         35.36         3.72 o
  -8   4   1         35.47         39.52         3.31 o
  -7   4   1          3.73          7.41         1.53 o
  -6   4   1          0.06          2.53         1.20 o
  -5   4   1         16.83         18.31         1.78 o
  -4   4   1         32.18         24.78         1.91 o
  -3   4   1       5794.14       6141.64       302.71 o
  -2   4   1          1.22          0.33         0.83 o
  -1   4   1         25.53         24.11         1.88 o
   0   4   1       1057.38       1126.69        59.19 o
   1   4   1         48.48         50.20         3.42 o
   2   4   1       1215.38       1202.01        59.49 o
   3   4   1        130.19        127.33         7.07 o
   4   4   1         16.31         23.42         2.36 o
   5   4   1       1595.19       1725.85        86.01 o
   6   4   1          0.80          0.72         1.16 o
   7   4   1        137.59        109.07         6.89 o
   8   4   1         67.38         59.32         4.58 o
   9   4   1         54.42         58.16         5.79 o
  10   4   1         24.16         23.43         5.34 o
  11   4   1         74.86         85.58         8.65 o
  12   4   1         55.56         60.36         7.60 o
 -12   5   1         11.01          5.36         6.64 o
 -11   5   1          1.80         -0.23         3.25 o
 -10   5   1         10.71          9.19         3.86 o
  -9   5   1          1.00          4.37         3.22 o
  -8   5   1          1.99          1.93         1.85 o
  -7   5   1         83.36         69.75         4.56 o
  -6   5   1         60.26         50.01         3.50 o
  -5   5   1          0.57          0.20         1.05 o
  -4   5   1         43.47         41.63         2.78 o
  -3   5   1         38.86         40.89         3.26 o
  -2   5   1       3258.59       3242.56       189.50 o
  -1   5   1         24.32         33.97         2.56 o
   0   5   1          8.71          8.61         1.37 o
   1   5   1        546.12        585.88        28.42 o
   2   5   1        254.64        259.54        15.64 o
   3   5   1        233.20        264.63        12.55 o
   4   5   1          3.29          2.19         1.04 o
   5   5   1        160.44        151.56         8.53 o
   6   5   1        224.63        250.86        13.38 o
   7   5   1         40.22         47.83         4.90 o
   8   5   1         29.63         19.67         3.55 o
   9   5   1          0.05         -1.79         1.94 o
  10   5   1        219.50        225.89        18.24 o
  11   5   1         39.31         48.45         6.94 o
  12   5   1         80.63         72.73         8.68 o
 -12   6   1          7.70         11.39         5.29 o
 -11   6   1         27.51         33.75         5.73 o
 -10   6   1          4.85          6.84         3.59 o
  -9   6   1         44.14         52.95         5.83 o
  -8   6   1          2.05         -2.21         2.22 o
  -7   6   1         65.71         52.78         4.29 o
  -6   6   1        256.38        216.07        12.02 o
  -5   6   1         61.06         65.05         4.17 o
  -4   6   1         18.56         17.13         1.83 o
  -3   6   1          9.61          5.52         1.47 o
  -2   6   1        352.67        388.36        21.06 o
  -1   6   1        766.65        814.72        40.86 o
   0   6   1        641.24        599.41        32.30 o
   1   6   1         37.64         40.00         2.74 o
   2   6   1        597.73        662.61        38.88 o
   3   6   1       1018.59       1015.67        65.76 o
   4   6   1        166.03        166.86         9.84 o
   5   6   1          2.55          4.30         1.44 o
   6   6   1          8.82          8.86         1.87 o
   7   6   1          0.05          0.75         1.89 o
   8   6   1        414.55        371.30        23.64 o
   9   6   1         22.09         11.06         3.13 o
  10   6   1         26.29         19.79         4.74 o
  11   6   1        119.61        129.82        13.93 o
  12   6   1        112.15        109.57        13.46 o
 -11   7   1         53.12         51.27         8.71 o
 -10   7   1          5.46          5.77         3.78 o
  -9   7   1         15.59         21.28         4.12 o
  -8   7   1          0.09         -2.47         2.47 o
  -7   7   1        123.28        123.72        11.20 o
  -6   7   1         25.54         10.66         4.57 o
  -5   7   1         35.54         47.24         5.17 o
  -4   7   1        109.99        116.51         8.23 o
  -3   7   1        298.73        283.73        18.49 o
  -2   7   1        149.17        155.75         9.50 o
  -1   7   1          3.39          1.44         1.22 o
   0   7   1         48.94         58.84         3.71 o
   1   7   1         76.19         68.04         4.20 o
   2   7   1         31.96         44.07         4.88 o
   3   7   1        240.21        248.54        15.74 o
   4   7   1         13.50         10.18         2.79 o
   5   7   1          2.34         -1.65         1.93 o
   6   7   1        279.36        217.26        16.67 o
   7   7   1          0.52         -1.90         1.90 o
   8   7   1        180.41        162.97        13.90 o
   9   7   1          0.92          0.17         2.98 o
  10   7   1          0.21         -2.69         5.35 o
  11   7   1         21.94         18.89         7.15 o
 -11   8   1         19.88         24.06         5.29 o
 -10   8   1        147.96        167.99        13.59 o
  -9   8   1         29.81         31.26         4.52 o
  -8   8   1         11.22         15.50         4.57 o
  -7   8   1          2.26          8.37         3.69 o
  -6   8   1        270.47        239.75        19.87 o
  -5   8   1         65.06         69.44         6.15 o
  -4   8   1          7.79          8.75         2.18 o
  -3   8   1        616.80        624.39        34.51 o
  -2   8   1         19.65         23.93         3.06 o
  -1   8   1         73.58         76.49         5.26 o
   0   8   1         12.06         11.55         1.61 o
   1   8   1          0.50          4.64         1.64 o
   2   8   1       1500.53       1524.19        89.61 o
   3   8   1         48.89         51.48         4.82 o
   4   8   1         38.98         43.80         3.95 o
   5   8   1          1.04          2.59         2.14 o
   6   8   1        241.72        235.22        21.73 o
   7   8   1        114.79         79.33        10.25 o
   8   8   1         54.25         43.61         8.00 o
   9   8   1          1.73         -0.39         4.72 o
  10   8   1        131.84        155.46        14.54 o
 -10   9   1          4.80          5.13         5.36 o
  -9   9   1        103.16         95.47        13.07 o
  -8   9   1          1.03         -0.56         4.20 o
  -7   9   1          1.00         -0.20         3.93 o
  -6   9   1          3.03          4.39         3.54 o
  -5   9   1        653.29        619.46        46.54 o
  -4   9   1        141.74        150.16        11.11 o
  -3   9   1         18.15         15.15         2.79 o
  -2   9   1        565.87        575.59        38.95 o
  -1   9   1        377.10        424.37        28.66 o
   0   9   1          6.35          9.31         2.27 o
   1   9   1         15.85         14.62         2.88 o
   2   9   1          1.98         -0.27         2.07 o
   3   9   1        757.26        775.16        46.30 o
   4   9   1        496.05        482.75        31.08 o
   5   9   1         97.49         96.85         9.20 o
   6   9   1        139.70        138.83        12.48 o
   7   9   1        190.78        229.97        18.43 o
   8   9   1         78.32         64.53         8.27 o
   9   9   1        174.01        193.00        17.18 o
  10   9   1        207.57        205.74        18.29 o
  -9  10   1        131.64        136.28        15.15 o
  -8  10   1         30.02         19.75         7.12 o
  -7  10   1         45.41         32.99         6.18 o
  -6  10   1          0.05         -2.74         3.90 o
  -5  10   1         16.48         15.42         4.30 o
  -4  10   1         32.01         33.05         7.01 o
  -3  10   1        162.89        160.38        15.57 o
  -2  10   1          3.59          5.08         2.60 o
  -1  10   1        486.49        478.24        29.47 o
   0  10   1         25.73         25.38         3.55 o
   1  10   1         30.16         36.94         4.36 o
   2  10   1        119.92        105.15         9.40 o
   3  10   1        350.68        358.68        23.24 o
   4  10   1         23.43         15.10         4.26 o
   5  10   1          1.04         -2.24         3.93 o
   6  10   1          0.36          0.64         4.13 o
   7  10   1        312.16        294.26        24.31 o
   8  10   1         94.16        127.94        16.36 o
   9  10   1         65.59         69.25         9.27 o
  -8  11   1          0.87         11.34         5.68 o
  -7  11   1         88.39         97.53        14.46 o
  -6  11   1          0.01          3.96         4.77 o
  -5  11   1          2.16          3.78         4.19 o
  -4  11   1        286.92        324.67        27.93 o
  -3  11   1         65.23         63.92         8.58 o
  -2  11   1          0.00          2.23         3.68 o
  -1  11   1        446.96        475.05        32.03 o
   0  11   1         16.04         17.03         3.56 o
   1  11   1        322.81        336.25        21.40 o
   2  11   1          1.81          5.47         2.82 o
   3  11   1        128.67        131.00        13.62 o
   4  11   1          0.32         -0.65         3.79 o
   5  11   1          0.39          4.15         4.45 o
   6  11   1          0.07          0.39         4.84 o
   7  11   1        207.58        180.52        24.34 o
   8  11   1          4.01         12.13         5.74 o
  -6  12   1          5.28         12.62         7.65 o
  -5  12   1         25.53         25.81        11.23 o
  -4  12   1         65.61         78.30        10.42 o
  -3  12   1         12.76          2.00         4.55 o
  -2  12   1         92.95         82.39        10.95 o
  -1  12   1         16.87         11.07         4.38 o
   0  12   1        693.21        725.73        48.73 o
   1  12   1         52.48         52.45         6.13 o
   2  12   1          4.31          6.90         5.26 o
   3  12   1          0.78         -0.71         4.59 o
   4  12   1          8.84          8.42         5.15 o
   5  12   1         26.62         34.32         7.15 o
   6  12   1         70.07         66.84        10.47 o
  -4  13   1        274.23        284.40        26.41 o
  -3  13   1         29.61         26.59         8.76 o
  -2  13   1         27.44         21.12         5.71 o
  -1  13   1         93.58         73.41        13.87 o
   0  13   1         51.31         61.15        10.54 o
   1  13   1          8.02          7.13         5.81 o
   2  13   1         18.36         18.83         5.66 o
   3  13   1          9.00         11.12         7.76 o
   4  13   1          9.57         17.72         7.24 o
 -13   0   2          7.51         10.24         5.95 o
 -12   0   2          4.67          2.46         4.37 o
 -11   0   2         57.92         60.68        20.89 o
 -10   0   2          0.73         -0.54         3.22 o
  -9   0   2       1531.66       1577.68       117.74 o
  -8   0   2        188.33        190.73        14.48 o
  -7   0   2       1901.82       1727.17       114.34 o
  -6   0   2        277.33        219.28        15.80 o
  -5   0   2        520.82        522.80        34.27 o
  -4   0   2        488.01        466.45        31.02 o
  -3   0   2       4277.64       4195.70       272.52 o
  -2   0   2        762.77        712.83        41.53 o
  -1   0   2        544.74        598.70        31.91 o
   0   0   2        332.01        359.77        20.97 o
   1   0   2         75.49         72.93         3.49 o
   2   0   2         20.25         15.63         1.19 o
   3   0   2       7222.52       7625.89       443.83 o
   4   0   2       2903.58       3394.09       180.55 o
   5   0   2        338.55        341.92        18.71 o
   6   0   2        561.99        522.49        35.23 o
   7   0   2        699.44        638.18        42.40 o
   8   0   2       5480.74       5491.39       356.20 o
   9   0   2          0.42         -0.87         2.11 o
  10   0   2         15.85         14.24         4.51 o
  11   0   2        750.15        810.42        63.06 o
  12   0   2          9.44         14.54         5.45 o
  13   0   2          6.95         -0.81         5.59 o
 -13   1   2          0.27         -4.64         4.64 o
 -12   1   2        377.36        375.39        25.09 o
 -11   1   2         21.27         24.88         4.00 o
 -10   1   2         32.08         30.92         3.97 o
  -9   1   2        179.77        197.00        12.33 o
  -8   1   2        163.66        158.95         8.58 o
  -7   1   2         36.18         38.69         2.79 o
  -6   1   2        128.34        113.30         6.06 o
  -5   1   2        845.62        836.45        36.23 o
  -4   1   2        779.83        762.09        35.57 o
  -3   1   2         90.58         92.63         4.33 o
  -2   1   2        817.67        674.46        26.60 o
  -1   1   2         25.33         20.34         1.07 o
   0   1   2       1077.51        999.98        48.96 o
   1   1   2       1466.42       1485.40        73.36 o
   2   1   2       3445.09       3447.67       141.50 o
   3   1   2        378.68        387.44        19.26 o
   4   1   2          9.40         12.73         1.31 o
   5   1   2        308.98        364.80        17.35 o
   6   1   2          2.33          0.96         0.96 o
   7   1   2          7.46          9.90         1.44 o
   8   1   2        111.68        107.42         7.02 o
   9   1   2          3.85          0.37         1.79 o
  10   1   2        206.28        194.52        11.57 o
  11   1   2          3.38          6.43         3.08 o
  12   1   2        151.36        166.55        12.04 o
  13   1   2        118.47        138.19        12.10 o
 -13   2   2         70.41         62.02         7.67 o
 -12   2   2          0.26          1.06         3.31 o
 -11   2   2         68.59         73.03         7.13 o
 -10   2   2          6.43          2.26         2.58 o
  -9   2   2       1274.95       1216.06        65.96 o
  -8   2   2        245.17        241.81        13.09 o
  -7   2   2         71.48         74.16         4.18 o
  -6   2   2       1443.34       1460.61        63.31 o
  -5   2   2        209.03        217.36        10.19 o
  -4   2   2       1039.45        982.49        42.03 o
  -3   2   2       1695.23       1642.48        70.47 o
  -2   2   2         45.46         52.85         2.56 o
  -1   2   2      19198.46      18344.17       840.34 o
   0   2   2       4859.08       4795.32       234.17 o
   1   2   2       3653.95       3484.88       185.17 o
   2   2   2         77.67         82.35         4.17 o
   3   2   2       4652.89       4902.85       224.70 o
   4   2   2         10.99         15.62         1.26 o
   5   2   2       1127.91       1294.39        64.18 o
   6   2   2         25.95         20.59         2.13 o
   7   2   2        132.71        140.29         7.41 o
   8   2   2        749.60        729.37        34.41 o
   9   2   2         10.96          9.09         2.18 o
  10   2   2          0.62         -0.89         1.97 o
  11   2   2         90.13         97.08         8.00 o
  12   2   2          8.56         12.24         3.89 o
  13   2   2          8.16         -1.28         3.84 o
 -13   3   2          7.07          6.26         4.03 o
 -12   3   2         50.89         68.10         7.62 o
 -11   3   2         12.37         20.62         4.68 o
 -10   3   2          0.10          2.93         2.84 o
  -9   3   2        103.84         95.03         6.65 o
  -8   3   2          1.14         -1.03         1.33 o
  -7   3   2        182.73        166.62         8.06 o
  -6   3   2        656.95        675.88        28.82 o
  -5   3   2        143.02        156.30         8.05 o
  -4   3   2       1097.42       1231.11        61.31 o
  -3   3   2         59.39         65.19         3.69 o
  -2   3   2       3173.94       3255.69       141.48 o
  -1   3   2      10935.91      10431.06       481.16 o
   0   3   2          2.46          4.23         1.38 o
   1   3   2        118.54        119.14         8.48 o
   2   3   2        973.79        992.99        57.98 o
   3   3   2        918.54        914.81        44.27 o
   4   3   2          1.01          6.00         1.09 o
   5   3   2        751.89        803.46        37.32 o
   6   3   2          0.21          1.05         1.20 o
   7   3   2        120.78        126.13         7.70 o
   8   3   2        121.61        169.23        10.11 o
   9   3   2        181.96        204.26        11.64 o
  10   3   2         30.22         24.55         3.35 o
  11   3   2         53.65         62.83         5.94 o
  12   3   2          0.77         -1.84         3.57 o
  13   3   2        152.38        157.02        14.48 o
 -13   4   2          6.57          6.50         4.43 o
 -12   4   2          1.99          1.23         3.42 o
 -11   4   2         90.55        103.19         9.37 o
 -10   4   2         11.43         13.45         3.64 o
  -9   4   2        147.16        131.38         8.57 o
  -8   4   2         50.99         44.28         3.70 o
  -7   4   2         77.89         88.62         5.10 o
  -6   4   2        576.63        582.21        27.24 o
  -5   4   2        275.47        254.66        13.51 o
  -4   4   2         79.38         71.52         4.15 o
  -3   4   2         89.65        110.15         5.31 o
  -2   4   2         57.47         52.82         3.35 o
  -1   4   2       1767.77       1827.73        84.10 o
   0   4   2        179.63        205.61        12.70 o
   1   4   2       1756.30       1700.90       110.93 o
   2   4   2        942.04       1014.66        66.59 o
   3   4   2        416.66        435.35        22.17 o
   4   4   2        266.81        271.17        17.10 o
   5   4   2        437.95        473.93        23.82 o
   6   4   2        126.27        138.23         8.00 o
   7   4   2        189.91        193.35        11.01 o
   8   4   2        150.21        153.11         8.54 o
   9   4   2         59.48         60.44         5.02 o
  10   4   2        274.79        276.89        19.03 o
  11   4   2         34.48         26.58         5.27 o
  12   4   2         89.70        101.33        10.61 o
 -12   5   2          6.98          2.29         9.05 o
 -11   5   2         37.28         38.93         6.36 o
 -10   5   2         81.87         75.30         7.51 o
  -9   5   2         88.89         77.87         7.72 o
  -8   5   2          2.79         -0.58         2.04 o
  -7   5   2          5.82          1.40         1.52 o
  -6   5   2        173.42        198.67        10.12 o
  -5   5   2          4.36          9.98         1.45 o
  -4   5   2         18.24         19.48         1.96 o
  -3   5   2        121.75        133.92         7.36 o
  -2   5   2         20.72         13.21         1.81 o
  -1   5   2        521.11        573.09        28.75 o
   0   5   2         69.70         62.82         3.83 o
   1   5   2        134.55        199.12        14.02 o
   2   5   2        448.74        490.34        28.92 o
   3   5   2       1104.13       1181.07        69.11 o
   4   5   2        192.47        206.64        10.83 o
   5   5   2         76.95         80.14         6.52 o
   6   5   2        388.91        391.42        21.40 o
   7   5   2       1102.90        969.53        49.16 o
   8   5   2          0.13          0.18         1.87 o
   9   5   2         15.79         14.67         4.03 o
  10   5   2        146.91        134.42        12.30 o
  11   5   2          0.20          0.89         3.74 o
  12   5   2          9.44          8.64         7.32 o
 -12   6   2          2.98         -1.99         4.10 o
 -11   6   2         22.73         26.78         8.57 o
 -10   6   2         16.11         20.51         5.30 o
  -9   6   2         53.54         66.99         6.70 o
  -8   6   2        362.43        339.72        20.39 o
  -7   6   2        168.85        157.74        10.51 o
  -6   6   2       1280.80       1161.49        66.39 o
  -5   6   2          0.02         -0.07         1.05 o
  -4   6   2        141.65        154.29         8.18 o
  -3   6   2        148.16        150.05         8.52 o
  -2   6   2       2156.53       2112.06       122.34 o
  -1   6   2         51.80         58.27         3.92 o
   0   6   2        367.88        407.64        22.47 o
   1   6   2        117.30        110.25         7.71 o
   2   6   2       3240.86       3116.13       231.79 o
   3   6   2        183.94        237.09        16.93 o
   4   6   2        672.75        670.20        34.95 o
   5   6   2        447.11        422.50        21.69 o
   6   6   2          1.14         -0.54         1.62 o
   7   6   2         87.02         92.08         6.69 o
   8   6   2         16.36         19.14         3.89 o
   9   6   2         52.04         39.61         5.74 o
  10   6   2        393.67        391.41        28.25 o
  11   6   2        129.46        124.17        12.63 o
  12   6   2         27.91         27.43         6.06 o
 -11   7   2          4.06          7.72         4.81 o
 -10   7   2         68.15         53.28         7.38 o
  -9   7   2         12.98         14.93         3.64 o
  -8   7   2        125.61        115.68         9.37 o
  -7   7   2          6.20          4.90         2.59 o
  -6   7   2          0.05         -1.38         2.04 o
  -5   7   2         93.75        100.69         7.10 o
  -4   7   2         37.10         42.07         3.04 o
  -3   7   2        188.66        203.41        15.44 o
  -2   7   2        170.25        177.21        10.77 o
  -1   7   2        182.35        202.26        11.60 o
   0   7   2        280.06        273.70        14.38 o
   1   7   2         95.56         92.10         6.24 o
   2   7   2        745.43        788.74        46.58 o
   3   7   2        132.32        152.92        11.81 o
   4   7   2         72.21         62.27         5.28 o
   5   7   2          7.40          4.98         2.20 o
   6   7   2          4.12         -0.69         2.51 o
   7   7   2         79.13         69.01         6.85 o
   8   7   2        185.86        197.29        16.20 o
   9   7   2          6.46          9.92         3.87 o
  10   7   2         28.41         12.55         5.90 o
  11   7   2        170.13        205.74        25.79 o
 -11   8   2          6.33          6.19         4.24 o
 -10   8   2         14.23         12.15         4.27 o
  -9   8   2         17.06         13.24         4.15 o
  -8   8   2         95.10         96.08        10.07 o
  -7   8   2        168.64        167.04        14.48 o
  -6   8   2          5.74         -0.92         2.91 o
  -5   8   2        429.34        399.58        29.30 o
  -4   8   2         40.44         44.22         4.60 o
  -3   8   2       1258.58       1315.84        71.45 o
  -2   8   2         23.18         17.37         2.42 o
  -1   8   2        137.24        140.06         8.28 o
   0   8   2         30.83         31.42         2.83 o
   1   8   2        100.09        101.10         7.64 o
   2   8   2        408.71        405.97        28.38 o
   3   8   2        841.15        907.59        53.67 o
   4   8   2        205.67        214.13        12.83 o
   5   8   2        289.20        247.37        18.52 o
   6   8   2        116.61        138.85        11.67 o
   7   8   2         35.36         27.10         7.05 o
   8   8   2        135.21        144.05        22.72 o
   9   8   2          1.34         -3.99         3.99 o
  10   8   2         89.63        101.87        13.78 o
 -10   9   2         40.62         52.65         8.18 o
  -9   9   2          5.38          9.58         4.54 o
  -8   9   2         65.01         61.26         9.90 o
  -7   9   2         52.01         49.06         6.97 o
  -6   9   2         15.57         12.33         4.14 o
  -5   9   2          1.14         -4.48         4.91 o
  -4   9   2          0.13          0.48         2.66 o
  -3   9   2        769.55        778.68        41.89 o
  -2   9   2        153.34        147.98        11.15 o
  -1   9   2        124.30        135.89        10.89 o
   0   9   2         33.43         24.88         4.55 o
   1   9   2          0.01          1.42         1.88 o
   2   9   2         21.53         20.48         2.99 o
   3   9   2          9.39          4.99         2.44 o
   4   9   2         59.25         61.63         7.01 o
   5   9   2         80.31         76.45         6.93 o
   6   9   2         17.62         10.55         3.88 o
   7   9   2        145.35        113.27        13.69 o
   8   9   2          8.67         11.64         6.01 o
   9   9   2          1.65         -4.96         5.40 o
  10   9   2         63.90         67.23        19.44 o
  -9  10   2        102.69        125.11        13.31 o
  -8  10   2         47.07         37.26         6.98 o
  -7  10   2         69.89         70.29         8.62 o
  -6  10   2          0.52          1.05         3.69 o
  -5  10   2          5.91          6.59         5.18 o
  -4  10   2        303.12        322.86        27.32 o
  -3  10   2        129.57        139.30        13.81 o
  -2  10   2         25.06         26.56         4.12 o
  -1  10   2        168.79        164.49        11.57 o
   0  10   2        123.74        131.86         9.54 o
   1  10   2        119.35        116.35        10.93 o
   2  10   2         16.44         19.23         3.67 o
   3  10   2        427.86        446.12        28.13 o
   4  10   2         19.67         22.55         3.82 o
   5  10   2        418.32        368.59        33.43 o
   6  10   2         18.95         12.69         4.84 o
   7  10   2         15.94         20.95         5.53 o
   8  10   2         62.60         53.03         7.80 o
   9  10   2         15.23          7.38         8.17 o
  -8  11   2         31.43         35.95        11.01 o
  -7  11   2          0.64         -2.74         4.50 o
  -6  11   2         20.76         17.27         5.64 o
  -5  11   2          0.06         -3.33         4.80 o
  -4  11   2         62.98         55.63         8.53 o
  -3  11   2         17.67         24.41         5.70 o
  -2  11   2        148.73        136.42        16.27 o
  -1  11   2         11.41         20.41         3.71 o
   0  11   2        205.88        231.57        16.93 o
   1  11   2          9.31          8.09         2.99 o
   2  11   2         77.41         77.31         6.88 o
   3  11   2         18.72         19.92         6.30 o
   4  11   2         17.36          9.17         6.64 o
   5  11   2          7.27          0.35         5.06 o
   6  11   2        104.58        110.82        13.14 o
   7  11   2         11.74         20.27         5.93 o
  -6  12   2         10.24          2.38         5.69 o
  -5  12   2          2.35         11.81         5.66 o
  -4  12   2          8.73          8.46         5.34 o
  -3  12   2         95.20        109.62        19.75 o
  -2  12   2          0.01         -3.68         3.68 o
  -1  12   2         35.32         33.15         7.70 o
   0  12   2         65.23         72.89         7.68 o
   1  12   2         52.90         43.79         6.07 o
   2  12   2         28.83         33.37         5.68 o
   3  12   2         43.81         41.74         7.44 o
   4  12   2        168.02        163.77        17.02 o
   5  12   2         32.52         39.57         7.84 o
   6  12   2         12.15         16.22         6.34 o
  -4  13   2         44.72         66.22        10.20 o
  -3  13   2        373.02        334.97        45.01 o
  -2  13   2         13.08          9.80         4.83 o
  -1  13   2         41.74         43.74         7.03 o
   0  13   2         42.84         42.22         7.03 o
   1  13   2          4.58         12.18         6.22 o
   2  13   2        152.17        149.31        25.40 o
   3  13   2          1.60          4.77         4.64 o
   4  13   2         29.48         33.42         6.53 o
 -13   1   3        217.70        245.85        27.18 o
 -12   1   3          0.36         -3.03         3.03 o
 -11   1   3          1.77          2.83         2.86 o
 -10   1   3        508.75        520.88        30.21 o
  -9   1   3        558.71        591.70        33.37 o
  -8   1   3        306.68        294.09        14.47 o
  -7   1   3        396.24        371.37        17.98 o
  -6   1   3         34.05         28.65         2.51 o
  -5   1   3       1328.63       1548.41        76.10 o
  -4   1   3        968.82       1023.63        46.79 o
  -3   1   3          6.46          6.30         0.79 o
  -2   1   3       4967.47       4891.99       201.23 o
  -1   1   3      11603.22      11602.80       455.77 o
   0   1   3        269.37        270.13        12.39 o
   1   1   3        475.91        473.90        18.60 o
   2   1   3         12.10         13.35         1.04 o
   3   1   3       2009.76       2273.69        98.56 o
   4   1   3        975.68       1167.57        54.10 o
   5   1   3        843.05        876.58        41.05 o
   6   1   3        568.04        506.82        22.45 o
   7   1   3        252.81        290.09        13.04 o
   8   1   3         73.57         53.25         4.00 o
   9   1   3          5.28          4.66         1.87 o
  10   1   3        174.02        171.87        10.65 o
  11   1   3        273.05        314.81        19.40 o
  12   1   3         22.45         22.41         5.93 o
  13   1   3          0.82          0.16         3.73 o
 -13   2   3         12.62          9.33         4.50 o
 -12   2   3         62.96         53.45         7.57 o
 -11   2   3          6.02          5.49         3.07 o
 -10   2   3        232.62        216.55        14.09 o
  -9   2   3        493.11        535.95        27.88 o
  -8   2   3         95.46        100.27         5.90 o
  -7   2   3         64.13         53.23         4.41 o
  -6   2   3        421.05        401.75        18.05 o
  -5   2   3       1126.13       1150.28        53.43 o
  -4   2   3        768.26        837.62        36.22 o
  -3   2   3         25.16         24.90         1.40 o
  -2   2   3       2420.46       2184.12       108.18 o
  -1   2   3       1987.01       2053.64       101.66 o
   0   2   3       8337.68       8246.65       379.28 o
   1   2   3       1242.95       1208.94        63.85 o
   2   2   3        179.63        185.88         8.23 o
   3   2   3       5263.21       5559.02       241.91 o
   4   2   3       1118.24       1213.48        56.40 o
   5   2   3         43.85         43.25         2.93 o
   6   2   3       1922.67       1938.19        89.20 o
   7   2   3         41.00         32.62         2.68 o
   8   2   3          4.41          5.91         1.87 o
   9   2   3         55.76         40.26         4.21 o
  10   2   3         56.33         54.35         4.96 o
  11   2   3        133.66        157.46        12.09 o
  12   2   3         23.79         28.91         5.00 o
  13   2   3          9.03         12.41         4.33 o
 -13   3   3          1.15          0.75         3.80 o
 -12   3   3          0.57          3.93         3.83 o
 -11   3   3          3.41          0.84         4.57 o
 -10   3   3        755.01        754.33        46.44 o
  -9   3   3          5.87         10.01         2.65 o
  -8   3   3       1044.26       1015.67        50.68 o
  -7   3   3        218.82        215.01        10.41 o
  -6   3   3          4.52          2.05         1.21 o
  -5   3   3         24.44         31.97         2.13 o
  -4   3   3         39.23         51.96         3.16 o
  -3   3   3       1247.16       1184.16        54.65 o
  -2   3   3        953.76        916.29        41.74 o
  -1   3   3        868.42        922.53        42.51 o
   0   3   3       3791.35       3639.65       192.77 o
   1   3   3       1217.95       1263.91        82.48 o
   2   3   3         16.05         14.36         1.59 o
   3   3   3        101.02        120.49         6.54 o
   4   3   3          2.72          7.55         1.27 o
   5   3   3        844.89        914.56        45.34 o
   6   3   3         31.63         41.93         3.28 o
   7   3   3          4.83          6.13         1.66 o
   8   3   3        734.76        652.73        31.18 o
   9   3   3        135.41        135.78         8.79 o
  10   3   3         25.74         23.31         3.28 o
  11   3   3         59.15         55.67         5.73 o
  12   3   3         78.96         84.09         8.60 o
 -13   4   3         14.32         11.55         4.80 o
 -12   4   3        407.82        413.08        27.61 o
 -11   4   3         73.41         65.13         7.19 o
 -10   4   3          3.70          1.27         2.75 o
  -9   4   3        361.69        354.60        21.03 o
  -8   4   3         77.08         58.34         4.52 o
  -7   4   3        103.06         87.67         5.07 o
  -6   4   3        297.19        309.62        14.53 o
  -5   4   3        595.46        607.83        30.59 o
  -4   4   3       2675.06       2655.43       123.29 o
  -3   4   3        101.11         97.17         4.53 o
  -2   4   3          9.71          8.95         1.13 o
  -1   4   3        744.62        749.93        37.40 o
   0   4   3        328.53        388.07        23.40 o
   1   4   3       1168.04       1210.51        78.95 o
   2   4   3        922.05        983.65        75.18 o
   3   4   3          2.81          3.51         0.94 o
   4   4   3       1442.81       1573.91        83.02 o
   5   4   3        141.16        136.08         7.56 o
   6   4   3         30.61         34.68         2.97 o
   7   4   3        325.23        251.41        13.81 o
   8   4   3        131.44        145.93        10.00 o
   9   4   3         19.26         18.29         2.91 o
  10   4   3          0.76          0.36         2.41 o
  11   4   3         25.15         18.91         4.47 o
  12   4   3        147.64        149.39        13.90 o
 -12   5   3          0.03          3.67         4.44 o
 -11   5   3          4.70          0.21         3.45 o
 -10   5   3         90.12        114.37        12.27 o
  -9   5   3        233.81        231.73        24.07 o
  -8   5   3          0.56         -0.98         2.12 o
  -7   5   3        518.11        454.30        21.65 o
  -6   5   3        240.01        221.10        11.41 o
  -5   5   3         27.21         24.14         1.93 o
  -4   5   3          7.51          4.05         0.83 o
  -3   5   3        380.54        434.99        20.61 o
  -2   5   3          7.94          2.67         0.99 o
  -1   5   3        657.97        636.28        31.93 o
   0   5   3        156.95        128.89         8.89 o
   1   5   3       3288.95       3443.70       259.82 o
   2   5   3        333.17        318.27        21.84 o
   3   5   3          0.03         -0.11         1.12 o
   4   5   3         60.97         62.93         4.85 o
   5   5   3         11.14         14.35         1.93 o
   6   5   3          4.70          1.52         1.42 o
   7   5   3          4.56         11.41         2.19 o
   8   5   3          1.22          4.84         2.12 o
   9   5   3        165.67        178.48        13.03 o
  10   5   3        179.88        168.65        22.81 o
  11   5   3         49.41         54.58         7.34 o
  12   5   3        121.15        119.88        15.31 o
 -12   6   3         15.75          9.16         4.56 o
 -11   6   3         66.14         55.79         7.57 o
 -10   6   3          5.25          6.24         3.85 o
  -9   6   3          2.88         13.86         3.17 o
  -8   6   3        101.19         76.28         9.85 o
  -7   6   3         10.88         18.83         2.78 o
  -6   6   3         78.38         82.74         7.61 o
  -5   6   3          0.54         -0.76         1.17 o
  -4   6   3        356.74        358.02        17.19 o
  -3   6   3        210.57        250.19        12.79 o
  -2   6   3        137.09        174.04         9.50 o
  -1   6   3        124.94        151.94         8.33 o
   0   6   3        174.29        214.99        10.48 o
   1   6   3         41.19         42.12         3.73 o
   2   6   3         73.08         80.23         7.11 o
   3   6   3          7.67         25.17         3.22 o
   4   6   3        353.65        334.93        23.55 o
   5   6   3        580.72        543.27        29.96 o
   6   6   3        353.23        318.25        17.78 o
   7   6   3         52.07         46.93         6.33 o
   8   6   3         10.75          7.53         2.68 o
   9   6   3          8.03          6.55         4.71 o
  10   6   3         74.71         72.06         8.30 o
  11   6   3         27.59         31.87         7.29 o
 -11   7   3         59.64         73.55         7.76 o
 -10   7   3         20.82         23.66         4.01 o
  -9   7   3         16.13         10.31         2.97 o
  -8   7   3          7.03          5.94         2.58 o
  -7   7   3        198.72        157.71        10.71 o
  -6   7   3        206.41        185.50        13.20 o
  -5   7   3         11.91         10.90         2.38 o
  -4   7   3       1185.58       1147.77        56.67 o
  -3   7   3        426.81        404.88        21.05 o
  -2   7   3        290.47        292.96        16.67 o
  -1   7   3         10.08          7.61         1.52 o
   0   7   3        119.90        130.80         7.98 o
   1   7   3        276.19        316.86        19.51 o
   2   7   3         85.35         82.22         5.78 o
   3   7   3        207.82        222.95        16.24 o
   4   7   3        506.04        542.64        31.79 o
   5   7   3        441.57        464.77        27.49 o
   6   7   3         25.72         31.57         4.19 o
   7   7   3          0.04         -1.41         2.01 o
   8   7   3         58.76         55.77         6.67 o
   9   7   3         38.19         28.25         7.24 o
  10   7   3          3.34          7.23         4.33 o
  11   7   3         92.23        122.64        12.47 o
 -11   8   3          0.18         -0.08         4.59 o
 -10   8   3        172.13        188.39        21.18 o
  -9   8   3          8.94         13.69         3.67 o
  -8   8   3         40.27         35.89         7.32 o
  -7   8   3         37.95         39.36         7.15 o
  -6   8   3        200.84        184.38        13.51 o
  -5   8   3        244.18        285.60        18.93 o
  -4   8   3         10.97          9.11         2.36 o
  -3   8   3        279.33        290.20        23.52 o
  -2   8   3        503.68        475.66        25.70 o
  -1   8   3         54.67         63.08         4.45 o
   0   8   3        307.23        274.13        15.74 o
   1   8   3         79.88         80.35         8.16 o
   2   8   3          1.10          0.33         1.69 o
   3   8   3          0.22         -0.60         1.81 o
   4   8   3        224.30        227.67        15.58 o
   5   8   3          1.01          1.14         2.02 o
   6   8   3        102.14        115.79        14.75 o
   7   8   3         11.04         12.29         5.30 o
   8   8   3         48.68         49.10        16.44 o
   9   8   3          8.38         12.40         5.52 o
  10   8   3         71.31         63.42        10.54 o
 -10   9   3        640.44        704.17        43.76 o
  -9   9   3        105.98        142.83        12.17 o
  -8   9   3         23.63         23.86         4.76 o
  -7   9   3         41.76         46.31         7.12 o
  -6   9   3         26.19         22.27         5.76 o
  -5   9   3         86.92         73.11         7.02 o
  -4   9   3         20.34         15.37         4.10 o
  -3   9   3         11.64         19.58         2.91 o
  -2   9   3        517.13        589.42        38.63 o
  -1   9   3        344.72        333.59        19.41 o
   0   9   3         28.26         25.87         2.89 o
   1   9   3          6.66          3.42         2.12 o
   2   9   3         24.40         34.07         4.70 o
   3   9   3          0.42          3.26         2.19 o
   4   9   3         24.88         23.64         3.21 o
   5   9   3         19.52         25.25         3.98 o
   6   9   3        323.99        331.34        29.39 o
   7   9   3        107.14        110.73        16.46 o
   8   9   3          8.39         -2.26         5.12 o
   9   9   3         25.73         20.63         7.02 o
  -9  10   3        244.27        271.69        20.12 o
  -8  10   3          8.69          6.07         4.23 o
  -7  10   3         85.83         99.25        11.49 o
  -6  10   3        118.09        135.00        12.35 o
  -5  10   3         17.30         13.94         4.39 o
  -4  10   3        320.25        297.70        25.81 o
  -3  10   3         51.98         58.45        11.23 o
  -2  10   3         57.70         49.75         5.48 o
  -1  10   3        461.14        497.74        33.77 o
   0  10   3         11.91         13.02         3.04 o
   1  10   3        401.04        377.34        23.55 o
   2  10   3          9.84         13.36         3.11 o
   3  10   3         51.47         50.19         5.36 o
   4  10   3        254.87        282.55        18.87 o
   5  10   3         50.96         44.79         6.38 o
   6  10   3          3.27         -0.90         3.56 o
   7  10   3        229.99        220.87        17.92 o
   8  10   3          1.14          2.99         4.37 o
   9  10   3         23.59         25.16         9.12 o
  -8  11   3        159.80        166.81        15.16 o
  -7  11   3          0.84         -3.66         4.54 o
  -6  11   3         16.23         12.08         6.78 o
  -5  11   3        346.42        321.59        28.70 o
  -4  11   3        257.87        293.93        26.17 o
  -3  11   3        174.54        193.14        18.65 o
  -2  11   3         59.49         64.05         8.52 o
  -1  11   3        302.20        298.86        34.79 o
   0  11   3        280.70        280.94        20.25 o
   1  11   3        128.96        143.73        10.76 o
   2  11   3          6.83          7.39         2.96 o
   3  11   3         14.94          7.74         5.29 o
   4  11   3          0.55         -2.57         4.26 o
   5  11   3         53.84         55.15         8.58 o
   6  11   3         48.67         41.16         7.29 o
   7  11   3        331.20        303.51        23.82 o
  -6  12   3         17.69         23.70         7.05 o
  -5  12   3          9.26         12.49         5.80 o
  -4  12   3         27.23         12.48         8.13 o
  -3  12   3         28.71         18.11         5.98 o
  -2  12   3         33.73         38.30         6.30 o
  -1  12   3         31.13         32.42         5.80 o
   0  12   3          6.34          9.86         4.38 o
   1  12   3         49.74         53.01         6.34 o
   2  12   3         36.06         34.17         5.06 o
   3  12   3         43.35         40.80         7.49 o
   4  12   3         61.32         59.57         9.08 o
   5  12   3         11.18         10.79         5.82 o
   6  12   3          0.44          8.00         7.03 o
  -4  13   3          0.00         -1.81         5.49 o
  -3  13   3         14.40         15.53         6.19 o
  -2  13   3         15.47          3.01         5.65 o
  -1  13   3          4.17          6.08         4.91 o
   0  13   3          0.01         -1.18         4.35 o
   1  13   3          0.05          0.47         5.97 o
   2  13   3          2.35          1.33         7.10 o
   3  13   3         40.18         27.06         6.29 o
   4  13   3        109.41        122.29        16.77 o
 -13   0   4         88.62         60.37        21.25 o
 -12   0   4         23.31         15.32        11.62 o
 -11   0   4        219.45        264.39        23.75 o
 -10   0   4        411.07        455.94        38.77 o
  -9   0   4          0.13          4.72         3.21 o
  -8   0   4        660.57        619.09        40.94 o
  -7   0   4       3467.70       3638.13       234.81 o
  -6   0   4         39.78         33.98         3.58 o
  -5   0   4        208.37        248.94        16.95 o
  -4   0   4       1185.94       1282.15        84.54 o
  -3   0   4       4607.19       5234.10       393.44 o
  -2   0   4         56.28         64.59         4.27 o
  -1   0   4      15737.80      16560.65       966.22 o
   0   0   4        114.54        142.03         7.66 o
   1   0   4       4926.20       5184.45       338.51 o
   2   0   4        174.61        167.51        10.02 o
   3   0   4        149.93        165.14         9.86 o
   4   0   4       3968.30       4478.11       261.29 o
   5   0   4        238.97        281.70        18.90 o
   6   0   4        871.17        847.39        65.56 o
   7   0   4        954.34        891.21        59.36 o
   8   0   4         29.87         26.52         3.76 o
   9   0   4        376.77        377.95        26.94 o
  10   0   4          9.37         10.94         4.53 o
  11   0   4        156.13        172.54        17.31 o
  12   0   4          7.94         11.23         5.61 o
  13   0   4        140.86        177.13        18.72 o
 -13   1   4        194.75        204.66        17.11 o
 -12   1   4         50.36         50.34         9.78 o
 -11   1   4         47.45         42.23         5.57 o
 -10   1   4          3.75          7.84         2.67 o
  -9   1   4        344.96        346.06        18.73 o
  -8   1   4        749.56        723.00        33.97 o
  -7   1   4        701.52        693.93        33.07 o
  -6   1   4          0.07         -0.34         1.11 o
  -5   1   4        463.31        514.13        24.11 o
  -4   1   4        397.14        412.59        19.20 o
  -3   1   4       1817.53       1949.87        85.31 o
  -2   1   4         26.93         21.41         1.25 o
  -1   1   4      22732.99      24127.20      1045.00 o
   0   1   4         49.45         40.14         1.81 o
   1   1   4        443.79        429.92        16.95 o
   2   1   4        107.62         97.32         4.85 o
   3   1   4       1195.57       1269.42        55.57 o
   4   1   4       1061.19       1195.77        55.56 o
   5   1   4        657.96        681.48        31.69 o
   6   1   4        203.66        195.02         9.44 o
   7   1   4       1461.97       1459.70        63.73 o
   8   1   4        298.06        257.56        13.27 o
   9   1   4        154.92        129.79         7.80 o
  10   1   4          1.78          0.90         1.91 o
  11   1   4        140.81        159.62        10.46 o
  12   1   4          0.36          2.71         3.20 o
  13   1   4         88.18         85.16         8.71 o
 -13   2   4          5.09          4.86         4.05 o
 -12   2   4        215.96        227.96        17.16 o
 -11   2   4         87.20         89.71         8.38 o
 -10   2   4         24.55         15.69         4.14 o
  -9   2   4        447.06        506.94        26.14 o
  -8   2   4        196.70        166.86         8.80 o
  -7   2   4        505.13        430.65        19.98 o
  -6   2   4         13.76         15.19         2.00 o
  -5   2   4       1379.98       1556.80        71.30 o
  -4   2   4       2229.92       2442.46       130.54 o
  -3   2   4         15.63         21.68         1.27 o
  -2   2   4         43.29         35.12         2.19 o
  -1   2   4      23315.20      24041.99      1104.77 o
   0   2   4      13962.33      13477.42       661.71 o
   1   2   4        499.11        527.83        26.35 o
   2   2   4       2307.85       2356.59       108.95 o
   3   2   4       2340.49       2598.85       106.89 o
   4   2   4         53.14         54.19         3.06 o
   5   2   4          1.89          1.65         1.44 o
   6   2   4        446.77        511.08        24.45 o
   7   2   4       3658.00       3807.08       176.30 o
   8   2   4        317.07        314.41        17.00 o
   9   2   4         68.54         68.59         5.43 o
  10   2   4         52.14         61.57         5.28 o
  11   2   4         31.80         23.81         3.65 o
  12   2   4        144.89        170.31        13.59 o
  13   2   4         69.50         77.95        15.97 o
 -13   3   4         16.59         16.49         5.19 o
 -12   3   4         15.16         20.26         4.58 o
 -11   3   4        401.93        440.46        29.15 o
 -10   3   4         82.52         90.20         8.05 o
  -9   3   4        870.05        850.20        46.23 o
  -8   3   4         13.57          4.60         1.60 o
  -7   3   4         35.84         27.07         2.51 o
  -6   3   4         44.19         50.30         3.18 o
  -5   3   4          0.15          4.13         0.95 o
  -4   3   4        861.87        808.48        37.69 o
  -3   3   4         85.50        102.05         4.91 o
  -2   3   4         19.29         28.67         1.89 o
  -1   3   4       2698.52       2521.28       115.68 o
   0   3   4        155.44        152.22         8.80 o
   1   3   4        525.07        564.70        36.97 o
   2   3   4         83.15         99.15         4.97 o
   3   3   4        409.79        413.12        20.60 o
   4   3   4          8.36          6.80         1.28 o
   5   3   4         67.98         68.67         3.66 o
   6   3   4        503.28        526.61        26.80 o
   7   3   4       2055.09       1955.48        97.24 o
   8   3   4          0.42          3.41         1.88 o
   9   3   4         90.37         92.55         6.58 o
  10   3   4         15.84         15.98         4.16 o
  11   3   4          8.22          6.48         2.99 o
  12   3   4         54.10         62.98         7.36 o
 -13   4   4         24.79         24.19         6.01 o
 -12   4   4         85.09         84.96        16.81 o
 -11   4   4         62.84         51.00         6.38 o
 -10   4   4        117.90        126.47        10.51 o
  -9   4   4        144.29        137.91         9.66 o
  -8   4   4          8.47         14.10         2.85 o
  -7   4   4        217.01        179.01         8.88 o
  -6   4   4        382.98        343.95        15.73 o
  -5   4   4         65.76         76.94         4.69 o
  -4   4   4        190.44        190.70         8.72 o
  -3   4   4        491.03        486.56        22.49 o
  -2   4   4          7.59          6.13         0.83 o
  -1   4   4        822.67        858.85        42.20 o
   0   4   4        823.43        793.08        46.31 o
   1   4   4       2976.99       3076.18       201.01 o
   2   4   4        196.98        215.06        18.55 o
   3   4   4         22.09         20.20         1.75 o
   4   4   4         92.09         94.61         5.22 o
   5   4   4         27.83         32.08         2.67 o
   6   4   4        127.79        121.85         6.60 o
   7   4   4       1030.35        962.17        48.23 o
   8   4   4         54.72         56.49         4.57 o
   9   4   4          0.72         -0.55         2.00 o
  10   4   4        181.61        196.12        13.05 o
  11   4   4          3.16          0.04         3.02 o
  12   4   4        105.00        127.51        12.49 o
 -12   5   4          6.01          3.69         5.25 o
 -11   5   4          0.20          5.27         3.39 o
 -10   5   4         12.22         10.85         3.11 o
  -9   5   4        191.63        166.23        11.21 o
  -8   5   4        347.26        273.72        16.66 o
  -7   5   4          1.39          0.70         1.70 o
  -6   5   4       1043.70       1022.75        51.59 o
  -5   5   4         57.66         59.74         3.92 o
  -4   5   4          0.45         -0.81         0.81 o
  -3   5   4         80.29         65.05         3.52 o
  -2   5   4        168.91        180.93         8.90 o
  -1   5   4        283.44        317.48        15.01 o
   0   5   4       1227.09       1229.91        79.87 o
   1   5   4        229.67        272.90        18.70 o
   2   5   4        280.93        318.22        22.07 o
   3   5   4        107.98        146.58         9.71 o
   4   5   4          1.88         -0.54         0.95 o
   5   5   4         27.16         26.89         2.50 o
   6   5   4          0.75          2.24         1.44 o
   7   5   4         95.63         85.69         5.91 o
   8   5   4        116.93        109.97         7.60 o
   9   5   4          1.27          0.51         2.60 o
  10   5   4        197.77        202.85        14.60 o
  11   5   4        187.40        216.06        22.54 o
  12   5   4         70.23         69.56         8.57 o
 -12   6   4          3.69          4.57         4.19 o
 -11   6   4        334.37        367.09        30.22 o
 -10   6   4         25.19         25.53         3.82 o
  -9   6   4         72.71         75.02         6.95 o
  -8   6   4          1.55          2.75         2.11 o
  -7   6   4          7.41          5.19         2.17 o
  -6   6   4         66.13         60.58         4.57 o
  -5   6   4         44.37         40.03         3.02 o
  -4   6   4          0.55          1.59         1.12 o
  -3   6   4          1.16          1.05         1.10 o
  -2   6   4         16.28         13.22         1.80 o
  -1   6   4        103.41        100.28         5.92 o
   0   6   4         41.35         42.97         2.88 o
   1   6   4        297.62        286.34        20.74 o
   2   6   4        162.10        164.15        12.28 o
   3   6   4        581.78        597.41        35.96 o
   4   6   4          8.46         13.61         2.31 o
   5   6   4         17.94         17.42         3.70 o
   6   6   4        468.64        437.43        24.71 o
   7   6   4         36.15         40.24         3.91 o
   8   6   4          9.51         11.34         2.80 o
   9   6   4         46.32         41.62         6.53 o
  10   6   4        583.73        588.18        41.27 o
  11   6   4         47.74         48.30         7.07 o
 -11   7   4        960.71       1058.69        65.17 o
 -10   7   4         17.85         16.16         3.63 o
  -9   7   4         79.81         76.74         6.58 o
  -8   7   4         18.16         20.79         5.32 o
  -7   7   4        112.28        114.02         7.73 o
  -6   7   4          4.43          3.82         2.30 o
  -5   7   4         68.69         56.21         4.75 o
  -4   7   4         42.97         44.52         3.59 o
  -3   7   4       2472.98       2345.93       114.36 o
  -2   7   4          7.37          6.35         1.69 o
  -1   7   4         17.08         16.51         2.70 o
   0   7   4        235.39        241.47        14.08 o
   1   7   4        180.85        216.03        13.55 o
   2   7   4        213.43        253.57        18.47 o
   3   7   4         68.19         82.90         8.04 o
   4   7   4        411.38        434.84        26.97 o
   5   7   4        621.69        638.57        38.30 o
   6   7   4          9.66          1.84         2.59 o
   7   7   4          0.39         -2.78         2.85 o
   8   7   4          0.47          0.80         2.51 o
   9   7   4          3.51          5.75         3.75 o
  10   7   4        212.54        204.83        17.50 o
  11   7   4        108.47        120.41        12.14 o
 -11   8   4        313.57        352.17        24.54 o
 -10   8   4         79.19         85.86         7.74 o
  -9   8   4         25.06         31.61         4.53 o
  -8   8   4          2.89          3.62         3.26 o
  -7   8   4        209.88        222.49        15.97 o
  -6   8   4          0.03         -2.37         2.37 o
  -5   8   4        767.79        814.32        48.76 o
  -4   8   4       1943.02       1899.87       112.11 o
  -3   8   4        755.84        725.69        39.80 o
  -2   8   4         83.18         82.49         5.89 o
  -1   8   4         68.00         62.00         4.77 o
   0   8   4        171.52        162.72        10.23 o
   1   8   4        742.02        678.60        40.85 o
   2   8   4         93.16         95.56         6.92 o
   3   8   4        612.16        644.47        65.00 o
   4   8   4       1138.70       1220.85        81.44 o
   5   8   4         36.95         26.82         3.58 o
   6   8   4        119.50        101.87         9.60 o
   7   8   4         69.37         71.69         7.93 o
   8   8   4        234.27        218.84        30.12 o
   9   8   4          0.81          0.06         5.09 o
  10   8   4          1.34          1.51         7.60 o
 -10   9   4         77.17         73.50        11.53 o
  -9   9   4         38.51         31.11         5.79 o
  -8   9   4          2.52          4.72         3.44 o
  -7   9   4         30.37         38.65         7.72 o
  -6   9   4          7.26          7.36         3.25 o
  -5   9   4         67.40         75.43         9.20 o
  -4   9   4        101.75        122.82         9.66 o
  -3   9   4          3.69         10.41         2.80 o
  -2   9   4         50.57         50.31         5.41 o
  -1   9   4         74.94         88.97         6.96 o
   0   9   4         17.59         19.79         2.70 o
   1   9   4         31.72         31.85         3.26 o
   2   9   4         12.76         13.62         2.76 o
   3   9   4         14.93         13.39         3.22 o
   4   9   4        127.99        127.48         8.61 o
   5   9   4        272.63        282.60        20.60 o
   6   9   4         84.46         89.64         9.27 o
   7   9   4         77.68         72.27        13.51 o
   8   9   4         15.60          4.29         4.91 o
   9   9   4         42.31         33.59         8.37 o
  -9  10   4          1.63          5.55         4.67 o
  -8  10   4          0.05         -2.05         4.00 o
  -7  10   4          0.43         -0.44         3.56 o
  -6  10   4         60.37         59.26         7.45 o
  -5  10   4         17.79         10.05         4.71 o
  -4  10   4        744.71        862.59        57.93 o
  -3  10   4        164.70        159.04        13.53 o
  -2  10   4         79.14         71.84         8.47 o
  -1  10   4        178.09        194.69        14.02 o
   0  10   4         43.31         43.15         4.44 o
   1  10   4        181.29        164.34        11.45 o
   2  10   4         19.40         15.32         3.75 o
   3  10   4          6.69          2.97         2.72 o
   4  10   4         59.60         54.98         5.70 o
   5  10   4          4.33          2.67         3.64 o
   6  10   4        102.03        116.31        12.30 o
   7  10   4        232.26        232.26        19.34 o
   8  10   4         31.80         35.81         6.88 o
  -8  11   4          0.83          1.03         5.10 o
  -7  11   4         34.52         34.49         7.81 o
  -6  11   4         43.17         60.40         9.10 o
  -5  11   4         41.72         52.72        20.17 o
  -4  11   4        166.39        139.91        14.61 o
  -3  11   4         19.50          9.80         4.60 o
  -2  11   4         12.60          8.45         4.54 o
  -1  11   4        232.16        228.85        19.97 o
   0  11   4          3.24          3.96         2.85 o
   1  11   4          5.93          1.21         2.52 o
   2  11   4          0.10         -0.89         2.61 o
   3  11   4          6.78          7.41         3.78 o
   4  11   4          2.87          0.48         4.55 o
   5  11   4          7.34          9.13         4.83 o
   6  11   4         15.11         15.68         5.57 o
   7  11   4         49.19         57.64        18.26 o
  -6  12   4          2.68          5.27         6.33 o
  -5  12   4          8.43          4.47        10.35 o
  -4  12   4          0.00         -0.67         5.14 o
  -3  12   4        117.15         97.10        18.55 o
  -2  12   4         11.71         14.28         6.24 o
  -1  12   4        250.66        270.16        23.81 o
   0  12   4          3.71          8.21         4.51 o
   1  12   4          0.23          2.27         3.00 o
   2  12   4         49.62         53.26         5.97 o
   3  12   4         86.29        103.80        10.22 o
   4  12   4          0.55          1.07         5.18 o
   5  12   4          6.88         17.31         6.11 o
   6  12   4         18.31          7.00         6.27 o
  -4  13   4         23.96         15.22         6.54 o
  -3  13   4         16.43         23.56         6.29 o
  -2  13   4          0.00          7.15         5.67 o
  -1  13   4        581.73        641.02        51.01 o
   0  13   4        146.05        181.76        17.51 o
   1  13   4          0.03         -1.63         4.95 o
   2  13   4        111.02        115.65        15.85 o
   3  13   4         91.73         93.90        12.51 o
 -13   1   5        169.19        180.82        16.24 o
 -12   1   5        169.94        198.78        15.35 o
 -11   1   5          1.27          2.15         2.84 o
 -10   1   5         80.25         71.82         6.31 o
  -9   1   5       1379.07       1377.38        68.89 o
  -8   1   5         23.07         17.70         2.10 o
  -7   1   5        308.47        308.28        15.05 o
  -6   1   5       1209.25       1192.41        59.25 o
  -5   1   5       1075.48       1136.51        53.14 o
  -4   1   5       1265.63       1429.22        76.11 o
  -3   1   5         32.48         25.19         1.35 o
  -2   1   5        972.87        853.95        36.89 o
  -1   1   5       6661.53       6659.53       306.34 o
   0   1   5        959.08        924.96        45.35 o
   1   1   5          4.99          4.76         0.58 o
   2   1   5       4219.72       4217.70       194.23 o
   3   1   5       1542.89       1661.27        81.84 o
   4   1   5       1862.30       2072.17        90.54 o
   5   1   5        116.53        157.61         8.12 o
   6   1   5         12.26         15.28         1.81 o
   7   1   5        973.84        904.11        42.44 o
   8   1   5        100.56        115.49         6.71 o
   9   1   5          9.23          7.29         1.93 o
  10   1   5        178.89        170.72        10.74 o
  11   1   5        173.40        179.31        11.54 o
  12   1   5        480.00        517.86        30.91 o
 -13   2   5        110.71        102.77        13.21 o
 -12   2   5          0.46          3.45         3.05 o
 -11   2   5        352.48        359.24        23.16 o
 -10   2   5        387.82        437.77        28.22 o
  -9   2   5        125.28        124.38         7.92 o
  -8   2   5         24.31         16.55         2.09 o
  -7   2   5       1252.22       1218.93        60.65 o
  -6   2   5          0.54         -0.96         1.08 o
  -5   2   5        187.35        203.57        11.83 o
  -4   2   5        907.30       1128.56        44.74 o
  -3   2   5       1972.98       1988.04       104.31 o
  -2   2   5       9584.56       9703.43       420.41 o
  -1   2   5       7631.80       6510.44       298.40 o
   0   2   5       5788.48       5884.91       313.45 o
   1   2   5         41.94         46.96         2.53 o
   2   2   5       1082.78       1115.48        51.17 o
   3   2   5         10.34         12.50         1.33 o
   4   2   5        911.83        939.64        41.06 o
   5   2   5        118.90         95.94         5.33 o
   6   2   5        840.29        793.86        37.68 o
   7   2   5       1889.88       1841.40        85.75 o
   8   2   5         71.19         71.58         5.21 o
   9   2   5        148.02        152.64         9.48 o
  10   2   5         84.14         80.20         8.78 o
  11   2   5          3.48          2.36         2.87 o
  12   2   5        209.58        214.92        14.57 o
 -13   3   5          7.37         -1.75         4.00 o
 -12   3   5         25.85         28.11         4.98 o
 -11   3   5          0.01         -0.97         2.89 o
 -10   3   5         36.30         37.13         4.99 o
  -9   3   5        160.68        144.23        12.26 o
  -8   3   5         12.55         13.01         2.86 o
  -7   3   5        196.22        157.80         8.38 o
  -6   3   5        219.62        213.19        10.90 o
  -5   3   5          8.26         11.71         1.36 o
  -4   3   5         38.36         56.51         3.55 o
  -3   3   5        178.39        174.63         8.52 o
  -2   3   5       2834.72       2695.63       116.49 o
  -1   3   5        171.22        171.58         7.67 o
   0   3   5        191.69        170.36         8.77 o
   1   3   5        794.65        860.47        50.56 o
   2   3   5        155.69        147.12         7.21 o
   3   3   5        131.77        153.24         7.16 o
   4   3   5        640.14        659.75        29.37 o
   5   3   5        113.39        128.41         6.30 o
   6   3   5       1435.57       1467.57        73.33 o
   7   3   5         12.01         11.92         2.09 o
   8   3   5          0.00         -0.67         1.61 o
   9   3   5        200.74        182.07        10.89 o
  10   3   5          3.40         -0.86         2.56 o
  11   3   5          5.38          1.59         2.73 o
  12   3   5         32.34         24.09         4.52 o
 -13   4   5          0.72          3.03         3.87 o
 -12   4   5         30.75         29.94         5.45 o
 -11   4   5        239.46        232.23        16.75 o
 -10   4   5        220.31        210.97        13.83 o
  -9   4   5         10.54          7.27         2.66 o
  -8   4   5          6.66          6.42         2.02 o
  -7   4   5        488.88        357.96        19.12 o
  -6   4   5         80.56         76.81         5.36 o
  -5   4   5        545.44        590.97        25.79 o
  -4   4   5        704.06        747.14        39.96 o
  -3   4   5       1640.67       1790.05        88.17 o
  -2   4   5       2111.31       2099.27        90.99 o
  -1   4   5        447.83        468.22        23.45 o
   0   4   5         33.27         33.80         2.45 o
   1   4   5        119.24        154.64        17.29 o
   2   4   5        613.45        619.47        35.46 o
   3   4   5        173.38        192.97        10.15 o
   4   4   5        448.03        473.54        22.45 o
   5   4   5        615.88        639.01        29.28 o
   6   4   5        446.53        492.59        25.12 o
   7   4   5          7.21         12.82         2.11 o
   8   4   5         41.35         39.11         3.72 o
   9   4   5        128.92        117.96         7.75 o
  10   4   5          5.46          4.70         2.71 o
  11   4   5         29.34         29.05         4.47 o
  12   4   5         86.56         92.94        12.16 o
 -12   5   5        117.18        139.07        15.75 o
 -11   5   5        395.50        356.88        22.04 o
 -10   5   5        529.06        604.60        35.62 o
  -9   5   5         57.66         47.23         4.83 o
  -8   5   5         27.78         14.73         2.69 o
  -7   5   5       1151.32       1029.72        48.58 o
  -6   5   5        387.03        395.43        18.70 o
  -5   5   5        178.47        170.01         8.62 o
  -4   5   5        395.51        411.43        19.58 o
  -3   5   5        168.83        172.82        11.37 o
  -2   5   5       1327.14       1230.89        57.54 o
  -1   5   5        995.27       1014.63        49.08 o
   0   5   5        257.70        245.29        15.03 o
   1   5   5       2296.44       2381.46       155.83 o
   2   5   5        467.54        486.68        32.90 o
   3   5   5        200.06        226.87        14.51 o
   4   5   5        441.11        445.94        20.53 o
   5   5   5         54.46         58.63         4.26 o
   6   5   5        180.74        158.80         9.11 o
   7   5   5         30.67         27.44         2.97 o
   8   5   5          1.53         -1.00         1.77 o
   9   5   5        656.93        621.68        35.27 o
  10   5   5         38.47         51.73         5.87 o
  11   5   5        575.19        634.94        45.22 o
  12   5   5          2.85         -0.34         4.21 o
 -12   6   5          0.09          1.52         4.59 o
 -11   6   5          1.54          0.11         3.02 o
 -10   6   5          8.27          0.18         2.74 o
  -9   6   5          0.68          3.28         2.35 o
  -8   6   5         32.02         26.43         3.34 o
  -7   6   5        192.62        151.69         8.74 o
  -6   6   5        146.53        149.23         8.28 o
  -5   6   5        667.94        627.56        32.16 o
  -4   6   5         97.32        103.65         6.32 o
  -3   6   5         25.07         24.65         1.97 o
  -2   6   5        200.48        172.73         9.39 o
  -1   6   5        139.59        149.33         8.23 o
   0   6   5          6.24          5.90         1.60 o
   1   6   5        256.79        303.36        20.62 o
   2   6   5          4.88          2.69         1.91 o
   3   6   5        436.81        455.77        27.54 o
   4   6   5         16.95         19.82         2.71 o
   5   6   5          3.27          1.28         1.81 o
   6   6   5          0.91          1.85         1.65 o
   7   6   5          7.01          6.41         2.25 o
   8   6   5         22.71         24.03         3.45 o
   9   6   5         10.50         25.22         4.17 o
  10   6   5         45.99         52.31        10.47 o
  11   6   5         33.17         32.22         8.54 o
 -11   7   5          0.00          2.87         3.73 o
 -10   7   5        249.30        268.18        17.55 o
  -9   7   5         18.50         15.41         3.36 o
  -8   7   5        155.57        134.82         9.72 o
  -7   7   5         46.01         43.46         4.40 o
  -6   7   5         40.59         47.38         4.63 o
  -5   7   5        122.56        117.58         8.18 o
  -4   7   5         21.80         23.90         2.54 o
  -3   7   5         18.07         23.37         3.43 o
  -2   7   5        546.37        541.10        27.29 o
  -1   7   5          5.09          7.47         1.65 o
   0   7   5          3.10          0.91         1.39 o
   1   7   5         44.42         55.39         4.82 o
   2   7   5        233.35        239.40        25.87 o
   3   7   5          3.04          5.59         2.17 o
   4   7   5          6.02         10.89         2.38 o
   5   7   5         49.52         48.51         7.01 o
   6   7   5        520.05        547.02        33.42 o
   7   7   5        306.48        288.06        21.31 o
   8   7   5         11.74         12.12         5.29 o
   9   7   5        118.46        113.08        14.46 o
  10   7   5         78.93         95.64         9.95 o
  11   7   5          6.32          6.26         4.71 o
 -11   8   5         55.79         51.01         7.08 o
 -10   8   5        352.74        362.84        21.79 o
  -9   8   5         21.66         19.54         3.95 o
  -8   8   5          7.37         -0.72         3.26 o
  -7   8   5         18.85         13.17         3.35 o
  -6   8   5        135.60        117.59         9.61 o
  -5   8   5         87.41         96.57         8.26 o
  -4   8   5         26.13         25.35         3.75 o
  -3   8   5         21.24         26.51         3.02 o
  -2   8   5       1279.31       1328.28        71.33 o
  -1   8   5        111.59        138.96         9.62 o
   0   8   5         19.15         15.81         2.31 o
   1   8   5          2.62         -0.52         1.72 o
   2   8   5         54.22         47.98         4.80 o
   3   8   5         54.13         64.94         6.70 o
   4   8   5         44.28         31.69         3.86 o
   5   8   5        249.52        234.74        21.48 o
   6   8   5        937.05        930.84        60.15 o
   7   8   5          4.49         -3.06         3.06 o
   8   8   5          1.24          8.43         7.85 o
   9   8   5         12.72         14.91         6.30 o
  10   8   5         12.56         16.22         6.75 o
 -10   9   5          1.21          6.07         4.36 o
  -9   9   5         24.71         19.42         4.99 o
  -8   9   5          0.65         -0.65         3.39 o
  -7   9   5          1.00          1.66         3.16 o
  -6   9   5          1.34          2.44         3.44 o
  -5   9   5         51.77         45.75        10.15 o
  -4   9   5        491.61        458.32        29.09 o
  -3   9   5         42.45         41.93         9.32 o
  -2   9   5        350.39        315.74        20.63 o
  -1   9   5         20.04         22.32         3.11 o
   0   9   5        124.99        116.00         7.98 o
   1   9   5         25.73         25.11         4.13 o
   2   9   5          3.05         -0.49         2.00 o
   3   9   5          5.34          3.84         2.31 o
   4   9   5        313.97        333.80        23.78 o
   5   9   5         35.20         23.47         7.08 o
   6   9   5        192.54        188.59        15.80 o
   7   9   5         69.91         80.27        22.09 o
   8   9   5        202.42        196.41        45.41 o
   9   9   5         66.51         67.91        10.69 o
  -9  10   5          0.40          5.85         4.51 o
  -8  10   5         14.53          9.20         4.42 o
  -7  10   5          5.01          7.21         3.76 o
  -6  10   5         21.42         19.35         6.51 o
  -5  10   5        232.63        253.37        23.09 o
  -4  10   5        130.67        157.53        13.54 o
  -3  10   5        143.23        157.43        16.88 o
  -2  10   5        122.53        121.68        12.41 o
  -1  10   5         20.87         18.62         3.15 o
   0  10   5         85.87         92.89         6.96 o
   1  10   5          0.97         -2.74         2.93 o
   2  10   5        164.77        177.13        12.83 o
   3  10   5         66.35         69.21         7.16 o
   4  10   5          8.76         12.17         3.22 o
   5  10   5        102.53        106.58         9.08 o
   6  10   5         69.86         62.93         7.77 o
   7  10   5         59.20         44.58         8.58 o
   8  10   5         13.86          4.51         6.54 o
  -8  11   5          0.88         -0.09         4.57 o
  -7  11   5         69.18         59.93         8.29 o
  -6  11   5         46.18         45.93         7.81 o
  -5  11   5        225.89        257.61        23.98 o
  -4  11   5          1.23          4.65         3.89 o
  -3  11   5        144.95        161.82        15.49 o
  -2  11   5         18.20         11.53         5.06 o
  -1  11   5          7.98          2.51         4.02 o
   0  11   5          2.30          1.10         3.22 o
   1  11   5          3.21         -0.40         2.50 o
   2  11   5         76.16         67.70         6.52 o
   3  11   5        789.62        746.90        51.47 o
   4  11   5          2.81          3.50         3.81 o
   5  11   5         67.43         73.47         8.83 o
   6  11   5         11.13         11.37         5.69 o
   7  11   5          8.11         13.27         5.59 o
  -6  12   5          9.38         14.23         6.39 o
  -5  12   5         73.87         78.23        10.68 o
  -4  12   5        156.72        152.26        15.80 o
  -3  12   5          0.05         -3.86         4.89 o
  -2  12   5         34.65         32.31         6.10 o
  -1  12   5         39.90         41.72         6.79 o
   0  12   5         76.25         72.51         8.93 o
   1  12   5         65.87         51.06         7.33 o
   2  12   5          5.22          5.50         3.51 o
   3  12   5          0.27         -2.33         3.58 o
   4  12   5          6.47          9.90         5.25 o
   5  12   5         67.62         76.49        11.01 o
  -4  13   5         16.19         26.92         7.65 o
  -3  13   5          0.90         -4.30         4.78 o
  -2  13   5         18.80         15.04         5.51 o
  -1  13   5         33.32         44.94         7.62 o
   0  13   5        104.38         77.01         9.85 o
   1  13   5         16.83         14.43        10.32 o
   2  13   5         13.34          3.89         6.38 o
   3  13   5          7.97         14.51         6.95 o
 -13   0   6        149.57        166.53        21.54 o
 -12   0   6         27.40         38.92         8.67 o
 -11   0   6         31.76         38.11         9.43 o
 -10   0   6          1.36          1.74         3.25 o
  -9   0   6        287.28        275.56        19.95 o
  -8   0   6        612.47        605.56        40.29 o
  -7   0   6       1301.84       1203.58        79.37 o
  -6   0   6       1853.14       1931.50       124.05 o
  -5   0   6        495.78        521.87        33.43 o
  -4   0   6        395.05        425.53        25.64 o
  -3   0   6       1826.07       2035.15       118.82 o
  -2   0   6       4104.25       4138.37       269.74 o
  -1   0   6       9916.11      10131.42       589.84 o
   0   0   6        305.79        385.74        21.88 o
   1   0   6       5128.29       5075.51       270.28 o
   2   0   6       1558.86       1618.79       105.66 o
   3   0   6       4587.55       5180.97       336.18 o
   4   0   6          3.82          2.20         1.07 o
   5   0   6        308.79        326.35        19.23 o
   6   0   6         64.98         71.49         7.56 o
   7   0   6         43.93         43.84         4.80 o
   8   0   6          5.98          3.04         3.05 o
   9   0   6        376.18        343.79        24.67 o
  10   0   6         31.81         35.54         5.18 o
  11   0   6        179.37        182.27        15.09 o
  12   0   6        279.03        329.57        30.03 o
 -13   1   6          3.57          1.79         4.54 o
 -12   1   6          6.17          6.06         3.45 o
 -11   1   6        147.36        155.10        12.27 o
 -10   1   6          3.85          1.82         2.46 o
  -9   1   6         92.58         96.99         6.09 o
  -8   1   6       1917.84       1831.80        90.24 o
  -7   1   6        233.01        243.04        12.40 o
  -6   1   6          4.50          6.34         1.30 o
  -5   1   6         32.72         29.53         2.27 o
  -4   1   6          2.41          2.23         0.70 o
  -3   1   6         35.92         45.00         2.46 o
  -2   1   6        233.44        191.13         7.67 o
  -1   1   6        666.59        685.79        28.37 o
   0   1   6        613.52        566.03        26.18 o
   1   1   6       2010.76       1980.46        81.38 o
   2   1   6          1.90          4.59         0.79 o
   3   1   6          0.03          0.46         0.58 o
   4   1   6         46.29         52.30         2.84 o
   5   1   6         31.42         35.02         2.57 o
   6   1   6         16.07         15.11         2.40 o
   7   1   6         15.34         11.81         2.09 o
   8   1   6        192.66        158.60         8.91 o
   9   1   6         34.47         37.62         4.29 o
  10   1   6          0.66         -1.27         2.00 o
  11   1   6          0.18         -0.94         2.58 o
  12   1   6          6.10         10.90         3.73 o
 -13   2   6         14.91         11.37         4.95 o
 -12   2   6        155.63        161.81        13.33 o
 -11   2   6          1.65         -2.20         2.36 o
 -10   2   6         31.11         20.50         5.78 o
  -9   2   6        168.18        144.11         9.23 o
  -8   2   6         81.48         90.09         5.65 o
  -7   2   6        849.94        828.75        38.12 o
  -6   2   6        475.95        457.90        21.28 o
  -5   2   6        260.05        263.76        11.96 o
  -4   2   6        223.30        260.02        10.69 o
  -3   2   6        775.72        921.32        42.09 o
  -2   2   6         58.37         56.99         2.66 o
  -1   2   6        970.04        896.17        44.35 o
   0   2   6        167.05        213.91        11.31 o
   1   2   6         87.85        104.90         5.09 o
   2   2   6          4.97          9.50         1.74 o
   3   2   6       1064.19       1128.79        52.47 o
   4   2   6        291.05        325.68        13.89 o
   5   2   6          4.09          2.24         1.06 o
   6   2   6          9.99          7.01         1.38 o
   7   2   6        478.51        434.35        20.92 o
   8   2   6         71.44         79.94         5.35 o
   9   2   6         13.26         10.80         2.37 o
  10   2   6         70.20         65.83         5.56 o
  11   2   6        278.13        300.69        17.36 o
  12   2   6          6.17         11.08         3.65 o
 -13   3   6         11.45          5.90         3.88 o
 -12   3   6         61.65         80.99         8.45 o
 -11   3   6         24.53         19.69         6.92 o
 -10   3   6         85.43         87.18         7.82 o
  -9   3   6         42.65         45.16         4.60 o
  -8   3   6         57.73         51.93         4.18 o
  -7   3   6         32.41         31.91         2.81 o
  -6   3   6        665.42        613.45        27.32 o
  -5   3   6        129.49        162.32         8.73 o
  -4   3   6          1.95          3.34         1.10 o
  -3   3   6        278.70        273.95        12.98 o
  -2   3   6        453.28        446.55        18.66 o
  -1   3   6         16.51         27.42         2.09 o
   0   3   6        262.17        294.88        13.93 o
   1   3   6         65.69         67.55         3.62 o
   2   3   6        508.20        534.32        26.50 o
   3   3   6         85.67        105.48         5.15 o
   4   3   6         88.60        106.76         5.37 o
   5   3   6         17.90         19.07         1.67 o
   6   3   6         14.64         13.48         1.89 o
   7   3   6          6.87          5.55         1.94 o
   8   3   6          0.01          0.47         2.81 o
   9   3   6         71.37         65.81         5.19 o
  10   3   6        117.91        119.68         8.33 o
  11   3   6        194.91        238.32        14.27 o
  12   3   6        102.56        128.90        10.58 o
 -13   4   6          1.93         -3.59         3.59 o
 -12   4   6         31.29         20.13         4.33 o
 -11   4   6         87.10        101.84        12.64 o
 -10   4   6         43.57         41.26         4.72 o
  -9   4   6        859.56        791.76        43.72 o
  -8   4   6          2.24          0.29         1.76 o
  -7   4   6         24.51         28.82         2.85 o
  -6   4   6         20.63         10.80         1.87 o
  -5   4   6         61.84         55.55         4.11 o
  -4   4   6        189.77        173.99         8.85 o
  -3   4   6       2737.90       2645.10       122.62 o
  -2   4   6       2741.15       2626.59       121.45 o
  -1   4   6         32.67         43.96         3.16 o
   0   4   6        149.61        129.26         7.60 o
   1   4   6          4.79          4.92         1.36 o
   2   4   6       2041.90       2043.71       107.78 o
   3   4   6        134.78        121.05         6.73 o
   4   4   6        831.13        864.94        43.14 o
   5   4   6       1255.00       1204.70        56.20 o
   6   4   6         18.13         26.73         2.62 o
   7   4   6         20.79         24.38         2.74 o
   8   4   6         58.25         51.60         4.58 o
   9   4   6        208.34        193.10        11.65 o
  10   4   6         67.99         84.61         7.02 o
  11   4   6         45.61         50.25         5.89 o
  12   4   6         15.66         10.75         6.64 o
 -12   5   6         37.27         38.59         8.79 o
 -11   5   6          0.82         -1.64         2.93 o
 -10   5   6         54.22         51.74         4.90 o
  -9   5   6         76.60        100.79         7.30 o
  -8   5   6         76.05         78.29         5.45 o
  -7   5   6          0.91          3.02         1.61 o
  -6   5   6         44.27         47.00         4.60 o
  -5   5   6          0.38         -1.13         1.13 o
  -4   5   6        370.41        370.67        17.44 o
  -3   5   6         63.54         52.33         3.26 o
  -2   5   6        238.30        251.97        12.00 o
  -1   5   6        827.99        749.70        37.03 o
   0   5   6        150.63        145.58         8.20 o
   1   5   6          0.02         -0.27         2.26 o
   2   5   6        646.67        656.29        42.56 o
   3   5   6          4.75          9.16         2.00 o
   4   5   6         24.46         12.41         1.88 o
   5   5   6         84.90         89.85         5.20 o
   6   5   6        240.70        247.16        13.31 o
   7   5   6         16.93         21.95         3.00 o
   8   5   6         17.54         22.95         3.22 o
   9   5   6         28.62         30.94         4.03 o
  10   5   6          1.73          2.06         5.56 o
  11   5   6        206.86        252.83        20.72 o
 -12   6   6        263.04        286.57        20.42 o
 -11   6   6          8.95          7.65         3.74 o
 -10   6   6         90.23         85.80         7.27 o
  -9   6   6         47.38         32.48         4.18 o
  -8   6   6        102.10        112.86         7.98 o
  -7   6   6          1.55         -1.55         1.65 o
  -6   6   6        172.91        184.13        11.50 o
  -5   6   6       1242.33       1215.73        55.51 o
  -4   6   6          5.08          4.94         1.85 o
  -3   6   6        370.14        406.25        19.98 o
  -2   6   6        165.30        193.73         9.89 o
  -1   6   6        812.65        755.68        40.73 o
   0   6   6          4.69         17.32         2.06 o
   1   6   6         88.89        100.77        10.33 o
   2   6   6         32.37         36.46         4.30 o
   3   6   6        152.71        165.29        11.01 o
   4   6   6         77.73         71.51         5.79 o
   5   6   6         86.32         96.11         7.52 o
   6   6   6        243.33        210.25        12.81 o
   7   6   6         11.96          8.47         3.35 o
   8   6   6        160.90        152.19        10.38 o
   9   6   6         17.83         32.48         4.54 o
  10   6   6         95.65        110.78        11.10 o
  11   6   6         24.18         19.52         5.57 o
 -11   7   6         87.32         82.01         8.52 o
 -10   7   6        285.78        279.66        22.22 o
  -9   7   6         82.67         80.91         7.09 o
  -8   7   6         32.33         37.20         4.39 o
  -7   7   6        574.79        596.14        27.83 o
  -6   7   6        201.39        187.23        11.17 o
  -5   7   6         15.44         16.62         2.76 o
  -4   7   6        319.97        352.79        20.00 o
  -3   7   6        226.36        211.64        11.40 o
  -2   7   6          0.04         -0.41         1.14 o
  -1   7   6          6.25          2.11         1.33 o
   0   7   6         15.33         22.69         2.77 o
   1   7   6        931.35        964.21        64.06 o
   2   7   6        130.59        139.64        11.45 o
   3   7   6        288.92        272.75        17.82 o
   4   7   6        420.20        438.09        27.29 o
   5   7   6        754.89        739.76        44.69 o
   6   7   6         29.89         26.27         3.80 o
   7   7   6         45.71         48.10         5.38 o
   8   7   6         80.08         88.13         7.77 o
   9   7   6         98.96        113.82        14.16 o
  10   7   6        424.10        477.55        35.34 o
 -11   8   6         82.13         70.03         7.94 o
 -10   8   6         34.10         36.50         5.55 o
  -9   8   6         53.63         57.77         6.06 o
  -8   8   6         99.52        114.59         9.97 o
  -7   8   6          3.90         -0.84         2.54 o
  -6   8   6          0.50          1.56         2.51 o
  -5   8   6        105.97        123.07        14.04 o
  -4   8   6        284.35        272.96        15.72 o
  -3   8   6        509.29        499.03        27.34 o
  -2   8   6         54.85         49.50         3.93 o
  -1   8   6        355.10        318.86        19.92 o
   0   8   6         89.13         86.55         6.15 o
   1   8   6         45.69         41.92         5.56 o
   2   8   6        114.58        135.46        11.34 o
   3   8   6         28.78         30.80         4.96 o
   4   8   6         69.37         80.52         8.87 o
   5   8   6        455.00        473.23        29.37 o
   6   8   6          0.31          0.16         2.65 o
   7   8   6         54.81         59.43         7.24 o
   8   8   6        100.73        104.21        14.39 o
   9   8   6        433.74        535.28        45.71 o
  10   8   6        114.29        130.91        15.76 o
 -10   9   6          1.27         -1.04         4.16 o
  -9   9   6         63.99         54.11         7.03 o
  -8   9   6          3.06          7.88         3.77 o
  -7   9   6          2.98          2.78         3.13 o
  -6   9   6         15.88         21.12         3.98 o
  -5   9   6        116.32        107.79         8.88 o
  -4   9   6        570.31        551.70        33.97 o
  -3   9   6        335.17        422.71        32.97 o
  -2   9   6        142.77        162.63        15.21 o
  -1   9   6          1.10          0.49         2.03 o
   0   9   6          2.22          2.51         1.82 o
   1   9   6          5.85          4.71         2.29 o
   2   9   6        104.28         89.12         6.65 o
   3   9   6         42.32         31.69         4.01 o
   4   9   6          0.81         -0.90         2.27 o
   5   9   6         11.97         10.32         3.50 o
   6   9   6          5.50          4.69         4.58 o
   7   9   6          2.58          4.60         5.58 o
   8   9   6          4.07          5.42         5.66 o
   9   9   6         29.67         24.47         7.26 o
  -9  10   6          0.81          1.16         4.47 o
  -8  10   6         79.74         66.59         7.72 o
  -7  10   6          0.36         -0.94         3.57 o
  -6  10   6         29.87         31.35         5.21 o
  -5  10   6        131.98        160.94        13.97 o
  -4  10   6        128.52        141.78        12.49 o
  -3  10   6         69.60         65.97         7.58 o
  -2  10   6         13.72         12.23         4.12 o
  -1  10   6         50.65         52.27         8.88 o
   0  10   6        317.75        308.15        17.93 o
   1  10   6        261.61        291.68        16.18 o
   2  10   6          9.86          4.68         3.50 o
   3  10   6        246.74        257.75        17.30 o
   4  10   6        431.96        432.17        27.07 o
   5  10   6        165.87        172.11        13.08 o
   6  10   6         14.60         11.98         5.88 o
   7  10   6         20.91         25.74         7.26 o
   8  10   6          1.65          7.31         6.90 o
  -8  11   6          8.69          6.72         5.33 o
  -7  11   6         86.99         83.68         9.73 o
  -6  11   6        127.31        133.71        17.78 o
  -5  11   6          0.00          6.46         4.37 o
  -4  11   6         57.29         68.15        11.52 o
  -3  11   6         41.03         21.58         7.41 o
  -2  11   6          8.37         11.03         4.24 o
  -1  11   6         19.52         17.76         7.66 o
   0  11   6         18.57         18.42         4.54 o
   1  11   6         15.60          8.55         2.97 o
   2  11   6        222.18        206.02        14.37 o
   3  11   6         19.14         23.41         4.90 o
   4  11   6         65.75         58.21         6.52 o
   5  11   6          9.98         15.68         5.11 o
   6  11   6          4.33         -2.20         4.29 o
   7  11   6          6.91         14.42         5.91 o
  -6  12   6        113.42        122.76        12.54 o
  -5  12   6         14.69         11.55         6.39 o
  -4  12   6        330.53        354.50        37.92 o
  -3  12   6          6.55         -7.30         7.63 o
  -2  12   6          0.58         -3.05         3.92 o
  -1  12   6          1.74          2.35         4.24 o
   0  12   6          5.24          5.09         4.10 o
   1  12   6          8.28          2.21         4.51 o
   2  12   6          0.08          1.79         3.32 o
   3  12   6         64.15         69.69         7.22 o
   4  12   6        213.85        213.02        25.56 o
   5  12   6          1.71         -1.18         6.31 o
  -3  13   6          3.19          2.78         4.86 o
  -2  13   6          7.85          3.39         4.55 o
  -1  13   6        176.88        166.08        16.20 o
   0  13   6         11.92         13.30         5.74 o
   1  13   6         71.43         67.33        12.00 o
   2  13   6         35.38         73.86        12.28 o
   3  13   6         23.82         25.65         8.11 o
 -13   1   7          7.86          5.12         3.84 o
 -12   1   7         42.03         45.93         6.85 o
 -11   1   7        158.35        154.47        12.42 o
 -10   1   7        134.06        133.51         9.98 o
  -9   1   7        228.55        221.19        11.52 o
  -8   1   7        274.74        253.29        14.03 o
  -7   1   7         58.07         55.11         4.08 o
  -6   1   7        344.29        322.29        16.14 o
  -5   1   7        673.83        685.45        28.54 o
  -4   1   7       1868.98       2008.61        87.18 o
  -3   1   7          1.70          2.04         0.78 o
  -2   1   7        152.35        131.53         5.92 o
  -1   1   7          9.07          7.56         0.75 o
   0   1   7        942.96        940.07        43.27 o
   1   1   7        624.12        520.69        22.33 o
   2   1   7       2905.41       3112.24       143.67 o
   3   1   7        839.05        946.68        43.72 o
   4   1   7        170.60        181.93         8.97 o
   5   1   7          9.91          6.97         1.17 o
   6   1   7         41.91         40.63         4.16 o
   7   1   7         12.34         16.96         2.20 o
   8   1   7         18.74         23.31         2.63 o
   9   1   7         13.68          9.91         3.15 o
  10   1   7        498.80        579.85        28.27 o
  11   1   7         40.12         44.62         6.05 o
  12   1   7          6.78          6.38         3.46 o
 -13   2   7         21.24         26.65         6.91 o
 -12   2   7         27.55         22.74         4.50 o
 -11   2   7          0.91          2.93         2.91 o
 -10   2   7        716.42        793.48        44.00 o
  -9   2   7        907.75        813.40        40.25 o
  -8   2   7        404.35        395.96        19.72 o
  -7   2   7        332.26        290.88        16.95 o
  -6   2   7         30.87         35.28         2.58 o
  -5   2   7          3.93          3.06         0.83 o
  -4   2   7       1863.02       2040.67        94.57 o
  -3   2   7        137.94        154.01         6.91 o
  -2   2   7       1487.92       1470.23        62.95 o
  -1   2   7       3108.61       2510.16       132.83 o
   0   2   7        201.00        198.70         9.44 o
   1   2   7         11.91          9.96         0.90 o
   2   2   7        194.30        192.79         9.28 o
   3   2   7         45.17         48.52         2.87 o
   4   2   7        532.94        583.30        25.73 o
   5   2   7        107.62        125.23         6.22 o
   6   2   7       1131.91       1061.66        49.86 o
   7   2   7         95.51         64.67         4.43 o
   8   2   7        237.47        233.69        12.40 o
   9   2   7         57.44         47.57         4.00 o
  10   2   7         25.65         27.55         3.53 o
  11   2   7          7.20          8.53         3.30 o
  12   2   7          8.22          8.16         3.47 o
 -13   3   7          1.45         -3.71         4.41 o
 -12   3   7          0.90         -2.92         2.92 o
 -11   3   7        323.46        352.70        22.07 o
 -10   3   7        317.71        291.23        17.35 o
  -9   3   7         82.82         83.18         6.68 o
  -8   3   7        124.32        111.47         6.65 o
  -7   3   7       1691.46       1686.77        73.81 o
  -6   3   7        141.82        160.44         7.50 o
  -5   3   7        248.19        303.22        14.30 o
  -4   3   7         55.45         74.13         4.39 o
  -3   3   7       2173.43       2222.79       102.57 o
  -2   3   7       1160.70       1086.61        43.73 o
  -1   3   7          8.36         12.10         1.21 o
   0   3   7       1858.98       1933.90       112.54 o
   1   3   7       1751.63       1436.48        83.20 o
   2   3   7         33.39         36.44         2.58 o
   3   3   7        174.85        170.93         8.40 o
   4   3   7          1.33          2.07         0.78 o
   5   3   7         22.42         18.15         1.37 o
   6   3   7          0.06         -0.07         1.55 o
   7   3   7          0.00         -1.16         1.46 o
   8   3   7        170.88        182.17        10.86 o
   9   3   7         38.69         35.96         4.03 o
  10   3   7         60.57         67.28         5.76 o
  11   3   7        197.80        209.84        13.51 o
  12   3   7        333.77        361.37        24.27 o
 -13   4   7         50.06         52.25         7.12 o
 -12   4   7         15.67         19.75         4.16 o
 -11   4   7        579.62        604.57        34.62 o
 -10   4   7        382.06        378.07        20.42 o
  -9   4   7         23.80         21.45         3.24 o
  -8   4   7         90.48         68.09         4.97 o
  -7   4   7         72.76         64.68         4.55 o
  -6   4   7        487.75        505.88        26.27 o
  -5   4   7         21.90         20.98         2.75 o
  -4   4   7          0.00         -0.55         0.98 o
  -3   4   7       3300.89       3322.18       163.19 o
  -2   4   7       1406.15       1461.34        57.65 o
  -1   4   7        132.09        154.53         9.46 o
   0   4   7       2072.50       2144.71       139.84 o
   1   4   7       1493.21       1522.22        80.73 o
   2   4   7         14.69         19.26         2.94 o
   3   4   7        270.44        236.55        11.71 o
   4   4   7        450.12        404.36        18.96 o
   5   4   7        950.81        918.06        42.54 o
   6   4   7        530.08        478.13        26.67 o
   7   4   7        223.41        240.68        13.39 o
   8   4   7        221.13        196.16        11.35 o
   9   4   7        131.97        123.17         8.21 o
  10   4   7          1.11          0.71         2.47 o
  11   4   7        165.66        173.30        13.16 o
  12   4   7          1.97         -2.24         4.13 o
 -12   5   7         87.90         97.70        11.58 o
 -11   5   7         59.05         56.89         6.32 o
 -10   5   7         30.59         26.06         3.67 o
  -9   5   7        543.86        572.40        29.86 o
  -8   5   7         51.62         42.82         3.88 o
  -7   5   7         88.92        105.04         6.63 o
  -6   5   7          1.28          1.92         1.48 o
  -5   5   7       1761.11       1681.97        77.08 o
  -4   5   7        824.10        853.78        43.22 o
  -3   5   7       1961.61       2078.04       102.46 o
  -2   5   7         71.85         65.12         3.86 o
  -1   5   7        198.78        186.83        10.67 o
   0   5   7         24.94         31.75         2.87 o
   1   5   7        344.66        377.39        25.75 o
   2   5   7          0.38         -0.26         1.56 o
   3   5   7        606.39        547.56        26.34 o
   4   5   7       1311.14       1169.45        56.90 o
   5   5   7       1339.46       1281.87        56.39 o
   6   5   7        591.16        584.25        29.95 o
   7   5   7        643.82        628.19        34.98 o
   8   5   7         85.03         76.33         6.22 o
   9   5   7         28.20         26.71         3.86 o
  10   5   7          5.73          8.44         3.50 o
  11   5   7        347.12        406.13        30.05 o
 -12   6   7         18.05         27.51         5.44 o
 -11   6   7         89.11        105.93         9.73 o
 -10   6   7          4.70          0.80         2.64 o
  -9   6   7         20.41         13.10         2.99 o
  -8   6   7         91.55        111.07         7.13 o
  -7   6   7          0.13          1.07         1.81 o
  -6   6   7          6.28          0.96         1.58 o
  -5   6   7          2.48          4.34         1.74 o
  -4   6   7          0.08          3.00         2.37 o
  -3   6   7          0.10         -0.96         0.96 o
  -2   6   7        610.83        668.39        30.89 o
  -1   6   7          2.19          1.36         1.16 o
   0   6   7         39.00         35.31         3.49 o
   1   6   7          5.75          3.79         2.51 o
   2   6   7        343.32        376.36        25.65 o
   3   6   7         16.37         26.04         3.26 o
   4   6   7         35.78         33.15         3.80 o
   5   6   7          0.10          0.15         1.63 o
   6   6   7         10.82          9.89         2.16 o
   7   6   7          2.77          2.84         2.09 o
   8   6   7         40.61         46.86         4.54 o
   9   6   7          5.25          5.46         2.89 o
  10   6   7        186.32        200.36        14.98 o
  11   6   7         30.34         22.38         5.63 o
 -11   7   7        163.52        160.58        13.13 o
 -10   7   7         46.75         39.53         5.05 o
  -9   7   7         23.48         25.29         5.21 o
  -8   7   7        332.18        335.74        18.65 o
  -7   7   7         14.99         11.56         3.60 o
  -6   7   7         74.27         63.23         4.97 o
  -5   7   7         12.49         12.51         2.39 o
  -4   7   7          8.25         10.39         2.41 o
  -3   7   7        648.53        633.25        34.79 o
  -2   7   7        177.91        189.29        10.31 o
  -1   7   7          1.88          2.01         1.36 o
   0   7   7       1477.31       1574.27        92.30 o
   1   7   7          1.45          3.69         2.16 o
   2   7   7          9.87          8.09         2.83 o
   3   7   7          0.61          0.54         1.86 o
   4   7   7         45.31         52.56         4.74 o
   5   7   7        176.64        182.51        11.60 o
   6   7   7        238.46        233.31        15.80 o
   7   7   7         93.07         94.81        11.45 o
   8   7   7        126.13        138.42        12.55 o
   9   7   7         78.42         88.44        13.47 o
  10   7   7          0.43          1.96         4.19 o
 -11   8   7         17.18         21.59         5.60 o
 -10   8   7         89.26         86.21         8.84 o
  -9   8   7         11.66         12.55         5.06 o
  -8   8   7        140.96        128.25        13.60 o
  -7   8   7          6.62          5.10         4.01 o
  -6   8   7         10.43          7.01         2.76 o
  -5   8   7        102.77        105.33         8.01 o
  -4   8   7         33.40         28.08         3.57 o
  -3   8   7        117.36        115.22         8.18 o
  -2   8   7        329.59        320.81        19.48 o
  -1   8   7          1.43          0.29         1.59 o
   0   8   7        267.11        308.25        17.31 o
   1   8   7        298.55        304.45        17.66 o
   2   8   7         95.31         98.05        11.66 o
   3   8   7        102.08        110.26        11.00 o
   4   8   7          1.28          1.50         2.29 o
   5   8   7          4.53          8.58         2.83 o
   6   8   7        268.63        267.52        18.06 o
   7   8   7         21.00         25.15         5.26 o
   8   8   7        208.28        226.07        18.57 o
   9   8   7         10.89          8.77         5.72 o
  10   8   7          6.66         -1.18         8.91 o
 -10   9   7          0.05         -3.87         4.26 o
  -9   9   7         59.35         71.69         9.60 o
  -8   9   7        122.68        126.10        10.91 o
  -7   9   7          7.28          9.77         3.88 o
  -6   9   7        300.22        309.44        21.09 o
  -5   9   7        214.07        248.59        17.39 o
  -4   9   7          6.10          8.05         3.38 o
  -3   9   7         21.75         27.13         4.68 o
  -2   9   7          1.29         -1.49         2.59 o
  -1   9   7        317.61        296.78        18.57 o
   0   9   7        185.84        179.52        11.38 o
   1   9   7         18.95         14.79         3.50 o
   2   9   7         68.47         69.45         6.44 o
   3   9   7          1.35          1.68         2.38 o
   4   9   7          6.95          3.82         2.79 o
   5   9   7         21.11         19.37         3.66 o
   6   9   7         51.59         44.40         6.51 o
   7   9   7        307.93        326.36        25.80 o
   8   9   7         72.71         68.78        10.57 o
   9   9   7          0.24          1.74         6.30 o
  -9  10   7         20.53         22.56         5.60 o
  -8  10   7         48.54         33.29         5.77 o
  -7  10   7          0.25         -3.58         3.58 o
  -6  10   7          3.92         -1.15         3.48 o
  -5  10   7         98.90         96.15         9.50 o
  -4  10   7         38.19         49.66         7.96 o
  -3  10   7         26.14         24.57         5.34 o
  -2  10   7         12.66          7.77         4.49 o
  -1  10   7         36.48         33.19         4.73 o
   0  10   7        154.72        172.41        14.75 o
   1  10   7          6.83          4.30         2.37 o
   2  10   7        148.00        141.46        10.77 o
   3  10   7         13.00         12.35         3.06 o
   4  10   7         35.62         34.44         4.39 o
   5  10   7          0.39          2.22         3.66 o
   6  10   7         20.13         16.74         6.62 o
   7  10   7         18.16          8.17         6.10 o
   8  10   7         98.46        123.87        15.55 o
  -7  11   7        173.34        175.98        17.32 o
  -6  11   7         25.45         20.10         6.89 o
  -5  11   7          7.93          7.67         4.13 o
  -4  11   7         24.74         30.39         5.98 o
  -3  11   7         19.58         21.10         7.02 o
  -2  11   7         18.05         15.28         4.78 o
  -1  11   7        123.71        134.74        11.92 o
   0  11   7         35.65         40.50         5.55 o
   1  11   7         15.82         12.02         3.41 o
   2  11   7          5.64          5.90         3.08 o
   3  11   7          0.79          6.26         3.26 o
   4  11   7         78.85         83.19         7.96 o
   5  11   7          5.54          4.59         4.21 o
   6  11   7          5.11          0.35         4.61 o
   7  11   7         15.60          7.92         5.26 o
  -6  12   7         58.54         53.86         8.35 o
  -5  12   7         74.40         82.97         9.74 o
  -4  12   7         47.09         37.73         7.20 o
  -3  12   7         36.41         55.40         8.57 o
  -2  12   7         39.46         32.06         6.18 o
  -1  12   7          9.90          4.16         6.73 o
   0  12   7          6.24          5.37         4.66 o
   1  12   7          0.05         -1.10         4.29 o
   2  12   7        117.00         98.22        11.05 o
   3  12   7          0.01          4.36         3.62 o
   4  12   7          0.99         -0.02         4.38 o
   5  12   7          6.87          9.26         5.56 o
  -3  13   7         80.06         55.93         8.54 o
  -2  13   7          0.94          3.57         4.95 o
  -1  13   7         12.91         13.15         6.25 o
   0  13   7         17.44         17.65         5.71 o
   1  13   7         31.81         25.48         6.47 o
   2  13   7          0.33          9.04         6.81 o
 -13   0   8         23.28         28.04         7.85 o
 -12   0   8          0.04          5.83         4.85 o
 -11   0   8        263.86        258.58        28.78 o
 -10   0   8         87.20         72.06        22.52 o
  -9   0   8         40.46         45.06         6.07 o
  -8   0   8         41.46         35.74         4.45 o
  -7   0   8       1285.04       1274.91        75.82 o
  -6   0   8       2014.01       1921.41       124.72 o
  -5   0   8        334.17        358.62        28.18 o
  -4   0   8       2244.19       2401.98       139.38 o
  -3   0   8        621.27        561.07        37.43 o
  -2   0   8        180.44        190.92        15.41 o
  -1   0   8        156.17        119.75         7.35 o
   0   0   8        619.81        639.39        41.02 o
   1   0   8        466.71        513.31        33.34 o
   2   0   8       6239.57       7190.90       537.90 o
   3   0   8       1235.56       1332.19        86.76 o
   4   0   8        120.60        126.13         9.04 o
   5   0   8       1532.89       1431.48        83.31 o
   6   0   8        692.05        736.20        48.93 o
   7   0   8        137.61        114.91         9.57 o
   8   0   8        239.04        204.25        15.90 o
   9   0   8          0.42         -0.01         3.02 o
  10   0   8        387.64        458.78        32.50 o
  11   0   8         38.73         47.33         6.63 o
  12   0   8         85.04         99.38        12.52 o
 -13   1   8          2.15          3.92         5.10 o
 -12   1   8         57.17         49.62         9.86 o
 -11   1   8         15.62         17.43         3.42 o
 -10   1   8         22.73         22.93         3.32 o
  -9   1   8         57.63         54.43         4.80 o
  -8   1   8       1064.12       1070.51        54.36 o
  -7   1   8        298.90        326.24        14.35 o
  -6   1   8         25.23         21.02         2.13 o
  -5   1   8          4.05          5.56         0.97 o
  -4   1   8        751.97        829.52        36.37 o
  -3   1   8        768.91        873.39        47.04 o
  -2   1   8        596.45        515.38        23.27 o
  -1   1   8        835.33        904.87        41.79 o
   0   1   8          0.07          2.45         2.21 o
   1   1   8       3291.56       3235.08       148.69 o
   2   1   8        424.93        441.06        19.60 o
   3   1   8         11.14         13.62         1.23 o
   4   1   8        382.67        376.00        17.56 o
   5   1   8          9.11          6.90         1.25 o
   6   1   8        121.93        105.61         6.08 o
   7   1   8        243.93        220.22        11.57 o
   8   1   8        127.01        123.00         7.37 o
   9   1   8         32.98         34.12         4.37 o
  10   1   8         32.02         35.78         4.97 o
  11   1   8          0.02         -1.92         2.67 o
  12   1   8        229.08        248.51        15.47 o
 -13   2   8          6.77          3.45         3.88 o
 -12   2   8          3.39          5.29         3.40 o
 -11   2   8          9.21          9.91         3.12 o
 -10   2   8        171.83        145.21         9.39 o
  -9   2   8        502.40        487.11        23.94 o
  -8   2   8        283.94        306.21        17.10 o
  -7   2   8        209.37        236.78        10.68 o
  -6   2   8        294.28        322.70        14.38 o
  -5   2   8        100.42         91.67         4.94 o
  -4   2   8        243.53        226.80        10.76 o
  -3   2   8        410.87        452.64        19.98 o
  -2   2   8        673.58        717.14        33.67 o
  -1   2   8       2709.55       2777.27       147.17 o
   0   2   8         94.84        118.07         5.80 o
   1   2   8          0.04          0.94         0.50 o
   2   2   8       1704.57       1817.40        84.11 o
   3   2   8         13.10         11.60         1.21 o
   4   2   8        346.35        322.33        15.39 o
   5   2   8        347.51        340.26        16.40 o
   6   2   8        296.35        282.53        14.10 o
   7   2   8       1337.08       1176.27        55.10 o
   8   2   8          0.31          0.14         1.67 o
   9   2   8          0.40          0.22         1.82 o
  10   2   8         40.54         44.73         5.05 o
  11   2   8         39.29         29.28         4.16 o
  12   2   8          4.03          6.09         3.52 o
 -13   3   8         80.69         76.66        12.12 o
 -12   3   8        187.63        176.37        12.79 o
 -11   3   8         18.42          7.20         3.69 o
 -10   3   8          5.12          5.51         2.32 o
  -9   3   8         24.04         12.33         2.38 o
  -8   3   8         34.30         30.38         3.05 o
  -7   3   8       1607.75       1451.80        72.30 o
  -6   3   8        285.68        287.48        15.04 o
  -5   3   8        441.90        481.47        26.07 o
  -4   3   8         23.22         32.80         3.74 o
  -3   3   8        738.70        760.14        37.60 o
  -2   3   8          4.41          3.55         0.92 o
  -1   3   8         10.32         20.17         1.63 o
   0   3   8        140.77        156.83         7.58 o
   1   3   8       1061.54       1103.04        64.72 o
   2   3   8         74.22         71.37         4.36 o
   3   3   8          9.94         14.40         1.42 o
   4   3   8        235.57        220.07        10.27 o
   5   3   8        678.15        644.77        28.56 o
   6   3   8        467.64        507.90        24.39 o
   7   3   8          0.70         -0.55         1.50 o
   8   3   8         58.75         62.54         4.65 o
   9   3   8         71.30         72.21         5.70 o
  10   3   8         64.10         60.11         6.35 o
  11   3   8        108.17        106.81         8.63 o
  12   3   8         36.40         25.64         5.70 o
 -12   4   8        845.08        915.81        63.18 o
 -11   4   8         26.08         15.26         5.85 o
 -10   4   8         42.68         42.89         4.56 o
  -9   4   8         33.29         20.38         3.93 o
  -8   4   8        172.44        157.88         8.89 o
  -7   4   8         72.70         87.35         5.51 o
  -6   4   8          9.26          4.39         1.55 o
  -5   4   8        191.84        180.42         9.52 o
  -4   4   8       1544.50       1515.33        69.52 o
  -3   4   8        167.57        173.61         9.36 o
  -2   4   8          3.08          5.88         1.13 o
  -1   4   8       7339.35       7116.31       377.71 o
   0   4   8         33.69         39.33         2.78 o
   1   4   8         33.52         26.46         2.33 o
   2   4   8        454.47        513.60        25.62 o
   3   4   8         24.05         25.07         2.07 o
   4   4   8       1047.26       1026.30        44.97 o
   5   4   8       1158.09       1106.01        48.80 o
   6   4   8       1346.30       1288.80        64.84 o
   7   4   8        683.01        644.38        32.91 o
   8   4   8         60.62         56.39         4.71 o
   9   4   8         29.64         32.13         4.29 o
  10   4   8         33.48         41.40         4.80 o
  11   4   8          0.10         -0.48         3.19 o
 -12   5   8         14.37         18.71         4.53 o
 -11   5   8         11.06          8.50         4.09 o
 -10   5   8        127.95        132.44         9.03 o
  -9   5   8         24.78         11.55         2.84 o
  -8   5   8        311.65        297.84        15.48 o
  -7   5   8         46.86         47.99         3.93 o
  -6   5   8         12.69         14.00         2.20 o
  -5   5   8         52.46         48.48         3.65 o
  -4   5   8        332.61        302.88        14.94 o
  -3   5   8         39.32         45.40         3.54 o
  -2   5   8        327.43        366.24        17.00 o
  -1   5   8        303.83        292.97        16.65 o
   0   5   8        155.14        150.76         9.06 o
   1   5   8          0.01         -0.40         1.14 o
   2   5   8         13.11          9.90         1.29 o
   3   5   8         56.30         51.96         3.60 o
   4   5   8       1177.71       1081.08        52.80 o
   5   5   8         23.97         20.05         2.00 o
   6   5   8         51.50         46.88         4.15 o
   7   5   8        527.47        561.84        31.10 o
   8   5   8         10.19         10.53         2.56 o
   9   5   8          1.49         -1.38         2.45 o
  10   5   8         76.28         89.49         7.95 o
  11   5   8         15.99         18.00         4.20 o
 -12   6   8       1198.14       1317.96        80.92 o
 -11   6   8          3.48          0.87         3.26 o
 -10   6   8         44.24         48.52         5.12 o
  -9   6   8         30.25         26.94         4.85 o
  -8   6   8        135.86        120.13         7.66 o
  -7   6   8         21.45         23.94         2.98 o
  -6   6   8        505.21        514.05        26.76 o
  -5   6   8        168.15        161.91         8.87 o
  -4   6   8       6953.49       6875.40       362.92 o
  -3   6   8          8.14          7.21         1.61 o
  -2   6   8          4.88          5.10         1.12 o
  -1   6   8        167.75        186.24        10.13 o
   0   6   8         71.14         75.46         5.59 o
   1   6   8        188.76        222.92        25.26 o
   2   6   8         11.50         11.56         2.66 o
   3   6   8       2456.50       2528.21       148.79 o
   4   6   8       1782.64       1725.13        93.02 o
   5   6   8        273.48        289.56        15.55 o
   6   6   8          0.54         -1.64         2.24 o
   7   6   8         12.02         15.01         2.74 o
   8   6   8          2.13          0.32         2.22 o
   9   6   8         59.45         62.96         6.47 o
  10   6   8         95.84        102.69        10.48 o
  11   6   8          1.94         -1.98         5.59 o
 -11   7   8          7.52          9.51         4.13 o
 -10   7   8        504.31        571.98        33.20 o
  -9   7   8          0.06          0.10         2.64 o
  -8   7   8         55.29         52.76         4.67 o
  -7   7   8          7.59          7.00         2.42 o
  -6   7   8        270.83        268.49        15.16 o
  -5   7   8        346.21        338.73        19.92 o
  -4   7   8        601.88        574.57        28.89 o
  -3   7   8        737.02        734.33        43.03 o
  -2   7   8         32.03         31.05         3.51 o
  -1   7   8          1.37          1.33         1.36 o
   0   7   8        534.14        466.48        31.78 o
   1   7   8         17.16         29.68         4.14 o
   2   7   8        281.30        304.11        21.97 o
   3   7   8        599.45        640.39        38.66 o
   4   7   8        607.47        590.59        32.94 o
   5   7   8        151.16        166.13        10.71 o
   6   7   8         54.77         58.33         5.85 o
   7   7   8         85.20         89.58         7.84 o
   8   7   8         15.11         15.05         4.78 o
   9   7   8         99.52         90.99         9.83 o
  10   7   8        212.71        241.34        19.89 o
 -10   8   8         50.83         38.90         5.47 o
  -9   8   8          2.00          1.73         3.72 o
  -8   8   8         26.16         34.59         5.55 o
  -7   8   8        161.41        173.31        11.92 o
  -6   8   8         91.56         98.57         7.80 o
  -5   8   8        338.36        316.99        17.48 o
  -4   8   8        103.00        102.16         7.87 o
  -3   8   8        316.71        321.83        18.80 o
  -2   8   8          0.86          0.99         2.33 o
  -1   8   8          8.47          9.96         3.07 o
   0   8   8          0.53          3.60         1.75 o
   1   8   8        189.14        167.50        11.94 o
   2   8   8        160.05        141.95        11.93 o
   3   8   8        112.58        121.94         9.48 o
   4   8   8        133.77        134.35         8.53 o
   5   8   8        375.01        359.96        23.43 o
   6   8   8         38.13         32.50         4.54 o
   7   8   8         72.41         64.76        12.13 o
   8   8   8         38.32         33.20         6.54 o
   9   8   8          3.15          9.66         5.95 o
 -10   9   8          2.74          0.68         4.04 o
  -9   9   8         35.05         29.95         5.88 o
  -8   9   8         21.94         26.29         4.85 o
  -7   9   8        261.89        244.76        18.15 o
  -6   9   8         13.80         10.67         3.50 o
  -5   9   8        117.53        138.54        11.97 o
  -4   9   8         15.21         15.74         3.74 o
  -3   9   8          0.77          1.88         3.07 o
  -2   9   8         44.35         64.30         7.81 o
  -1   9   8        158.20        131.15        10.68 o
   0   9   8        289.49        271.52        15.96 o
   1   9   8         51.59         39.20         3.97 o
   2   9   8          0.18         -1.96         1.96 o
   3   9   8        298.79        329.07        19.50 o
   4   9   8        221.90        213.08        14.97 o
   5   9   8         66.44         67.26         6.44 o
   6   9   8          2.74          3.25         3.93 o
   7   9   8        154.13        176.21        15.36 o
   8   9   8          0.13          1.16         5.81 o
   9   9   8        220.80        212.28        22.11 o
  -9  10   8          1.71          4.51         4.89 o
  -8  10   8          8.41          2.04         6.15 o
  -7  10   8        145.76        149.14        12.20 o
  -6  10   8        134.78        125.46        14.94 o
  -5  10   8        180.73        190.97        14.42 o
  -4  10   8        223.50        232.91        24.70 o
  -3  10   8         26.59         36.18         6.23 o
  -2  10   8         64.62         91.05        14.76 o
  -1  10   8          1.60          2.73         2.98 o
   0  10   8          6.12          5.22         2.81 o
   1  10   8         20.85         13.41         2.98 o
   2  10   8         87.30         93.37         6.64 o
   3  10   8        143.13        154.58        13.19 o
   4  10   8          0.45         -0.79         2.51 o
   5  10   8         12.43          8.14         4.18 o
   6  10   8          0.40         -2.01         4.33 o
   7  10   8         24.28         12.08        14.36 o
   8  10   8        169.46        143.75        23.86 o
  -7  11   8          0.13          2.43         4.85 o
  -6  11   8         18.23         20.08         4.95 o
  -5  11   8        251.64        275.83        19.93 o
  -4  11   8         15.71         14.82         5.97 o
  -3  11   8          0.15          3.37         4.44 o
  -2  11   8         45.69         63.53         8.71 o
  -1  11   8          1.41         -3.42         3.42 o
   0  11   8          0.35         -2.99         2.99 o
   1  11   8        145.75        154.38        18.87 o
   2  11   8         36.48         26.01         4.15 o
   3  11   8        176.48        177.51        11.78 o
   4  11   8         59.36         57.02         6.54 o
   5  11   8         50.99         52.82         8.95 o
   6  11   8         28.88         22.06         6.12 o
  -6  12   8         46.48         43.20         7.63 o
  -5  12   8        137.12        141.29        13.74 o
  -4  12   8        100.59        111.72        11.34 o
  -3  12   8        246.36        293.23        26.77 o
  -2  12   8          3.98          5.07         4.11 o
  -1  12   8         50.14         52.46         6.95 o
   0  12   8        131.65        172.17        16.71 o
   1  12   8         69.93         73.67         9.02 o
   2  12   8         99.09         95.51        10.98 o
   3  12   8        146.67        141.86        12.23 o
   4  12   8         13.73         12.01         5.26 o
   5  12   8         45.17         51.20         9.18 o
  -3  13   8         46.59         45.89         7.46 o
  -2  13   8         68.43         96.58        12.58 o
  -1  13   8        125.95         93.06        16.64 o
   0  13   8         21.18         13.81         5.91 o
   1  13   8          2.45         -0.55         4.97 o
   2  13   8          2.03          1.85         5.16 o
 -13   1   9          0.40         -3.64         3.69 o
 -12   1   9         15.68         11.63         6.24 o
 -11   1   9         66.99         77.23         6.79 o
 -10   1   9         42.34         44.40         4.91 o
  -9   1   9         57.62         53.40         3.58 o
  -8   1   9        541.58        522.59        22.11 o
  -7   1   9         26.85         23.64         2.94 o
  -6   1   9         20.27         22.56         1.85 o
  -5   1   9        118.28        195.01         8.83 o
  -4   1   9        302.58        264.17        12.45 o
  -3   1   9         52.33         67.81         3.74 o
  -2   1   9        359.14        361.31        16.97 o
  -1   1   9        697.95        748.47        32.87 o
   0   1   9        135.69        128.85         6.92 o
   1   1   9        453.44        526.94        26.31 o
   2   1   9         10.17          9.89         0.88 o
   3   1   9       1243.72       1308.74        60.76 o
   4   1   9       2431.00       2378.26       116.83 o
   5   1   9        374.12        332.20        15.05 o
   6   1   9        100.58         99.63         5.78 o
   7   1   9        465.50        447.13        21.80 o
   8   1   9         30.78         25.33         2.82 o
   9   1   9         31.60         31.20         3.34 o
  10   1   9          0.92         -0.52         2.16 o
  11   1   9        308.29        361.49        18.91 o
  12   1   9         76.73         70.88         6.64 o
 -13   2   9         35.22         29.30         7.05 o
 -12   2   9         33.01         23.18         4.99 o
 -11   2   9         13.33         13.78         3.41 o
 -10   2   9          6.83          2.75         2.21 o
  -9   2   9          4.85          1.21         3.42 o
  -8   2   9        118.25        104.28         5.96 o
  -7   2   9         14.00          9.99         1.41 o
  -6   2   9         44.12         49.60         3.15 o
  -5   2   9        111.71        147.24         6.94 o
  -4   2   9        429.79        476.43        21.25 o
  -3   2   9        379.70        438.21        20.80 o
  -2   2   9       1139.99       1221.83        56.02 o
  -1   2   9       3187.55       3176.70       168.09 o
   0   2   9       3734.27       4160.11       205.05 o
   1   2   9        205.57        239.96        10.67 o
   2   2   9         23.98         19.65         1.83 o
   3   2   9         63.56         72.59         3.98 o
   4   2   9        137.20        123.09         6.39 o
   5   2   9        447.38        418.50        18.60 o
   6   2   9          6.24          2.79         1.24 o
   7   2   9        483.62        487.40        23.67 o
   8   2   9        126.30        110.09         9.08 o
   9   2   9         97.57        102.74         6.69 o
  10   2   9         92.41        112.08         7.38 o
  11   2   9          1.34          0.99         2.82 o
  12   2   9         35.37         26.16         5.63 o
 -13   3   9          0.93         -7.64         7.90 o
 -12   3   9         21.40         23.09         4.24 o
 -11   3   9         21.60         20.90         3.76 o
 -10   3   9         62.52         61.54         7.37 o
  -9   3   9        150.37        152.02         8.89 o
  -8   3   9        834.83        749.85        35.65 o
  -7   3   9          0.54          0.18         1.85 o
  -6   3   9          1.45         15.13         1.86 o
  -5   3   9        137.28        154.96         8.37 o
  -4   3   9         67.17         90.62         5.14 o
  -3   3   9        712.69        736.22        30.74 o
  -2   3   9       1733.57       1807.81        82.07 o
  -1   3   9       1904.86       1998.64       106.06 o
   0   3   9       1140.24       1225.75        56.61 o
   1   3   9       2172.88       2123.19       112.97 o
   2   3   9        108.28        148.99         7.86 o
   3   3   9         68.57         79.56         4.44 o
   4   3   9         94.51         77.15         4.07 o
   5   3   9       1436.23       1408.96        65.27 o
   6   3   9       1155.59       1113.65        49.46 o
   7   3   9        864.93        871.53        41.27 o
   8   3   9        295.35        265.51        13.82 o
   9   3   9        322.55        312.40        17.60 o
  10   3   9         43.87         47.43         5.71 o
  11   3   9          1.11          2.91         3.03 o
 -12   4   9          2.35          1.12         3.47 o
 -11   4   9         10.78          9.17         3.45 o
 -10   4   9         56.64         50.04         5.12 o
  -9   4   9          0.08          0.35         1.80 o
  -8   4   9          3.46          3.34         1.91 o
  -7   4   9         18.96         14.97         2.16 o
  -6   4   9         33.67         31.37         2.83 o
  -5   4   9        135.26        134.55         8.41 o
  -4   4   9         20.24         22.15         2.26 o
  -3   4   9        250.33        312.51        16.31 o
  -2   4   9         76.15         94.76         5.23 o
  -1   4   9        199.95        203.31        10.66 o
   0   4   9          5.34          9.54         1.36 o
   1   4   9         14.23         17.03         2.49 o
   2   4   9        814.05        767.68        38.63 o
   3   4   9        351.31        340.15        18.98 o
   4   4   9        221.40        196.79         9.26 o
   5   4   9        759.74        714.87        31.82 o
   6   4   9        137.81        150.89         7.75 o
   7   4   9         26.15         26.62         2.95 o
   8   4   9          6.30          6.36         2.29 o
   9   4   9         85.34         81.70         6.71 o
  10   4   9        208.69        219.85        14.42 o
  11   4   9          0.79         -1.46         4.76 o
 -12   5   9          9.58          7.12         4.61 o
 -11   5   9        510.13        497.33        36.61 o
 -10   5   9        129.59        119.01         8.36 o
  -9   5   9         58.12         48.29         4.70 o
  -8   5   9          4.69          4.88         1.96 o
  -7   5   9         63.12         60.30         5.72 o
  -6   5   9       1043.84       1092.85        55.04 o
  -5   5   9        220.09        212.43        11.21 o
  -4   5   9        101.86        106.14         6.10 o
  -3   5   9       3192.01       3174.23       169.78 o
  -2   5   9          1.47          1.71         0.89 o
  -1   5   9        117.11        119.55         6.85 o
   0   5   9          4.54          7.75         1.49 o
   1   5   9         12.77         10.74         1.98 o
   2   5   9        636.46        579.21        34.42 o
   3   5   9        589.56        599.65        30.34 o
   4   5   9         90.31         88.80         5.48 o
   5   5   9       2239.88       2181.56       107.02 o
   6   5   9         82.77         88.85         7.15 o
   7   5   9        363.02        377.10        21.47 o
   8   5   9         42.27         42.40         4.37 o
   9   5   9         69.41         77.23         6.71 o
  10   5   9        290.20        313.72        25.74 o
  11   5   9         24.17         21.36         5.90 o
 -12   6   9        464.03        443.03        39.87 o
 -11   6   9         11.10          5.44         3.73 o
 -10   6   9         15.48         13.22         3.34 o
  -9   6   9         10.62          9.76         3.03 o
  -8   6   9          0.20          0.37         1.93 o
  -7   6   9         82.83         76.10         6.52 o
  -6   6   9         14.64         18.50         2.49 o
  -5   6   9         91.73         95.65         6.53 o
  -4   6   9       1554.73       1619.84        87.33 o
  -3   6   9         56.10         51.72         4.13 o
  -2   6   9        178.92        191.97        10.88 o
  -1   6   9         75.85         69.86         4.65 o
   0   6   9         45.65         98.99         6.27 o
   1   6   9         16.91         23.16         2.57 o
   2   6   9        241.13        287.26        17.95 o
   3   6   9        693.70        723.74        46.40 o
   4   6   9        474.13        489.65        27.25 o
   5   6   9          2.86          1.39         1.98 o
   6   6   9        225.88        237.45        15.84 o
   7   6   9          6.66          8.20         2.55 o
   8   6   9         38.26         44.18         4.67 o
   9   6   9         10.65         22.86         4.01 o
  10   6   9        132.33        139.99        13.48 o
 -11   7   9        220.86        240.25        15.89 o
 -10   7   9          0.57         -2.61         3.20 o
  -9   7   9         34.55         27.94         5.02 o
  -8   7   9         43.86         45.55         4.25 o
  -7   7   9         43.44         49.03         5.96 o
  -6   7   9         17.62         15.25         3.05 o
  -5   7   9          1.18          1.23         1.97 o
  -4   7   9          0.04          1.77         1.91 o
  -3   7   9        437.40        404.63        22.87 o
  -2   7   9        380.24        377.43        17.82 o
  -1   7   9        110.93        103.25         8.25 o
   0   7   9          8.45          4.32         2.87 o
   1   7   9         56.29         50.10         4.17 o
   2   7   9          7.36          4.18         2.68 o
   3   7   9          0.09         -0.30         1.74 o
   4   7   9          0.01         -1.77         1.77 o
   5   7   9        601.59        584.31        32.49 o
   6   7   9         10.21          8.64         3.12 o
   7   7   9          6.37          8.27         4.08 o
   8   7   9        239.08        244.06        20.50 o
   9   7   9         15.16         13.94         5.03 o
  10   7   9         30.64         38.51         8.52 o
 -10   8   9         30.53         26.44         5.60 o
  -9   8   9         21.38         12.23         4.34 o
  -8   8   9          2.01          2.13         3.31 o
  -7   8   9          1.54          0.82         2.71 o
  -6   8   9         19.71         24.51         4.02 o
  -5   8   9         34.99         39.26         4.14 o
  -4   8   9        241.86        249.58        15.67 o
  -3   8   9         79.32         76.76         6.02 o
  -2   8   9         53.29         55.01         5.99 o
  -1   8   9         66.96         63.40         5.31 o
   0   8   9          0.27         -1.54         1.54 o
   1   8   9         41.38         35.27         4.12 o
   2   8   9         40.76         37.88         4.48 o
   3   8   9          0.00         -1.06         2.00 o
   4   8   9         17.40         19.98         3.13 o
   5   8   9          3.85          3.60         2.83 o
   6   8   9         26.38         21.27         4.03 o
   7   8   9         20.94         18.54         7.28 o
   8   8   9          9.50          8.35         4.61 o
   9   8   9         30.35         31.25         7.29 o
 -10   9   9         11.01         15.92         5.48 o
  -9   9   9         79.44         69.98         8.31 o
  -8   9   9          5.99          6.17         3.84 o
  -7   9   9        438.89        438.36        26.26 o
  -6   9   9         27.07         25.19         4.19 o
  -5   9   9         27.94         22.90         4.29 o
  -4   9   9         35.12         34.70         4.70 o
  -3   9   9          8.25         12.06         3.49 o
  -2   9   9         54.83         56.99         7.26 o
  -1   9   9         65.56         65.57         7.84 o
   0   9   9         72.94         79.44         6.05 o
   1   9   9        484.36        440.85        24.99 o
   2   9   9         17.26         14.44         3.43 o
   3   9   9        241.90        293.02        17.90 o
   4   9   9         47.24         49.44         4.64 o
   5   9   9          0.72          1.18         2.86 o
   6   9   9          6.27          8.22         4.37 o
   7   9   9          0.84          5.79         4.25 o
   8   9   9          2.31          8.23         5.63 o
  -9  10   9         20.24         16.43        12.44 o
  -8  10   9         22.67         23.94         5.57 o
  -7  10   9         35.76         37.36         5.89 o
  -6  10   9         25.69         23.85         4.99 o
  -5  10   9         80.98         83.49         8.22 o
  -4  10   9        129.22        156.21        18.19 o
  -3  10   9         10.04          9.19         3.68 o
  -2  10   9         87.06        102.82        13.94 o
  -1  10   9          0.60         -2.55         2.55 o
   0  10   9         53.31         51.71         6.21 o
   1  10   9          0.26          4.33         2.54 o
   2  10   9        113.89        123.53         9.01 o
   3  10   9        250.68        287.39        14.28 o
   4  10   9          3.33         -0.62         2.82 o
   5  10   9          5.22          7.15         4.34 o
   6  10   9         35.64         35.47         8.87 o
   7  10   9          0.40         -3.81         5.87 o
  -7  11   9          1.37         -0.40         4.36 o
  -6  11   9         33.31         27.85         6.79 o
  -5  11   9        100.94         82.85         8.99 o
  -4  11   9        100.07        100.38        10.01 o
  -3  11   9          9.25          5.08         3.86 o
  -2  11   9         13.74         16.58         4.64 o
  -1  11   9         58.84         39.84         5.96 o
   0  11   9         55.30         65.93         7.54 o
   1  11   9        114.68         88.14         8.86 o
   2  11   9          1.96          6.29         3.76 o
   3  11   9         44.99         35.04         4.02 o
   4  11   9        167.00        166.44        15.47 o
   5  11   9         66.63         62.57         7.15 o
   6  11   9         44.92         44.36         7.29 o
  -5  12   9         15.63         16.49         6.05 o
  -4  12   9         51.23         44.34         7.16 o
  -3  12   9          2.06         -0.28         3.80 o
  -2  12   9         29.42         17.78         5.65 o
  -1  12   9         16.05         15.96         4.29 o
   0  12   9         18.87         19.81         5.19 o
   1  12   9          4.84          4.67         4.16 o
   2  12   9         28.55         23.51         5.29 o
   3  12   9         23.73         20.64         5.17 o
   4  12   9          0.01          7.48         4.57 o
  -2  13   9          0.34          0.64         4.72 o
  -1  13   9         67.14         60.61         7.90 o
   0  13   9          0.84         -1.70         4.43 o
   1  13   9          7.15          1.20         4.66 o
 -13   0  10          2.24         -4.22         6.69 o
 -12   0  10        337.45        344.95        45.20 o
 -11   0  10         53.75         56.26        10.08 o
 -10   0  10        497.86        486.69        35.00 o
  -9   0  10        240.23        240.73        19.89 o
  -8   0  10        368.52        361.63        25.39 o
  -7   0  10       1023.68        938.39        71.24 o
  -6   0  10         31.53         19.12         3.11 o
  -5   0  10         19.79          8.67         1.70 o
  -4   0  10       2686.98       2716.36       205.21 o
  -3   0  10        261.51        243.32        16.95 o
  -2   0  10       2583.34       2642.46       200.44 o
  -1   0  10        173.33        218.24        11.74 o
   0   0  10          0.01         -0.76         0.90 o
   1   0  10       5517.28       5596.18       517.89 o
   2   0  10        600.11        632.27        37.47 o
   3   0  10         29.25         38.86         4.98 o
   4   0  10          4.92          9.04         1.62 o
   5   0  10         33.04         36.62         3.59 o
   6   0  10          7.27         16.87         2.81 o
   7   0  10        100.18         69.21         6.52 o
   8   0  10         20.39          8.42         4.27 o
   9   0  10          8.69         16.16         3.73 o
  10   0  10        640.16        675.26        47.24 o
  11   0  10         18.68         24.92         5.21 o
  12   0  10         10.31          8.80         6.73 o
 -13   1  10          5.72         11.11         5.15 o
 -12   1  10         10.74          5.76         5.86 o
 -11   1  10        205.56        207.17        15.21 o
 -10   1  10          1.17          1.76         1.90 o
  -9   1  10         93.04         89.45         5.49 o
  -8   1  10        117.08        111.95         5.90 o
  -7   1  10         94.58        114.05         5.71 o
  -6   1  10         66.70         66.91         3.84 o
  -5   1  10         81.04         98.63         5.24 o
  -4   1  10       1076.93       1145.52        56.28 o
  -3   1  10         19.22         27.36         2.77 o
  -2   1  10          7.26          5.17         0.97 o
  -1   1  10        256.14        243.88        10.53 o
   0   1  10         13.94          8.45         1.42 o
   1   1  10        461.65        446.72        19.68 o
   2   1  10        235.58        272.12        11.70 o
   3   1  10         30.76         26.58         1.88 o
   4   1  10         23.69         21.11         1.79 o
   5   1  10        669.21        632.24        29.87 o
   6   1  10       1101.18       1071.43        47.27 o
   7   1  10         20.28         13.91         2.02 o
   8   1  10          8.36          5.81         2.63 o
   9   1  10         42.68         34.08         3.43 o
  10   1  10         68.66         76.46         5.79 o
  11   1  10         10.09         13.04         3.57 o
  12   1  10         96.47        112.30        11.26 o
 -13   2  10         23.14         23.56        10.29 o
 -12   2  10          8.31          6.54         4.26 o
 -11   2  10          0.14          0.57         2.98 o
 -10   2  10         72.52         52.20         4.67 o
  -9   2  10        125.29        131.08         7.82 o
  -8   2  10         37.20         35.58         3.18 o
  -7   2  10        684.19        667.77        29.97 o
  -6   2  10          7.91          7.90         1.65 o
  -5   2  10         38.57         41.48         4.08 o
  -4   2  10          9.57          8.25         1.43 o
  -3   2  10        190.61        153.50         7.69 o
  -2   2  10       2223.35       2309.33       105.45 o
  -1   2  10         31.60         26.80         2.54 o
   0   2  10       2202.29       2412.64       118.74 o
   1   2  10        501.89        539.29        22.16 o
   2   2  10        174.53        164.26         8.17 o
   3   2  10        160.55        171.12         8.41 o
   4   2  10        152.18        159.99         8.12 o
   5   2  10        182.82        192.99         9.25 o
   6   2  10         80.46         61.26         3.86 o
   7   2  10         16.06         22.49         2.51 o
   8   2  10         66.13         68.60         4.91 o
   9   2  10          5.41          3.80         2.10 o
  10   2  10        134.79        131.74         8.44 o
  11   2  10        122.45        136.87        10.75 o
 -13   3  10          7.80          5.95         4.72 o
 -12   3  10         20.49         23.16         4.43 o
 -11   3  10          3.59          4.88         3.11 o
 -10   3  10          4.08         -1.73         2.17 o
  -9   3  10        643.61        664.88        31.82 o
  -8   3  10         10.14          5.05         1.92 o
  -7   3  10        133.10        164.41         9.31 o
  -6   3  10        135.04        161.19         8.68 o
  -5   3  10         69.16         50.35         3.54 o
  -4   3  10        157.81        111.46         5.34 o
  -3   3  10          0.39          0.85         0.83 o
  -2   3  10        432.17        391.88        18.24 o
  -1   3  10       1511.19       1551.91       101.49 o
   0   3  10          0.04         -0.70         0.70 o
   1   3  10       2358.90       2151.17       105.24 o
   2   3  10        579.42        631.55        34.06 o
   3   3  10        178.10        169.07         9.17 o
   4   3  10       1392.02       1369.06        67.16 o
   5   3  10          0.49          0.87         0.88 o
   6   3  10         84.23         90.41         5.27 o
   7   3  10        848.60        814.91        38.37 o
   8   3  10          0.68          0.93         1.89 o
   9   3  10        102.00        109.93         7.71 o
  10   3  10         13.18         15.00         4.09 o
  11   3  10         74.18         78.12         8.27 o
 -12   4  10         21.38         14.44         5.90 o
 -11   4  10        141.62        169.64        12.06 o
 -10   4  10        113.86         97.03         7.25 o
  -9   4  10         26.45         22.55         4.34 o
  -8   4  10        403.79        376.80        18.91 o
  -7   4  10        247.04        228.44        12.22 o
  -6   4  10         20.22         13.80         2.76 o
  -5   4  10       2318.06       2453.97       121.66 o
  -4   4  10       1870.16       1921.92        87.44 o
  -3   4  10         76.49         43.46         3.20 o
  -2   4  10         57.48         66.24         4.18 o
  -1   4  10       1824.46       1637.47        80.52 o
   0   4  10        798.19        866.87        40.60 o
   1   4  10        106.70        113.95         5.80 o
   2   4  10        190.73        194.67        10.56 o
   3   4  10         82.47         87.73         5.36 o
   4   4  10        816.60        788.25        39.43 o
   5   4  10          8.70          5.83         1.32 o
   6   4  10        468.51        426.13        19.57 o
   7   4  10         82.31         88.70         6.13 o
   8   4  10         12.15          2.59         2.78 o
   9   4  10          7.81          6.24         3.22 o
  10   4  10        396.27        436.63        28.40 o
  11   4  10          7.45         12.91         4.97 o
 -12   5  10          7.91          0.45         4.60 o
 -11   5  10          0.22         -1.94         2.53 o
 -10   5  10         49.45         50.03         5.06 o
  -9   5  10         45.80         32.79         3.70 o
  -8   5  10         87.80         75.66         7.61 o
  -7   5  10          0.10          0.46         1.59 o
  -6   5  10        222.22        224.74        12.00 o
  -5   5  10        166.37        165.71        10.37 o
  -4   5  10        188.78        218.16        12.21 o
  -3   5  10          4.73          1.07         1.54 o
  -2   5  10         17.77         21.17         2.24 o
  -1   5  10         40.94         61.20         4.20 o
   0   5  10        152.44        169.80        10.11 o
   1   5  10        140.99        125.13         7.77 o
   2   5  10         49.28         50.02         3.94 o
   3   5  10        160.00        175.45         9.62 o
   4   5  10          5.76          5.45         1.61 o
   5   5  10         46.15         46.74         4.56 o
   6   5  10        145.14        142.91         8.66 o
   7   5  10          2.74          0.55         2.04 o
   8   5  10         47.48         59.81         5.42 o
   9   5  10          0.51         -2.08         2.64 o
  10   5  10         14.40         15.20         4.74 o
  11   5  10         28.10         26.73         6.05 o
 -12   6  10        269.16        313.00        45.21 o
 -11   6  10        198.21        202.56        14.06 o
 -10   6  10        101.80         88.77         7.21 o
  -9   6  10          9.97          9.80         3.94 o
  -8   6  10         17.28         18.87         2.97 o
  -7   6  10         22.06         16.01         2.66 o
  -6   6  10         20.55         20.35         2.84 o
  -5   6  10        267.07        289.36        15.95 o
  -4   6  10       1562.09       1484.19        91.99 o
  -3   6  10         36.80         43.85         4.64 o
  -2   6  10        719.92        686.89        32.15 o
  -1   6  10         54.99         46.47         3.57 o
   0   6  10         47.52         42.97         3.56 o
   1   6  10         34.55         25.71         2.78 o
   2   6  10       1298.08       1392.91        82.09 o
   3   6  10        905.01        915.60        48.92 o
   4   6  10       3776.72       3554.39       207.57 o
   5   6  10         14.41         12.89         3.43 o
   6   6  10         56.89         65.57         6.14 o
   7   6  10        167.69        198.63        16.72 o
   8   6  10        116.53        122.59         9.42 o
   9   6  10          3.10          4.97         3.62 o
  10   6  10         88.51         95.81        10.52 o
 -11   7  10         42.91         39.32         5.63 o
 -10   7  10         58.96         59.82         7.03 o
  -9   7  10         35.44         33.57         4.65 o
  -8   7  10          9.48         14.96         2.96 o
  -7   7  10        137.30        125.96         7.86 o
  -6   7  10        488.93        495.70        25.85 o
  -5   7  10        339.90        365.26        19.67 o
  -4   7  10        256.87        263.22        14.79 o
  -3   7  10          9.27          7.12         2.29 o
  -2   7  10        854.65        854.14        39.78 o
  -1   7  10        154.86        140.95         8.23 o
   0   7  10          0.15          0.43         1.60 o
   1   7  10         14.74         11.93         2.35 o
   2   7  10        172.22        187.66        12.99 o
   3   7  10          0.81          0.03         2.01 o
   4   7  10        164.70        147.65         9.99 o
   5   7  10         57.45         47.42         4.78 o
   6   7  10        231.94        241.45        19.09 o
   7   7  10        888.26        919.55        55.41 o
   8   7  10        279.96        291.92        20.16 o
   9   7  10          7.76         13.62         4.93 o
  10   7  10         35.68         39.09         8.28 o
 -10   8  10         33.54         35.20         7.19 o
  -9   8  10          1.14         -3.39         3.39 o
  -8   8  10          3.85          5.41         3.95 o
  -7   8  10          0.26         -1.47         2.68 o
  -6   8  10          1.91          2.47         2.51 o
  -5   8  10        365.28        389.45        22.10 o
  -4   8  10        192.71        202.16        12.58 o
  -3   8  10         74.62         64.10         5.58 o
  -2   8  10        117.64        118.22        10.22 o
  -1   8  10         67.56         62.34         4.91 o
   0   8  10        124.63        127.58         7.69 o
   1   8  10          2.79          5.90         2.23 o
   2   8  10        375.42        344.37        19.71 o
   3   8  10        148.11        163.11        10.78 o
   4   8  10        260.29        271.61        16.58 o
   5   8  10         18.88         16.83         3.45 o
   6   8  10         65.17         62.17         6.40 o
   7   8  10         20.14         19.98         4.33 o
   8   8  10         33.30         34.70         6.14 o
   9   8  10         13.35         21.97         7.32 o
  -9   9  10         58.33         59.50         9.15 o
  -8   9  10          6.57          1.38         4.90 o
  -7   9  10          0.07          2.75         3.38 o
  -6   9  10          7.10          5.19         4.19 o
  -5   9  10        105.90        123.16        10.17 o
  -4   9  10         27.81         25.98         4.47 o
  -3   9  10         76.81         76.99         7.78 o
  -2   9  10         76.18         74.63         7.49 o
  -1   9  10        185.23        179.13        14.21 o
   0   9  10         97.80         94.99         6.64 o
   1   9  10        342.64        321.66        17.47 o
   2   9  10        383.95        366.54        22.20 o
   3   9  10         14.06          9.08         2.92 o
   4   9  10          1.83          6.12         2.59 o
   5   9  10          0.98          1.09         3.10 o
   6   9  10         37.74         31.00         6.54 o
   7   9  10          8.95          1.70         4.35 o
   8   9  10         69.12         52.08         9.78 o
  -8  10  10          7.03          9.27         4.52 o
  -7  10  10          5.09          3.34         4.05 o
  -6  10  10          0.27         -0.73         3.80 o
  -5  10  10         33.15         37.53         7.56 o
  -4  10  10        215.71        214.76        17.42 o
  -3  10  10         80.33         79.57         8.55 o
  -2  10  10         27.89         34.76         5.49 o
  -1  10  10         15.29         15.15         3.54 o
   0  10  10          7.40         12.86         3.43 o
   1  10  10         50.51         39.31         4.99 o
   2  10  10         21.76         23.93         3.48 o
   3  10  10        227.35        259.01        13.93 o
   4  10  10          7.11          6.38         5.05 o
   5  10  10          8.10          7.65         4.39 o
   6  10  10         24.30         16.96         5.47 o
   7  10  10          4.32         -5.20         6.34 o
  -7  11  10         56.45         55.52        11.52 o
  -6  11  10          2.91         11.43         4.99 o
  -5  11  10         54.00         66.73         8.41 o
  -4  11  10          0.03         -3.40         3.40 o
  -3  11  10          4.86         -1.24         3.63 o
  -2  11  10          0.01         -1.20         3.88 o
  -1  11  10          0.71         -2.28         2.81 o
   0  11  10         66.70         67.13         6.82 o
   1  11  10          0.81         -0.27         3.17 o
   2  11  10        105.14         89.38         8.21 o
   3  11  10          1.80          4.02         2.80 o
   4  11  10         22.06         17.38         4.02 o
   5  11  10          1.42          0.41         3.75 o
   6  11  10          0.77          3.03         6.42 o
  -5  12  10         15.43         21.07         5.96 o
  -4  12  10          9.19         16.79         5.15 o
  -3  12  10          5.32          9.24         5.02 o
  -2  12  10        105.04        103.58         9.39 o
  -1  12  10         43.47         50.86         6.45 o
   0  12  10        115.30        131.36        11.22 o
   1  12  10         32.91         39.85         6.43 o
   2  12  10        162.51        155.34        13.37 o
   3  12  10        160.83        188.47        18.87 o
   4  12  10          7.56         11.28         9.98 o
  -1  13  10          7.37          4.19         6.81 o
 -13   1  11         15.13         12.97         6.07 o
 -12   1  11        204.57        238.79        28.51 o
 -11   1  11        196.99        189.52        18.41 o
 -10   1  11         27.34         31.33         3.18 o
  -9   1  11         37.59         33.51         3.17 o
  -8   1  11          2.91          1.38         1.24 o
  -7   1  11         20.54         13.62         2.32 o
  -6   1  11          1.98          1.72         1.40 o
  -5   1  11       1051.97       1130.99        52.49 o
  -4   1  11       1203.19       1196.12        59.93 o
  -3   1  11        371.36        406.78        19.31 o
  -2   1  11        116.44        107.20         5.21 o
  -1   1  11        389.44        426.83        18.41 o
   0   1  11        921.31        956.21        44.36 o
   1   1  11          0.01          1.16         0.70 o
   2   1  11        104.22        126.40         5.88 o
   3   1  11        857.56        870.88        40.67 o
   4   1  11        979.55        950.46        44.31 o
   5   1  11         48.93         39.17         2.78 o
   6   1  11         93.06         97.94         5.86 o
   7   1  11         68.27         69.70         4.75 o
   8   1  11          0.36         -1.02         1.57 o
   9   1  11         36.23         45.51         4.08 o
  10   1  11        112.90        132.49         8.48 o
  11   1  11         22.93         15.94         4.90 o
 -13   2  11          0.26         -2.15         4.14 o
 -12   2  11         14.87         16.02         5.44 o
 -11   2  11          0.27         -0.74         2.67 o
 -10   2  11          9.21         10.87         2.62 o
  -9   2  11         41.26         46.80         3.93 o
  -8   2  11        299.58        279.36        14.59 o
  -7   2  11         23.83         27.91         2.75 o
  -6   2  11        302.50        303.84        14.22 o
  -5   2  11         26.80         27.14         2.61 o
  -4   2  11          0.37          0.10         0.64 o
  -3   2  11        342.22        325.34        14.37 o
  -2   2  11         79.50         73.52         3.87 o
  -1   2  11         69.32         77.80         4.26 o
   0   2  11        601.64        642.99        34.63 o
   1   2  11         74.42         57.21         3.20 o
   2   2  11        478.29        524.00        23.68 o
   3   2  11         97.12         91.78         5.63 o
   4   2  11        622.97        582.57        27.73 o
   5   2  11       1054.22        995.97        46.27 o
   6   2  11         41.65         39.73         2.95 o
   7   2  11        137.25        138.11         7.88 o
   8   2  11          2.70         -0.76         1.69 o
   9   2  11         93.44         92.09         6.40 o
  10   2  11         13.33         13.28         3.39 o
  11   2  11          0.33         -4.78         4.78 o
 -12   3  11         20.76          9.70         5.84 o
 -11   3  11          7.86          9.87         3.43 o
 -10   3  11         10.05          6.23         2.46 o
  -9   3  11         51.52         44.60         3.89 o
  -8   3  11        163.51        166.13         9.33 o
  -7   3  11        207.21        204.89        18.69 o
  -6   3  11        178.00        193.36        10.80 o
  -5   3  11          5.37          4.03         1.16 o
  -4   3  11         46.79         49.75         3.26 o
  -3   3  11        100.66        121.69         5.43 o
  -2   3  11         26.60         48.43         3.17 o
  -1   3  11        670.70        738.02        36.96 o
   0   3  11          6.18         10.27         1.24 o
   1   3  11         32.46         20.86         1.56 o
   2   3  11        384.16        372.28        20.70 o
   3   3  11         45.58         50.88         3.59 o
   4   3  11        465.83        423.32        21.81 o
   5   3  11          5.63          5.27         1.25 o
   6   3  11         20.83         17.92         2.12 o
   7   3  11        397.08        381.04        18.89 o
   8   3  11         14.14         16.12         2.62 o
   9   3  11         10.71          6.59         2.50 o
  10   3  11        209.48        235.77        17.20 o
  11   3  11         43.98         44.34         6.41 o
 -12   4  11          3.87          3.07         3.46 o
 -11   4  11        112.78        101.88         7.86 o
 -10   4  11        402.38        440.11        29.44 o
  -9   4  11          0.06         -0.63         1.87 o
  -8   4  11         17.69         23.20         2.81 o
  -7   4  11        214.67        221.69        11.82 o
  -6   4  11         94.74         85.97         5.23 o
  -5   4  11        215.07        220.60        11.37 o
  -4   4  11         11.45         10.53         1.80 o
  -3   4  11       1194.57       1255.44        62.48 o
  -2   4  11        645.43        612.52        33.39 o
  -1   4  11        129.23        128.79         6.84 o
   0   4  11         78.60         74.86         4.31 o
   1   4  11        151.95        154.47         8.28 o
   2   4  11         26.55         30.66         2.91 o
   3   4  11        261.67        262.81        13.71 o
   4   4  11        414.43        404.93        19.39 o
   5   4  11         36.96         34.47         2.84 o
   6   4  11        259.53        276.98        12.90 o
   7   4  11         62.12         63.09         4.64 o
   8   4  11         75.72         61.45         5.59 o
   9   4  11         24.41         21.14         4.60 o
  10   4  11         89.30        101.71         9.31 o
  11   4  11          1.76          3.32         4.41 o
 -12   5  11         52.18         47.90         6.35 o
 -11   5  11         32.95         32.72         4.45 o
 -10   5  11          2.77          3.44         2.55 o
  -9   5  11         57.36         55.74         4.90 o
  -8   5  11         63.77         64.53         6.18 o
  -7   5  11        161.31        171.16         9.83 o
  -6   5  11        100.40        105.41         6.54 o
  -5   5  11        286.04        271.87        18.76 o
  -4   5  11        185.05        209.67        13.90 o
  -3   5  11         42.73         35.14         2.98 o
  -2   5  11        414.41        428.45        22.04 o
  -1   5  11         10.44         10.65         1.68 o
   0   5  11        822.84        857.28        46.01 o
   1   5  11        124.63        117.42         6.80 o
   2   5  11         21.37         36.04         3.38 o
   3   5  11        102.68         98.72         6.76 o
   4   5  11         10.42          7.70         1.70 o
   5   5  11         82.88         80.08         7.23 o
   6   5  11          0.08          2.50         1.99 o
   7   5  11          1.69          0.83         2.01 o
   8   5  11        691.96        718.16        43.91 o
   9   5  11         14.55         19.88         4.50 o
  10   5  11         59.41         79.30         8.17 o
 -11   6  11         46.12         39.63         5.22 o
 -10   6  11          0.10          0.18         2.76 o
  -9   6  11         11.00          8.37         2.76 o
  -8   6  11          8.74          4.73         2.33 o
  -7   6  11          0.40         -0.18         1.95 o
  -6   6  11          7.68         10.00         2.21 o
  -5   6  11        348.96        378.12        20.18 o
  -4   6  11        190.57        200.37        12.60 o
  -3   6  11         79.20         85.03         6.31 o
  -2   6  11         27.77         46.21         3.22 o
  -1   6  11        623.67        563.94        30.52 o
   0   6  11         50.14         44.29         3.39 o
   1   6  11          0.24         -0.50         1.40 o
   2   6  11         30.57         24.57         2.95 o
   3   6  11        604.95        612.39        33.61 o
   4   6  11        561.42        583.54        32.08 o
   5   6  11          0.02         -0.38         2.41 o
   6   6  11         94.15        103.90         7.96 o
   7   6  11          7.32          8.46         4.22 o
   8   6  11          2.80         -1.88         3.11 o
   9   6  11          0.95         -1.46         3.58 o
  10   6  11          0.04          1.42         4.73 o
 -11   7  11         38.67         41.22         5.88 o
 -10   7  11          0.19          0.89         3.09 o
  -9   7  11          5.43          1.65         2.96 o
  -8   7  11         29.87         37.12         4.55 o
  -7   7  11         17.23         14.87         3.40 o
  -6   7  11        169.23        170.05        10.71 o
  -5   7  11         99.86         93.86         8.62 o
  -4   7  11        116.05        136.16        10.30 o
  -3   7  11         27.27         25.82         4.43 o
  -2   7  11          3.06          6.94         3.45 o
  -1   7  11         25.01         17.27         2.92 o
   0   7  11         71.42         68.96         7.01 o
   1   7  11         61.63         48.29         4.80 o
   2   7  11          4.69          6.54         2.09 o
   3   7  11         21.23         19.69         3.50 o
   4   7  11        177.71        175.11        11.25 o
   5   7  11         79.81         82.93         7.35 o
   6   7  11        129.71        140.33        10.72 o
   7   7  11          2.66          2.71         3.36 o
   8   7  11          3.43          3.76         3.53 o
   9   7  11         72.53         66.98         8.40 o
 -10   8  11          0.54          3.85         4.43 o
  -9   8  11          4.41          3.50         3.83 o
  -8   8  11        116.99        149.00        11.07 o
  -7   8  11        103.45        101.55         8.33 o
  -6   8  11         44.90         40.87         4.66 o
  -5   8  11         30.57         28.94         3.85 o
  -4   8  11         51.52         57.96         5.75 o
  -3   8  11         48.54         53.45         5.30 o
  -2   8  11         21.90         23.22         3.73 o
  -1   8  11         13.96         12.05         4.16 o
   0   8  11         38.44         35.84         4.49 o
   1   8  11          8.89         10.81         2.59 o
   2   8  11        123.88        124.31         9.80 o
   3   8  11        259.19        269.58        16.51 o
   4   8  11        367.97        373.91        21.92 o
   5   8  11         18.93         21.87         3.79 o
   6   8  11         10.05         12.11         3.86 o
   7   8  11         19.14         12.62         4.18 o
   8   8  11         46.71         28.68         6.03 o
   9   8  11        115.97        135.33        13.39 o
  -9   9  11        127.10        128.67        11.58 o
  -8   9  11        146.52        163.68        14.44 o
  -7   9  11         34.02         22.82         4.50 o
  -6   9  11          0.15          0.86         3.11 o
  -5   9  11         26.77         23.36         7.69 o
  -4   9  11          1.74         -1.36         2.49 o
  -3   9  11         24.36         18.06         4.41 o
  -2   9  11         31.14         34.52         4.95 o
  -1   9  11        455.19        469.65        32.82 o
   0   9  11        102.02         83.61         7.08 o
   1   9  11         50.00         45.21         4.75 o
   2   9  11         46.74         54.99         5.29 o
   3   9  11          3.28          1.86         2.25 o
   4   9  11          5.49         -1.88         2.65 o
   5   9  11          2.63          2.02         2.95 o
   6   9  11        218.27        234.29        16.77 o
   7   9  11        416.65        401.18        30.22 o
   8   9  11        216.10        222.29        20.03 o
  -8  10  11        212.42        263.20        21.09 o
  -7  10  11         10.17          6.31         4.11 o
  -6  10  11          7.33          5.68         4.61 o
  -5  10  11        102.29         82.17         8.64 o
  -4  10  11         26.84         25.70         4.89 o
  -3  10  11          0.67          3.41         3.42 o
  -2  10  11          0.68         -2.81         2.81 o
  -1  10  11        188.62        194.19        18.67 o
   0  10  11        204.63        180.11        17.49 o
   1  10  11         72.99         76.03         8.57 o
   2  10  11         24.99         16.26         3.12 o
   3  10  11        224.10        235.27        15.17 o
   4  10  11          0.62         -3.15         3.34 o
   5  10  11          0.33          3.23         4.21 o
   6  10  11          7.43          9.73         5.25 o
   7  10  11         52.86         57.46        10.50 o
  -7  11  11          0.19          5.26         5.02 o
  -6  11  11          6.98         -1.33         4.36 o
  -5  11  11         66.09         50.83         8.84 o
  -4  11  11         22.05         14.24         4.81 o
  -3  11  11        346.18        383.41        28.51 o
  -2  11  11         39.93         41.67         5.66 o
  -1  11  11         93.97         97.56        10.62 o
   0  11  11          0.27          3.29         3.58 o
   1  11  11         14.00         14.62         4.20 o
   2  11  11          1.51          2.53         3.60 o
   3  11  11         39.87         46.01         5.07 o
   4  11  11         11.86         13.16         4.49 o
   5  11  11         24.68         27.62         6.37 o
  -5  12  11         56.40         61.38        11.82 o
  -4  12  11          2.02         -1.81         4.35 o
  -3  12  11          2.31          7.37         4.71 o
  -2  12  11          6.66          8.28         4.16 o
  -1  12  11          0.20         -2.73         3.78 o
   0  12  11         63.00         59.77         7.19 o
   1  12  11        380.51        373.99        25.27 o
   2  12  11         65.53         97.64        10.16 o
   3  12  11        111.12         83.64        12.47 o
 -13   0  12         40.23         25.88        15.26 o
 -12   0  12          6.22         -2.26        11.50 o
 -11   0  12          6.49         10.44        17.02 o
 -10   0  12        617.94        625.06        50.30 o
  -9   0  12          4.96         14.73         2.70 o
  -8   0  12          1.84         -1.62         1.62 o
  -7   0  12         98.90         79.10         6.75 o
  -6   0  12         24.98         15.55         2.30 o
  -5   0  12         13.89         28.31         3.18 o
  -4   0  12        223.22        225.62        15.94 o
  -3   0  12         34.41         67.39         7.53 o
  -2   0  12       4285.96       4012.59       259.38 o
  -1   0  12         50.45         44.57         3.38 o
   0   0  12       3086.28       3190.47       209.00 o
   1   0  12        152.31        152.59        11.15 o
   2   0  12        131.77        124.20         9.09 o
   3   0  12          2.08         12.16         2.34 o
   4   0  12        219.41        188.87        13.58 o
   5   0  12        149.73        122.79         9.37 o
   6   0  12       5343.19       4922.96       319.83 o
   7   0  12         73.47         68.14         6.58 o
   8   0  12        148.74        158.60        12.86 o
   9   0  12         58.88         62.81         6.89 o
  10   0  12         78.66         87.09        11.50 o
  11   0  12         21.72         34.23        10.69 o
 -13   1  12          2.15          2.46         4.35 o
 -12   1  12        133.72        120.94        21.05 o
 -11   1  12         61.58         59.36         8.32 o
 -10   1  12        217.48        188.65        10.48 o
  -9   1  12         26.80         25.16         3.45 o
  -8   1  12          7.84          7.31         1.99 o
  -7   1  12         39.53         43.76         3.45 o
  -6   1  12        215.49        221.75        11.22 o
  -5   1  12          3.42          2.61         1.02 o
  -4   1  12        142.38        123.20         7.03 o
  -3   1  12         71.30         80.84         4.23 o
  -2   1  12         99.25        133.87         6.25 o
  -1   1  12        272.77        245.74        10.62 o
   0   1  12          1.23          1.51         0.77 o
   1   1  12         24.63         18.84         1.55 o
   2   1  12        355.95        384.00        21.47 o
   3   1  12         10.26          5.64         0.95 o
   4   1  12       1152.52       1065.78        49.70 o
   5   1  12        556.13        559.49        26.68 o
   6   1  12        474.29        430.72        21.92 o
   7   1  12         14.46         11.72         2.08 o
   8   1  12          3.71          1.85         1.91 o
   9   1  12         15.04         22.75         3.60 o
  10   1  12        295.51        300.36        19.31 o
  11   1  12         62.14         63.39        10.15 o
 -13   2  12          1.33         -3.20         3.66 o
 -12   2  12         25.87         15.91         4.67 o
 -11   2  12         67.61         66.30        10.69 o
 -10   2  12         22.07         17.78         2.80 o
  -9   2  12        396.74        399.34        19.64 o
  -8   2  12        514.65        545.38        26.07 o
  -7   2  12         67.70         55.02         5.70 o
  -6   2  12          0.17         -0.43         1.33 o
  -5   2  12        215.50        236.74        11.68 o
  -4   2  12        377.45        349.85        15.99 o
  -3   2  12        402.48        403.85        17.81 o
  -2   2  12        336.23        333.21        15.64 o
  -1   2  12        168.26        182.53         9.11 o
   0   2  12        564.85        595.39        30.01 o
   1   2  12        813.50        830.44        36.62 o
   2   2  12         11.33         11.31         1.16 o
   3   2  12        514.91        515.05        23.85 o
   4   2  12        762.50        723.91        34.22 o
   5   2  12        156.39        162.91         8.25 o
   6   2  12        378.72        300.87        14.93 o
   7   2  12          0.04         -1.46         1.71 o
   8   2  12          0.22          0.96         1.82 o
   9   2  12        146.55        172.39        11.02 o
  10   2  12         24.95         24.34         3.92 o
  11   2  12        289.18        324.56        25.95 o
 -12   3  12          4.68          5.28         3.66 o
 -11   3  12         15.45         21.08         3.53 o
 -10   3  12          1.50          1.20         2.34 o
  -9   3  12         66.21         80.95         5.61 o
  -8   3  12        137.96        166.91         9.62 o
  -7   3  12         48.96         55.65         4.81 o
  -6   3  12          0.39          0.82         1.43 o
  -5   3  12        699.81        670.05        31.11 o
  -4   3  12          2.85          0.68         0.92 o
  -3   3  12        204.00        300.70        13.35 o
  -2   3  12        139.22        156.58         7.76 o
  -1   3  12        188.54        189.18        12.34 o
   0   3  12       1205.30       1275.07        59.42 o
   1   3  12         21.83         18.36         1.27 o
   2   3  12         70.85         70.00         4.42 o
   3   3  12        665.24        643.13        32.29 o
   4   3  12         21.91         22.46         2.04 o
   5   3  12        135.23        138.44         7.53 o
   6   3  12        103.67        135.25         7.67 o
   7   3  12        127.56        136.32         7.92 o
   8   3  12        215.26        250.31        14.63 o
   9   3  12        384.53        445.02        23.93 o
  10   3  12          6.37          3.20         3.78 o
  11   3  12        339.50        388.62        30.58 o
 -12   4  12         22.58         24.51         6.39 o
 -11   4  12         42.92         27.31         4.06 o
 -10   4  12         68.01         79.27         7.01 o
  -9   4  12         39.19         29.41         3.28 o
  -8   4  12       1200.02       1219.38        57.14 o
  -7   4  12         65.81         73.50         6.10 o
  -6   4  12        322.06        350.10        19.77 o
  -5   4  12       2375.93       2249.66       111.60 o
  -4   4  12        159.11        153.64        10.54 o
  -3   4  12         28.30         30.17         2.69 o
  -2   4  12         37.28         30.84         2.66 o
  -1   4  12        161.47        151.49        10.63 o
   0   4  12        841.54        938.89        43.77 o
   1   4  12        854.37        869.28        40.45 o
   2   4  12        588.38        563.19        30.55 o
   3   4  12       5972.65       5600.70       328.28 o
   4   4  12        419.17        397.37        20.49 o
   5   4  12        146.29        155.11         8.34 o
   6   4  12        249.23        255.57        13.00 o
   7   4  12         88.90         96.96         8.03 o
   8   4  12         51.34         43.35         5.39 o
   9   4  12        394.25        408.11        27.02 o
  10   4  12         57.00         51.84         6.57 o
  11   4  12        347.13        383.75        44.85 o
 -12   5  12         28.26         17.62         4.11 o
 -11   5  12        128.25        167.12        11.34 o
 -10   5  12         26.96         28.06         4.01 o
  -9   5  12         44.76         47.55         7.33 o
  -8   5  12        321.49        323.22        16.21 o
  -7   5  12         32.43         28.12         3.15 o
  -6   5  12          2.91          5.03         1.85 o
  -5   5  12        353.45        322.06        16.28 o
  -4   5  12         12.09         21.66         2.88 o
  -3   5  12        276.14        257.13        14.67 o
  -2   5  12        298.59        343.20        17.87 o
  -1   5  12          2.08          3.26         1.45 o
   0   5  12        676.32        674.50        39.41 o
   1   5  12          0.12          0.02         1.10 o
   2   5  12        266.76        263.53        13.64 o
   3   5  12        283.04        261.17        13.89 o
   4   5  12        288.28        284.05        15.05 o
   5   5  12          8.51          4.10         2.29 o
   6   5  12        203.66        213.08        13.35 o
   7   5  12         10.04          6.73         3.27 o
   8   5  12         95.75         86.33         8.03 o
   9   5  12          4.81          3.89         3.69 o
  10   5  12        121.55        139.69        11.84 o
 -11   6  12        169.35        168.37        11.86 o
 -10   6  12          9.88          6.86         4.22 o
  -9   6  12         70.51         81.30         9.45 o
  -8   6  12         26.85         28.85         3.50 o
  -7   6  12          0.10          2.22         2.07 o
  -6   6  12          0.09          0.63         1.90 o
  -5   6  12       2265.43       2376.35       127.86 o
  -4   6  12        904.70        843.55        46.15 o
  -3   6  12         76.33        119.75         7.97 o
  -2   6  12          3.49          0.51         1.50 o
  -1   6  12        165.50        198.54        12.65 o
   0   6  12        292.15        293.18        15.22 o
   1   6  12        221.51        227.64        12.99 o
   2   6  12        818.51        804.96        39.64 o
   3   6  12        739.46        769.55        46.47 o
   4   6  12       1164.85       1123.85        61.33 o
   5   6  12         71.16         71.38         6.46 o
   6   6  12        210.49        205.17        13.34 o
   7   6  12          4.53          4.54         3.03 o
   8   6  12         14.29          6.64         3.64 o
   9   6  12        175.01        176.68        13.89 o
  10   6  12          3.61         -0.33         4.83 o
 -11   7  12         94.78         94.27         8.22 o
 -10   7  12         35.91         40.10         5.27 o
  -9   7  12         14.15         22.98         3.70 o
  -8   7  12        162.63        193.84        11.04 o
  -7   7  12         31.38         28.71         3.96 o
  -6   7  12          3.80          1.26         2.44 o
  -5   7  12        948.89        994.67        60.01 o
  -4   7  12         39.34         39.08         4.22 o
  -3   7  12         63.06         54.94         5.04 o
  -2   7  12         76.00         66.10         5.08 o
  -1   7  12         28.23         12.99         3.42 o
   0   7  12        599.45        483.46        26.90 o
   1   7  12         13.45          9.29         3.29 o
   2   7  12        334.88        352.92        18.62 o
   3   7  12         55.10         55.86         5.51 o
   4   7  12         40.50         35.39         4.48 o
   5   7  12        134.51        141.20        10.76 o
   6   7  12         65.81         74.35         6.46 o
   7   7  12        285.23        332.75        22.25 o
   8   7  12         88.91        117.97        15.27 o
   9   7  12         14.31         20.77         5.61 o
 -10   8  12          1.74          0.63         4.29 o
  -9   8  12        169.02        196.70        15.26 o
  -8   8  12        105.05        137.76        11.75 o
  -7   8  12         26.78         35.00         5.88 o
  -6   8  12          0.07         -0.41         2.62 o
  -5   8  12        266.71        261.77        15.38 o
  -4   8  12        241.93        256.25        15.92 o
  -3   8  12         27.74         25.52         4.96 o
  -2   8  12        206.82        192.07        14.92 o
  -1   8  12        391.60        317.82        26.36 o
   0   8  12         34.63         28.36         3.95 o
   1   8  12         18.69         11.62         2.82 o
   2   8  12          5.25          7.71         2.43 o
   3   8  12        319.30        311.12        20.73 o
   4   8  12         30.08         34.04         4.86 o
   5   8  12         38.02         37.81         4.90 o
   6   8  12         59.49         60.74         6.53 o
   7   8  12          3.23          4.49         3.80 o
   8   8  12        274.59        267.61        21.46 o
  -9   9  12         10.39          5.12         4.52 o
  -8   9  12         23.96         24.55         4.94 o
  -7   9  12        181.27        213.05        15.04 o
  -6   9  12          2.11         -0.69         3.16 o
  -5   9  12         36.17         28.10         4.91 o
  -4   9  12        396.71        421.15        30.51 o
  -3   9  12         20.10         22.80         4.28 o
  -2   9  12          8.70          4.66         3.12 o
  -1   9  12         38.83         50.37         5.31 o
   0   9  12         33.84         35.73         4.30 o
   1   9  12         41.64         42.50         4.61 o
   2   9  12        446.26        416.70        23.60 o
   3   9  12         77.63         70.80         7.46 o
   4   9  12        211.02        246.61        17.34 o
   5   9  12          6.94         10.03         5.95 o
   6   9  12         13.55         16.73         4.46 o
   7   9  12         90.02         67.20         8.60 o
  -8  10  12          1.88          1.28         4.79 o
  -7  10  12         56.19         59.64         7.76 o
  -6  10  12         69.93         62.73         7.66 o
  -5  10  12        144.92        147.25        19.96 o
  -4  10  12         27.38         37.09         5.81 o
  -3  10  12        252.95        233.69        18.81 o
  -2  10  12         47.82         58.64        10.29 o
  -1  10  12          8.49         11.01         3.44 o
   0  10  12         14.22         18.70         3.91 o
   1  10  12          0.10          1.59         2.82 o
   2  10  12          1.45          1.34         2.47 o
   3  10  12         94.94        114.45         9.00 o
   4  10  12        123.90        143.68        10.76 o
   5  10  12         24.29         22.36         4.73 o
   6  10  12        272.46        288.64        22.57 o
  -6  11  12         21.13         29.98         5.93 o
  -5  11  12          1.21         -1.90         4.17 o
  -4  11  12         26.60         33.12         6.22 o
  -3  11  12          1.15         -3.77         3.77 o
  -2  11  12          1.22          4.16         3.42 o
  -1  11  12         46.68         48.53         5.81 o
   0  11  12         28.13         19.62         5.95 o
   1  11  12          4.39         -2.87         3.40 o
   2  11  12         12.75          9.93         3.92 o
   3  11  12          9.08          1.93         3.54 o
   4  11  12         11.49          6.84         4.41 o
   5  11  12          3.39          2.71         4.98 o
  -4  12  12         33.73         21.53         6.59 o
  -3  12  12         13.69          9.18         4.55 o
  -2  12  12         76.68         70.22         7.53 o
  -1  12  12          0.00         -3.74         3.74 o
   0  12  12          3.96          9.99         4.96 o
   1  12  12         89.78         75.63         9.06 o
   2  12  12        189.50        192.12        16.13 o
   3  12  12        116.64        125.27        16.41 o
 -13   1  13          1.50         -3.69         3.69 o
 -12   1  13        145.05        118.61        19.43 o
 -11   1  13          9.38          7.97         4.25 o
 -10   1  13         13.44          6.41         2.55 o
  -9   1  13          1.89         -0.17         1.60 o
  -8   1  13        129.66        130.28         9.99 o
  -7   1  13          7.42          4.70         1.33 o
  -6   1  13         67.64         59.31         3.87 o
  -5   1  13         10.69          9.50         1.35 o
  -4   1  13          7.29         10.75         2.35 o
  -3   1  13         14.02         20.45         2.29 o
  -2   1  13        114.60        139.97         6.79 o
  -1   1  13         16.94          7.74         1.03 o
   0   1  13        214.84        201.27         9.10 o
   1   1  13          0.93         -0.81         0.94 o
   2   1  13         42.56         59.81         3.93 o
   3   1  13        601.73        585.95        29.16 o
   4   1  13         15.00         19.94         1.80 o
   5   1  13          0.26          5.91         1.27 o
   6   1  13        121.92        130.12         7.82 o
   7   1  13         32.32         28.42         2.75 o
   8   1  13        139.19        127.33         8.53 o
   9   1  13        127.41        128.85        10.00 o
  10   1  13          3.40          1.56         3.70 o
  11   1  13         62.08         58.12         7.77 o
 -12   2  13         17.13          6.29         4.08 o
 -11   2  13         78.16         75.36         8.50 o
 -10   2  13         78.57         73.46         5.85 o
  -9   2  13         37.46         28.26         3.71 o
  -8   2  13        788.00        798.89        40.68 o
  -7   2  13          0.31         -1.39         1.39 o
  -6   2  13        845.56        787.53        38.88 o
  -5   2  13        179.86        176.81         8.56 o
  -4   2  13         43.89         38.14         2.46 o
  -3   2  13         38.48         26.12         1.90 o
  -2   2  13       1514.24       1507.51        69.31 o
  -1   2  13        377.44        436.99        22.15 o
   0   2  13        964.87        995.17        45.06 o
   1   2  13        209.61        238.11        10.87 o
   2   2  13       1103.68       1067.32        56.77 o
   3   2  13          2.98          0.02         1.07 o
   4   2  13        316.67        293.58        14.37 o
   5   2  13        285.05        253.76        14.05 o
   6   2  13        797.42        773.86        38.98 o
   7   2  13          0.03         -1.77         1.77 o
   8   2  13         32.30         38.02         5.12 o
   9   2  13         43.41         28.50         4.72 o
  10   2  13        125.53        111.30         9.37 o
  11   2  13         14.58         11.71         6.50 o
 -12   3  13          0.14         -3.57         3.57 o
 -11   3  13        134.41        124.11         8.75 o
 -10   3  13        133.63        144.35        10.51 o
  -9   3  13         74.58         85.54         5.93 o
  -8   3  13        687.09        640.08        32.08 o
  -7   3  13          1.49         -0.54         2.14 o
  -6   3  13       1274.89       1176.75        58.49 o
  -5   3  13        228.57        216.92        12.88 o
  -4   3  13         74.42         82.63         4.83 o
  -3   3  13        163.92        154.78         7.79 o
  -2   3  13          8.82         11.56         1.41 o
  -1   3  13        218.56        248.68        11.88 o
   0   3  13        954.03        874.82        36.03 o
   1   3  13         67.45         83.37         4.82 o
   2   3  13        961.81        877.96        40.90 o
   3   3  13        955.09        969.28        48.41 o
   4   3  13         70.74         78.00         5.37 o
   5   3  13        318.74        301.31        16.09 o
   6   3  13        187.90        173.95        10.31 o
   7   3  13         45.15         39.64         4.04 o
   8   3  13          2.70          1.74         2.42 o
   9   3  13        135.06        164.11        11.39 o
  10   3  13         41.16         42.23         7.69 o
  11   3  13        495.77        509.22        38.22 o
 -12   4  13         45.45         46.62         6.91 o
 -11   4  13         20.05         26.00         5.04 o
 -10   4  13          2.03          2.27         3.34 o
  -9   4  13         57.60         47.64         4.29 o
  -8   4  13         92.69         96.74         6.76 o
  -7   4  13         87.52         87.50         6.31 o
  -6   4  13        297.11        305.42        16.55 o
  -5   4  13        991.04       1030.71        51.47 o
  -4   4  13        670.94        729.68        34.02 o
  -3   4  13         35.54         37.24         4.80 o
  -2   4  13        824.10        817.28        37.82 o
  -1   4  13          0.70          0.33         1.11 o
   0   4  13         22.91         32.64         2.30 o
   1   4  13          6.10          2.36         1.03 o
   2   4  13        338.52        342.89        16.68 o
   3   4  13       3089.61       2939.79       144.46 o
   4   4  13         54.37         47.23         3.64 o
   5   4  13        448.73        463.00        24.34 o
   6   4  13        222.90        229.87        13.03 o
   7   4  13          1.31         -1.33         2.48 o
   8   4  13         82.98         90.56         7.41 o
   9   4  13          0.16          4.17         3.79 o
  10   4  13          9.72          8.84         5.83 o
 -12   5  13         72.92         73.03         7.35 o
 -11   5  13          1.32          1.46         3.14 o
 -10   5  13         19.40         20.88         3.72 o
  -9   5  13        211.20        222.37        12.50 o
  -8   5  13         68.10         77.40         5.99 o
  -7   5  13          2.24         -1.85         1.85 o
  -6   5  13         71.71         74.42         5.26 o
  -5   5  13       1036.48        979.26        49.01 o
  -4   5  13        191.39        169.36        10.88 o
  -3   5  13         26.37         27.87         2.72 o
  -2   5  13          7.40          5.68         1.62 o
  -1   5  13        978.80        912.03        49.08 o
   0   5  13         42.73         29.54         2.48 o
   1   5  13         84.95         97.62         5.48 o
   2   5  13          4.98          5.94         1.41 o
   3   5  13        707.19        690.73        33.99 o
   4   5  13       1056.16       1087.44        53.65 o
   5   5  13          3.27          0.70         2.00 o
   6   5  13        239.65        234.82        16.21 o
   7   5  13       1089.01       1105.45        64.38 o
   8   5  13        107.40        117.53        10.11 o
   9   5  13         72.79         69.64         7.59 o
  10   5  13         10.04          6.60         5.89 o
 -11   6  13         60.02         56.77         5.97 o
 -10   6  13         30.95         30.72         5.46 o
  -9   6  13         95.28        118.49         7.90 o
  -8   6  13        260.02        303.23        16.12 o
  -7   6  13          7.69          9.18         2.61 o
  -6   6  13         29.81         19.29         4.12 o
  -5   6  13          0.00         -1.85         1.85 o
  -4   6  13        347.45        342.00        22.35 o
  -3   6  13         14.22         14.31         4.18 o
  -2   6  13         81.05         89.36         8.11 o
  -1   6  13         28.50         46.39         4.22 o
   0   6  13         84.50         56.18         4.15 o
   1   6  13         48.24         39.29         3.68 o
   2   6  13        161.40        162.56         9.50 o
   3   6  13          4.65          2.77         1.90 o
   4   6  13        294.92        293.66        16.67 o
   5   6  13          5.45          2.89         2.50 o
   6   6  13        399.18        411.26        24.00 o
   7   6  13         12.20          7.02         3.26 o
   8   6  13         47.46         48.42         7.48 o
   9   6  13          1.13         -1.46         3.65 o
 -10   7  13         77.09         92.37         8.16 o
  -9   7  13         87.90        106.55         7.79 o
  -8   7  13        161.95        192.81        11.02 o
  -7   7  13        110.86        142.55         9.60 o
  -6   7  13         96.82         84.98         6.91 o
  -5   7  13         25.38         26.59         4.74 o
  -4   7  13         27.71         27.93         4.46 o
  -3   7  13        186.79        202.09        12.64 o
  -2   7  13        117.76        118.69         8.06 o
  -1   7  13          9.73          3.55         2.21 o
   0   7  13        378.31        295.45        17.02 o
   1   7  13         93.82         90.50         7.63 o
   2   7  13        544.42        560.33        28.88 o
   3   7  13        151.04        147.94         9.92 o
   4   7  13        134.02        141.73        13.01 o
   5   7  13         83.04         97.66         8.14 o
   6   7  13          9.94         -0.51         2.82 o
   7   7  13         38.72         37.17         5.45 o
   8   7  13        208.44        241.43        17.38 o
   9   7  13         14.59         10.01         6.16 o
 -10   8  13          5.36          4.55         4.52 o
  -9   8  13         26.03         23.87         5.05 o
  -8   8  13         10.24          9.36         3.67 o
  -7   8  13         20.35         16.54         3.73 o
  -6   8  13        318.59        331.46        25.83 o
  -5   8  13          1.17          4.13         3.53 o
  -4   8  13        102.10        109.23        10.18 o
  -3   8  13          3.19         -0.64         2.31 o
  -2   8  13         92.12         80.63         7.65 o
  -1   8  13         42.77         57.60         6.29 o
   0   8  13        220.55        169.53        11.05 o
   1   8  13        143.91        175.01        11.38 o
   2   8  13        399.34        440.12        23.03 o
   3   8  13        174.41        196.20        12.80 o
   4   8  13         12.56          9.98         3.33 o
   5   8  13         30.80         31.84         4.88 o
   6   8  13         65.07         70.12         8.85 o
   7   8  13          7.59          3.99         4.10 o
   8   8  13          0.20          3.53         4.75 o
  -9   9  13          0.98          4.95         4.61 o
  -8   9  13         17.16          8.18         5.27 o
  -7   9  13         12.67         16.78         4.51 o
  -6   9  13         63.59         57.35        10.47 o
  -5   9  13         30.85         31.29         5.18 o
  -4   9  13         12.98          8.97         3.19 o
  -3   9  13        145.44        154.62        12.87 o
  -2   9  13          0.22         -0.80         2.81 o
  -1   9  13          3.05          4.42         2.85 o
   0   9  13        195.21        185.19        14.62 o
   1   9  13         70.34         79.46         7.26 o
   2   9  13         23.81         26.14         4.16 o
   3   9  13         37.30         43.00         4.80 o
   4   9  13          3.93          7.96         3.61 o
   5   9  13         44.23         44.60         6.28 o
   6   9  13          1.25          1.06         3.76 o
   7   9  13         27.75         16.68         5.53 o
  -8  10  13          2.34          1.01         5.04 o
  -7  10  13          0.37          2.73         4.20 o
  -6  10  13         32.32         37.48         6.32 o
  -5  10  13          6.63          3.98         4.01 o
  -4  10  13         14.75         31.33         5.34 o
  -3  10  13          0.06          6.20         3.69 o
  -2  10  13         11.24          7.54         3.88 o
  -1  10  13          6.08          7.27         3.23 o
   0  10  13         23.24         16.86         4.03 o
   1  10  13         16.02         12.00         4.04 o
   2  10  13        156.35        164.65        14.31 o
   3  10  13         10.13         12.30         3.69 o
   4  10  13          0.01          1.55         3.52 o
   5  10  13         18.79         19.41         4.86 o
   6  10  13          0.13         -3.90         4.53 o
  -6  11  13         21.73         17.00         5.40 o
  -5  11  13         29.50         27.40         5.98 o
  -4  11  13         65.35         82.50        11.83 o
  -3  11  13         68.31         87.97         9.55 o
  -2  11  13          5.39          4.69         3.69 o
  -1  11  13         19.87         13.49         4.22 o
   0  11  13         39.67         34.44         6.24 o
   1  11  13         18.14         13.42         4.88 o
   2  11  13        342.29        350.56        22.95 o
   3  11  13          1.42          0.51         3.93 o
   4  11  13          9.06         -0.19         4.46 o
  -4  12  13          0.25          1.43         4.92 o
  -3  12  13         45.93         57.89         7.08 o
  -2  12  13        149.01        151.18        14.28 o
  -1  12  13          0.07         -4.44         4.44 o
   0  12  13         37.31         34.56         6.81 o
   1  12  13         63.03         76.38        11.08 o
   2  12  13         99.49         98.74         9.62 o
 -12   0  14         16.56         14.42         6.36 o
 -11   0  14         22.31         17.16         6.37 o
 -10   0  14          8.34          7.28         3.69 o
  -9   0  14         14.91         18.12         8.79 o
  -8   0  14          2.75         -1.33         1.94 o
  -7   0  14        491.61        441.25        30.64 o
  -6   0  14         37.55         59.85         9.89 o
  -5   0  14          3.63          2.71         1.63 o
  -4   0  14        129.79        137.31        10.41 o
  -3   0  14       1057.63       1055.87        68.45 o
  -2   0  14       1667.97       1648.45       108.42 o
  -1   0  14        914.43        867.02        56.03 o
   0   0  14        656.62        783.64        51.65 o
   1   0  14          0.00         -1.58         1.66 o
   2   0  14         29.10         42.65         4.98 o
   3   0  14        108.02        107.19         7.94 o
   4   0  14        895.78        858.92        65.58 o
   5   0  14        231.73        257.03        18.09 o
   6   0  14        104.71         85.82        10.60 o
   7   0  14        264.99        246.72        22.05 o
   8   0  14         10.62         10.47         4.60 o
   9   0  14        113.82        116.20        13.31 o
  10   0  14          0.05          3.00         5.37 o
  11   0  14         85.98         81.50        12.67 o
 -12   1  14          9.63          7.77         4.49 o
 -11   1  14        136.31        165.24        22.91 o
 -10   1  14          9.27          3.16         2.41 o
  -9   1  14         34.04         30.45         3.33 o
  -8   1  14          0.01          0.45         1.52 o
  -7   1  14          0.18          0.04         1.41 o
  -6   1  14        194.74        157.29        11.82 o
  -5   1  14         95.85         94.79         5.46 o
  -4   1  14         74.58         75.97         4.46 o
  -3   1  14          6.48          8.36         1.10 o
  -2   1  14        398.60        362.99        17.30 o
  -1   1  14        137.79        154.16         8.60 o
   0   1  14         84.55         81.02         4.31 o
   1   1  14         44.89         38.59         2.25 o
   2   1  14        217.60        196.81        10.37 o
   3   1  14        496.73        486.93        22.65 o
   4   1  14          5.35          5.65         1.14 o
   5   1  14        203.85        192.28        10.74 o
   6   1  14         14.61         11.53         3.13 o
   7   1  14          0.82          0.68         2.46 o
   8   1  14          4.84          7.43         3.19 o
   9   1  14        144.60        160.84        11.36 o
  10   1  14        145.85        159.13        12.01 o
  11   1  14         92.36        114.05        10.05 o
 -12   2  14         90.44         71.00         9.06 o
 -11   2  14         41.31         38.71         5.23 o
 -10   2  14         13.09         15.77         3.14 o
  -9   2  14         13.19          9.13         2.24 o
  -8   2  14        279.34        306.19        16.90 o
  -7   2  14        125.32        139.73         8.58 o
  -6   2  14        655.83        567.35        30.90 o
  -5   2  14        135.70        149.05         7.43 o
  -4   2  14         22.97         25.17         1.95 o
  -3   2  14         88.27        105.19         5.45 o
  -2   2  14         95.41         78.96         5.44 o
  -1   2  14        320.87        340.70        17.28 o
   0   2  14       1374.92       1256.16        61.52 o
   1   2  14        330.42        323.12        14.58 o
   2   2  14        153.60        127.41         7.24 o
   3   2  14        108.78         96.77         5.96 o
   4   2  14        166.27        164.26         9.33 o
   5   2  14        560.04        473.52        26.23 o
   6   2  14         38.65         32.85         3.58 o
   7   2  14        116.94        108.14         7.36 o
   8   2  14        196.10        199.22        13.36 o
   9   2  14         87.79        105.50        10.44 o
  10   2  14         11.97         12.68         4.51 o
 -12   3  14         18.89         15.26         7.15 o
 -11   3  14         31.34         25.47         7.30 o
 -10   3  14          6.77          4.79         2.55 o
  -9   3  14        237.56        240.60        16.10 o
  -8   3  14          0.83          1.46         1.84 o
  -7   3  14         83.34         99.31         6.40 o
  -6   3  14        327.18        322.02        17.36 o
  -5   3  14        249.16        252.35        12.45 o
  -4   3  14         18.70         15.11         2.34 o
  -3   3  14        130.57        136.15         9.14 o
  -2   3  14         88.96         89.87         5.01 o
  -1   3  14         83.61         70.71         4.16 o
   0   3  14        101.91         99.06         5.14 o
   1   3  14        151.59        150.88         8.79 o
   2   3  14        187.62        210.83        11.33 o
   3   3  14        552.51        540.62        27.49 o
   4   3  14         71.84         86.41         5.61 o
   5   3  14        128.13        117.16         7.98 o
   6   3  14         66.47         65.22         5.14 o
   7   3  14         23.77         20.14         3.10 o
   8   3  14         12.86         15.21         3.73 o
   9   3  14          0.73          9.97         4.24 o
  10   3  14          5.68          0.78         5.06 o
 -12   4  14         30.83         28.58         7.60 o
 -11   4  14         16.12         11.02         3.13 o
 -10   4  14          0.63         -0.41         2.47 o
  -9   4  14         16.22         18.24         2.92 o
  -8   4  14        112.84        119.94         7.54 o
  -7   4  14          0.20         -1.02         1.60 o
  -6   4  14         26.17         28.49         3.13 o
  -5   4  14        142.48        153.05         8.87 o
  -4   4  14        354.69        347.91        17.95 o
  -3   4  14         87.31         83.09         5.39 o
  -2   4  14       1080.17       1193.47        64.12 o
  -1   4  14         90.61         88.97         5.19 o
   0   4  14        787.30        743.42        32.96 o
   1   4  14         13.01          9.37         1.61 o
   2   4  14          0.23         -1.05         1.05 o
   3   4  14        103.61        106.38         6.93 o
   4   4  14         37.46         40.62         4.72 o
   5   4  14        296.77        291.16        15.70 o
   6   4  14        491.06        443.80        25.06 o
   7   4  14         75.20         84.31         7.14 o
   8   4  14         53.93         52.04         5.44 o
   9   4  14          9.10         -0.17         5.47 o
  10   4  14          0.85          0.09         5.29 o
 -11   5  14          3.28          1.15         3.01 o
 -10   5  14          1.89          5.06         2.77 o
  -9   5  14        242.75        250.15        19.49 o
  -8   5  14          0.15         -0.09         2.02 o
  -7   5  14          9.54          4.04         2.21 o
  -6   5  14         32.62         27.65         3.67 o
  -5   5  14        336.50        292.54        17.46 o
  -4   5  14         23.36         26.27         3.50 o
  -3   5  14        306.47        316.79        18.26 o
  -2   5  14        294.06        278.65        14.61 o
  -1   5  14         55.58         70.22         4.73 o
   0   5  14        393.18        416.29        18.72 o
   1   5  14          3.58          1.66         1.12 o
   2   5  14        114.02         93.70         5.34 o
   3   5  14         43.38         46.81         4.54 o
   4   5  14          5.07          3.58         1.73 o
   5   5  14        319.27        307.21        18.22 o
   6   5  14         30.67         25.60         3.94 o
   7   5  14         69.47         54.14         5.96 o
   8   5  14        136.84        133.88        10.89 o
   9   5  14          4.21          2.05         4.73 o
  10   5  14         22.01         19.70         8.57 o
 -11   6  14         17.53         22.71         4.38 o
 -10   6  14          8.36          3.87         3.33 o
  -9   6  14          0.00         -2.13         2.46 o
  -8   6  14        102.79         98.25         6.90 o
  -7   6  14          2.80          2.21         2.20 o
  -6   6  14         50.65         47.77         5.06 o
  -5   6  14        247.47        245.46        14.82 o
  -4   6  14          8.17         -0.31         2.02 o
  -3   6  14        170.22        152.82         9.96 o
  -2   6  14        140.72        153.30         8.90 o
  -1   6  14        359.51        358.54        18.21 o
   0   6  14         11.33         14.39         2.10 o
   1   6  14          0.61         -1.34         1.52 o
   2   6  14        101.20         88.95         6.59 o
   3   6  14          6.81          3.63         2.97 o
   4   6  14         10.43         10.21         2.47 o
   5   6  14         52.74         39.57         5.15 o
   6   6  14        430.33        410.43        26.06 o
   7   6  14         40.04         38.69         5.32 o
   8   6  14         82.20         84.84         8.25 o
   9   6  14         25.88         25.04         8.30 o
 -10   7  14         59.60         68.01         6.87 o
  -9   7  14         89.91         93.08         6.87 o
  -8   7  14         83.26         78.05         6.67 o
  -7   7  14         15.99         11.35         3.45 o
  -6   7  14          4.79          1.84         2.66 o
  -5   7  14        112.96        128.85         9.28 o
  -4   7  14          5.56          6.09         2.59 o
  -3   7  14         38.45         48.34         5.89 o
  -2   7  14         65.18         60.70         5.53 o
  -1   7  14        268.00        256.38        28.31 o
   0   7  14        181.57        222.24        13.56 o
   1   7  14         69.36         75.40         5.81 o
   2   7  14        140.64        145.89         9.75 o
   3   7  14        808.72        750.90        40.01 o
   4   7  14          1.72          2.17         2.70 o
   5   7  14          0.58         -1.65         2.82 o
   6   7  14          0.22         -1.00         2.92 o
   7   7  14         83.92        101.89         9.10 o
   8   7  14        108.12         96.88         9.19 o
 -10   8  14          0.05         -0.72         4.56 o
  -9   8  14          1.53          1.84         3.93 o
  -8   8  14        128.62        162.91        13.04 o
  -7   8  14         39.52         45.31         5.43 o
  -6   8  14        125.99        132.49         9.81 o
  -5   8  14        430.20        439.54        25.23 o
  -4   8  14         14.64         14.23         3.31 o
  -3   8  14         15.02         16.46         4.88 o
  -2   8  14          1.24         -1.58         2.33 o
  -1   8  14          5.65          1.73         2.58 o
   0   8  14         44.16         44.37         4.78 o
   1   8  14         77.24         58.09         8.04 o
   2   8  14         21.28         27.93         3.88 o
   3   8  14       1055.98       1060.31        57.80 o
   4   8  14         26.78         18.33         5.64 o
   5   8  14         92.41         99.15         8.95 o
   6   8  14          3.61         -1.35         3.33 o
   7   8  14         63.84         61.24         7.28 o
   8   8  14          0.05         -2.98         4.54 o
  -9   9  14         61.79         46.54         7.95 o
  -8   9  14          1.43          3.71         4.19 o
  -7   9  14          3.62         -1.92         3.90 o
  -6   9  14        217.37        213.76        17.46 o
  -5   9  14        418.44        418.67        30.32 o
  -4   9  14         43.06         58.09         6.15 o
  -3   9  14         52.14         51.24         6.53 o
  -2   9  14          0.00          2.39         2.95 o
  -1   9  14         52.94         51.79         6.00 o
   0   9  14        131.89        125.74        11.01 o
   1   9  14        230.66        208.69        19.02 o
   2   9  14        112.99        121.13         8.98 o
   3   9  14        415.82        369.76        22.24 o
   4   9  14         27.96         22.59         4.58 o
   5   9  14         16.37         16.39         5.23 o
   6   9  14         18.69         30.57         5.42 o
   7   9  14          5.86          3.56         9.56 o
  -7  10  14          6.03          7.03         4.53 o
  -6  10  14        225.41        259.21        40.85 o
  -5  10  14         29.00         26.13         6.85 o
  -4  10  14         15.73          9.51         4.30 o
  -3  10  14         18.12         18.96         6.98 o
  -2  10  14         13.19          7.55         4.02 o
  -1  10  14         47.50         37.57         5.91 o
   0  10  14          0.99         -0.58         3.42 o
   1  10  14        300.27        290.19        22.30 o
   2  10  14         25.61         19.83         4.54 o
   3  10  14        148.43        131.68        11.10 o
   4  10  14          0.40         -0.89         3.85 o
   5  10  14         55.27         59.65         7.34 o
  -6  11  14         70.45         77.46        12.63 o
  -5  11  14         13.96          6.74         5.18 o
  -4  11  14          6.05          6.32         4.74 o
  -3  11  14         11.48          6.69         5.05 o
  -2  11  14         66.86         69.93         8.38 o
  -1  11  14          0.12         -4.43         4.43 o
   0  11  14          5.71          8.14         4.48 o
   1  11  14         52.51         47.81         6.92 o
   2  11  14        152.05        164.76        18.50 o
   3  11  14          0.13         -3.16         3.81 o
   4  11  14         13.10          3.01         4.37 o
  -3  12  14         25.83         21.79         9.01 o
  -2  12  14         15.31         17.09         5.25 o
  -1  12  14         17.21         17.66         5.57 o
   0  12  14         17.01         25.84         6.16 o
   1  12  14         23.68         20.93         5.92 o
 -12   1  15        113.04         95.54        22.36 o
 -11   1  15        281.24        289.04        19.78 o
 -10   1  15         50.64         50.89         6.30 o
  -9   1  15         79.45         81.82         9.03 o
  -8   1  15         60.63         49.71         5.65 o
  -7   1  15        838.93        875.76        44.55 o
  -6   1  15        378.00        443.94        23.15 o
  -5   1  15         32.02         31.98         2.49 o
  -4   1  15        676.66        709.98        33.67 o
  -3   1  15         38.28         51.28         2.99 o
  -2   1  15          2.11          0.96         0.83 o
  -1   1  15        305.42        326.10        15.65 o
   0   1  15          6.94          3.82         0.87 o
   1   1  15        824.96        720.32        31.64 o
   2   1  15       1468.34       1274.57        63.34 o
   3   1  15         20.09         25.91         2.32 o
   4   1  15        364.01        304.69        16.03 o
   5   1  15        103.94         68.48         6.18 o
   6   1  15          0.26         -1.24         2.66 o
   7   1  15         98.35         92.04         7.50 o
   8   1  15         55.71         75.72         7.86 o
   9   1  15         71.41         76.92         7.39 o
  10   1  15        323.32        387.86        24.08 o
 -12   2  15          1.93          2.13         4.51 o
 -11   2  15         29.34         27.86         4.67 o
 -10   2  15          6.69          5.68         2.69 o
  -9   2  15          0.46         -0.76         1.91 o
  -8   2  15          0.00         -1.46         1.46 o
  -7   2  15        189.82        192.32        11.08 o
  -6   2  15        189.96        214.71        10.93 o
  -5   2  15        472.34        443.12        20.55 o
  -4   2  15        368.43        384.57        19.42 o
  -3   2  15       1590.71       1528.23        70.47 o
  -2   2  15         73.16         59.16         3.67 o
  -1   2  15        146.78        176.48         8.88 o
   0   2  15         56.75         57.92         3.42 o
   1   2  15        746.98        773.22        33.85 o
   2   2  15        136.03        134.02         7.49 o
   3   2  15       1069.59       1022.17        49.85 o
   4   2  15          7.95         12.03         2.41 o
   5   2  15        205.94        204.04        12.56 o
   6   2  15        148.77        134.02        10.23 o
   7   2  15          0.75          0.87         2.63 o
   8   2  15          8.22         11.39         3.44 o
   9   2  15        390.18        431.35        25.69 o
  10   2  15         43.03         34.65         6.33 o
 -12   3  15        115.53        111.72        16.36 o
 -11   3  15        190.43        204.35        18.00 o
 -10   3  15        100.76        112.93         7.94 o
  -9   3  15          1.45          1.38         2.10 o
  -8   3  15         48.70         42.17         3.98 o
  -7   3  15          5.05          9.29         2.40 o
  -6   3  15        472.65        522.10        29.16 o
  -5   3  15        213.00        240.05        13.10 o
  -4   3  15        807.83        830.61        39.05 o
  -3   3  15         18.05         22.35         1.96 o
  -2   3  15          7.98          5.96         1.21 o
  -1   3  15        154.66        185.48         9.37 o
   0   3  15        112.36        122.18         6.40 o
   1   3  15          9.56          6.65         1.35 o
   2   3  15        594.37        581.38        29.50 o
   3   3  15        298.41        284.58        18.15 o
   4   3  15        107.07        102.98         7.46 o
   5   3  15         23.28         22.77         2.98 o
   6   3  15        211.55        228.71        14.08 o
   7   3  15          1.33          1.96         2.88 o
   8   3  15        291.21        303.46        20.69 o
   9   3  15         46.82         54.33         6.80 o
  10   3  15         25.39         31.43         6.30 o
 -12   4  15          0.52          4.29         5.63 o
 -11   4  15         65.00         83.86         7.07 o
 -10   4  15          0.09         -2.28         2.28 o
  -9   4  15          0.25          1.12         2.32 o
  -8   4  15         11.24          7.42         2.34 o
  -7   4  15         55.44         54.68         5.90 o
  -6   4  15        603.90        616.88        31.47 o
  -5   4  15        165.96        172.25        10.92 o
  -4   4  15        143.15        141.47        10.20 o
  -3   4  15         25.93         33.62         3.95 o
  -2   4  15        134.78        159.18         8.19 o
  -1   4  15         25.08         36.40         2.70 o
   0   4  15         23.56         13.87         1.63 o
   1   4  15        308.54        287.46        13.97 o
   2   4  15        244.16        220.11        11.82 o
   3   4  15         46.69         53.52         4.05 o
   4   4  15          5.72          6.08         1.79 o
   5   4  15         40.90         38.46         3.67 o
   6   4  15          1.13         -2.22         2.22 o
   7   4  15         15.50         16.84         4.18 o
   8   4  15         34.70         35.81         5.33 o
   9   4  15         44.36         45.57         7.57 o
  10   4  15         59.59         44.00         8.29 o
 -11   5  15          8.45          0.88         3.14 o
 -10   5  15        133.14        149.67        16.00 o
  -9   5  15        106.17        111.50         9.79 o
  -8   5  15         84.92         80.66         6.33 o
  -7   5  15        104.73        104.13         9.25 o
  -6   5  15        249.32        232.57        13.10 o
  -5   5  15         85.69         81.18         6.49 o
  -4   5  15         19.43         16.17         2.67 o
  -3   5  15        120.05        136.35         9.08 o
  -2   5  15        350.45        335.56        17.68 o
  -1   5  15        332.10        313.98        16.67 o
   0   5  15       1122.03       1037.70        45.66 o
   1   5  15         59.95         48.78         3.53 o
   2   5  15        351.80        316.97        16.40 o
   3   5  15         64.83         57.34         4.34 o
   4   5  15          3.56          3.39         1.85 o
   5   5  15          9.01          9.81         2.75 o
   6   5  15        235.67        260.96        17.64 o
   7   5  15         11.71          3.90         3.53 o
   8   5  15        285.32        312.87        24.71 o
   9   5  15         10.08         21.06         6.39 o
 -11   6  15         34.62         23.71         7.48 o
 -10   6  15         77.54         77.55         6.87 o
  -9   6  15          2.20          4.69         2.93 o
  -8   6  15        122.11        118.80        12.69 o
  -7   6  15          0.22          2.35         2.41 o
  -6   6  15          1.64         23.80         3.58 o
  -5   6  15        215.52        243.55        17.43 o
  -4   6  15          1.99          0.86         2.80 o
  -3   6  15        105.47        109.28         8.77 o
  -2   6  15          0.34         -0.33         1.71 o
  -1   6  15        451.50        419.50        21.39 o
   0   6  15         35.86         43.10         4.03 o
   1   6  15         78.44         71.60         5.74 o
   2   6  15          0.32          3.06         1.87 o
   3   6  15        114.64        100.07         7.28 o
   4   6  15          1.81          1.56         2.54 o
   5   6  15         38.31         36.64         4.92 o
   6   6  15          7.88          2.81         3.19 o
   7   6  15        152.85        150.90        11.85 o
   8   6  15          0.07          3.84         4.46 o
   9   6  15        131.34        138.22        17.34 o
 -10   7  15          8.14          0.79         3.61 o
  -9   7  15        186.44        194.67        13.30 o
  -8   7  15         14.86         10.75         3.53 o
  -7   7  15         87.72         99.38        10.96 o
  -6   7  15          0.22         -1.60         2.49 o
  -5   7  15         62.96         79.85         6.60 o
  -4   7  15         12.06         10.01         3.62 o
  -3   7  15         16.05         11.85         2.72 o
  -2   7  15        147.28        152.44        11.15 o
  -1   7  15        305.37        239.79        17.68 o
   0   7  15         92.59         96.75         7.98 o
   1   7  15         37.80         46.29         5.02 o
   2   7  15         50.21         46.84         4.59 o
   3   7  15         22.30         21.30         3.29 o
   4   7  15         24.14         15.61         4.50 o
   5   7  15          7.91          4.81         3.13 o
   6   7  15        146.79        157.46        11.41 o
   7   7  15          5.42          2.86         4.00 o
   8   7  15        131.59        132.15        13.16 o
  -9   8  15         87.95         96.29        10.43 o
  -8   8  15         13.46         21.53         4.90 o
  -7   8  15          5.84          8.40         4.25 o
  -6   8  15        424.25        424.88        25.02 o
  -5   8  15         76.95         69.18         6.84 o
  -4   8  15          7.90          6.11         2.96 o
  -3   8  15         25.56         25.19         3.94 o
  -2   8  15          3.81         -0.62         3.16 o
  -1   8  15        106.94         86.75         8.38 o
   0   8  15        256.87        284.14        21.09 o
   1   8  15        224.01        209.37        14.83 o
   2   8  15        189.73        197.57        14.63 o
   3   8  15         20.30         18.28         4.06 o
   4   8  15          0.44         -2.92         2.92 o
   5   8  15          0.07          1.27         3.43 o
   6   8  15          0.57         -3.19         3.19 o
   7   8  15         99.47        106.39         9.78 o
  -8   9  15        114.23        127.07        12.15 o
  -7   9  15         13.69          5.30         4.14 o
  -6   9  15         11.68         23.46         5.01 o
  -5   9  15          0.66          3.11         3.48 o
  -4   9  15        410.89        435.19        27.57 o
  -3   9  15          4.83          1.31         3.27 o
  -2   9  15          2.39         -1.88         3.81 o
  -1   9  15          9.41          9.23         3.62 o
   0   9  15        129.02        135.34        12.20 o
   1   9  15          2.27          2.90         5.15 o
   2   9  15          1.09         -1.19         2.84 o
   3   9  15         16.90         16.07         4.03 o
   4   9  15        144.81        174.87        13.55 o
   5   9  15        119.19        126.85        12.33 o
   6   9  15          1.79         -2.44         4.03 o
  -7  10  15        190.95        215.08        19.05 o
  -6  10  15          8.28          7.70         4.45 o
  -5  10  15         17.76         20.30         5.05 o
  -4  10  15        128.92        124.33        14.64 o
  -3  10  15         16.38         15.59         9.54 o
  -2  10  15          0.76         -0.84         3.82 o
  -1  10  15         48.79         58.54         7.53 o
   0  10  15        115.91        124.88        11.63 o
   1  10  15        102.91         90.85         9.46 o
   2  10  15          2.95          0.96         3.36 o
   3  10  15          9.82          1.82         7.45 o
   4  10  15          7.31          4.86         5.39 o
   5  10  15          0.28          2.96         7.15 o
  -5  11  15          5.36          2.26         6.32 o
  -4  11  15         86.51         94.81        12.99 o
  -3  11  15        128.16        145.84        20.78 o
  -2  11  15        153.27        158.05        17.46 o
  -1  11  15        258.27        191.28        16.38 o
   0  11  15         29.09         33.99         6.59 o
   1  11  15        322.19        299.35        23.41 o
   2  11  15        279.18        252.20        17.80 o
   3  11  15          0.92          3.12         4.58 o
 -12   0  16          6.09         24.44        11.15 o
 -11   0  16         16.53         18.14         5.24 o
 -10   0  16          9.75         12.93         4.23 o
  -9   0  16        611.91        610.83        49.08 o
  -8   0  16        592.22        667.00        63.48 o
  -7   0  16         83.29         81.44         7.28 o
  -6   0  16         46.68         52.93         5.27 o
  -5   0  16         31.22         43.74         4.46 o
  -4   0  16         37.33         33.65         4.43 o
  -3   0  16        514.36        416.50        24.81 o
  -2   0  16       1383.65       1346.80        87.72 o
  -1   0  16       1580.45       1487.98       113.54 o
   0   0  16        580.88        663.90        49.19 o
   1   0  16          0.03          0.68         2.37 o
   2   0  16         12.58          4.13         2.31 o
   3   0  16         96.78         98.33         9.48 o
   4   0  16         91.36         87.68         8.97 o
   5   0  16        870.06        786.77        75.48 o
   6   0  16         16.75          7.43        15.38 o
   7   0  16         18.22         11.61         4.86 o
   8   0  16          0.82          6.25         4.66 o
   9   0  16         24.42         18.01         6.08 o
  10   0  16         97.04        116.44        28.55 o
 -12   1  16         85.35        106.03        25.58 o
 -11   1  16        102.52        107.77        13.12 o
 -10   1  16         14.40         10.43         3.11 o
  -9   1  16         96.73         83.14         6.62 o
  -8   1  16        233.35        205.13        11.93 o
  -7   1  16        507.53        455.68        23.76 o
  -6   1  16         40.20         47.81         4.26 o
  -5   1  16        325.96        330.80        16.02 o
  -4   1  16         21.78         24.23         2.96 o
  -3   1  16       1055.64       1079.77        53.92 o
  -2   1  16        299.72        304.18        13.57 o
  -1   1  16        151.12        173.41         8.75 o
   0   1  16         16.26         18.10         1.74 o
   1   1  16        174.64        167.52         9.39 o
   2   1  16         34.83         54.50         4.40 o
   3   1  16        896.68        859.31        46.39 o
   4   1  16         17.48         16.50         2.61 o
   5   1  16        331.90        307.84        19.90 o
   6   1  16        287.19        314.38        23.79 o
   7   1  16          0.79          0.78         2.66 o
   8   1  16          0.06          2.23         3.10 o
   9   1  16         13.53          2.63         3.78 o
  10   1  16        305.07        319.87        20.50 o
 -12   2  16         18.99         18.32         5.62 o
 -11   2  16          8.88          3.99         3.92 o
 -10   2  16          3.09          3.52         2.48 o
  -9   2  16        123.06        104.13         7.11 o
  -8   2  16         77.47         71.86         5.53 o
  -7   2  16        368.57        336.03        18.09 o
  -6   2  16         21.90         20.28         2.34 o
  -5   2  16        245.19        233.78        11.50 o
  -4   2  16        146.52        153.88         7.64 o
  -3   2  16        401.96        417.11        19.46 o
  -2   2  16        224.39        225.22        10.95 o
  -1   2  16         49.89         42.84         3.13 o
   0   2  16         30.52         43.29         3.55 o
   1   2  16        521.34        497.27        22.90 o
   2   2  16       1066.30       1052.22        50.91 o
   3   2  16        790.59        758.74        38.47 o
   4   2  16         41.26         34.04         4.15 o
   5   2  16         22.28         11.82         2.93 o
   6   2  16         65.58         64.07         6.23 o
   7   2  16         55.18         50.35         5.30 o
   8   2  16         54.21         46.66         5.47 o
   9   2  16        400.81        416.80        25.39 o
  10   2  16        323.76        349.18        24.42 o
 -12   3  16          5.99         14.60         4.99 o
 -11   3  16         37.51         37.57         6.90 o
 -10   3  16         49.24         35.70         4.20 o
  -9   3  16         13.57         10.23         2.53 o
  -8   3  16          0.02         -1.70         1.70 o
  -7   3  16        142.30        128.22         8.23 o
  -6   3  16         67.89         70.12         5.15 o
  -5   3  16         16.69         13.56         2.09 o
  -4   3  16        557.60        538.42        25.99 o
  -3   3  16         75.56         86.12         5.04 o
  -2   3  16         40.15         29.72         2.41 o
  -1   3  16        620.01        650.19        33.06 o
   0   3  16          1.32          1.29         1.17 o
   1   3  16        124.16        123.03         6.29 o
   2   3  16        306.99        295.29        15.66 o
   3   3  16         71.18         65.24         4.67 o
   4   3  16          5.36          3.68         1.68 o
   5   3  16        100.57         97.16         8.56 o
   6   3  16         45.26         39.96         4.96 o
   7   3  16         40.43         36.22         4.52 o
   8   3  16          0.80         -2.32         3.42 o
   9   3  16         81.92         85.23         8.73 o
  10   3  16         62.68         67.51         8.41 o
 -11   4  16         47.91         46.32         6.35 o
 -10   4  16        374.27        342.72        19.23 o
  -9   4  16        108.58        109.62         8.87 o
  -8   4  16        230.56        215.70        12.63 o
  -7   4  16          3.09          2.52         2.82 o
  -6   4  16         11.22          5.86         3.78 o
  -5   4  16         98.11        109.55         9.91 o
  -4   4  16        420.46        409.74        23.15 o
  -3   4  16         61.33         58.02         4.63 o
  -2   4  16       1460.94       1400.50        65.37 o
  -1   4  16        341.66        385.42        19.86 o
   0   4  16          1.03          1.99         1.29 o
   1   4  16        430.39        396.22        21.24 o
   2   4  16         70.99         69.28         6.31 o
   3   4  16         15.90         16.24         3.23 o
   4   4  16         15.56         20.63         3.05 o
   5   4  16         41.29         41.81         4.07 o
   6   4  16        235.95        223.47        17.76 o
   7   4  16         70.21         71.70         7.83 o
   8   4  16        157.22        170.36        15.25 o
   9   4  16        153.34        145.86        14.44 o
 -11   5  16         52.38         64.35         7.71 o
 -10   5  16         75.10         85.59         6.92 o
  -9   5  16        314.90        337.07        19.40 o
  -8   5  16          0.36         -2.17         2.17 o
  -7   5  16         26.38         21.50         3.71 o
  -6   5  16          5.13          1.00         1.90 o
  -5   5  16        266.12        264.94        17.56 o
  -4   5  16          1.60          0.86         1.91 o
  -3   5  16        131.13        121.22         8.23 o
  -2   5  16          0.22          2.52         1.62 o
  -1   5  16         37.14         40.99         3.46 o
   0   5  16         60.14         63.19         4.22 o
   1   5  16         22.66         21.23         2.96 o
   2   5  16         41.29         39.57         3.45 o
   3   5  16         20.14         17.21         2.46 o
   4   5  16         44.53         37.73         5.32 o
   5   5  16         12.10         16.12         3.01 o
   6   5  16         22.05         13.95         6.78 o
   7   5  16        119.52        112.09        10.99 o
   8   5  16        115.84        140.85        13.67 o
   9   5  16          1.82         -0.63         5.53 o
 -10   6  16        137.23        176.25        12.39 o
  -9   6  16        209.55        183.75        11.62 o
  -8   6  16         99.64        110.57        10.91 o
  -7   6  16          0.00         -2.21         2.36 o
  -6   6  16         49.38         48.36         5.03 o
  -5   6  16         50.82         53.13         6.57 o
  -4   6  16         19.18         19.60         3.19 o
  -3   6  16         86.37         88.94         9.39 o
  -2   6  16        425.03        412.47        22.65 o
  -1   6  16       1146.80       1047.28        56.77 o
   0   6  16          5.78          3.81         2.15 o
   1   6  16         64.85         68.92         6.79 o
   2   6  16         91.46         89.35         8.26 o
   3   6  16         13.92         12.95         2.59 o
   4   6  16          1.95         -0.33         2.48 o
   5   6  16         63.59         61.13         6.40 o
   6   6  16        238.88        279.68        20.97 o
   7   6  16         54.27         53.86         7.70 o
   8   6  16          0.02          6.20         5.26 o
 -10   7  16         17.51         23.54         4.93 o
  -9   7  16         16.88          6.92         4.06 o
  -8   7  16         65.26         69.84         6.67 o
  -7   7  16          0.80         -0.69         2.87 o
  -6   7  16        343.80        323.52        19.18 o
  -5   7  16        875.95        927.78        49.57 o
  -4   7  16          0.63          0.40         2.27 o
  -3   7  16         27.26         24.84         4.53 o
  -2   7  16        103.42         67.62         7.23 o
  -1   7  16         64.07         71.03         7.25 o
   0   7  16         16.49         16.62         3.27 o
   1   7  16          1.06          2.46         2.11 o
   2   7  16         11.40         13.50         2.79 o
   3   7  16        421.54        433.41        24.68 o
   4   7  16          8.62         13.65         3.59 o
   5   7  16          7.62          4.62         3.65 o
   6   7  16        124.41        130.55        11.32 o
   7   7  16          1.41         -0.55         4.78 o
   8   7  16          1.23         10.86         6.20 o
  -9   8  16          0.32         -1.31         4.19 o
  -8   8  16         22.09         20.68         5.07 o
  -7   8  16          9.01          5.66         4.02 o
  -6   8  16        469.15        530.64        34.30 o
  -5   8  16         66.38         83.74         7.97 o
  -4   8  16         72.57         90.86         7.92 o
  -3   8  16         15.09          8.38         4.02 o
  -2   8  16          7.00          7.31         3.34 o
  -1   8  16        164.61        151.00        12.86 o
   0   8  16        106.35        108.77         9.88 o
   1   8  16        369.19        371.91        21.58 o
   2   8  16        497.33        494.67        30.46 o
   3   8  16         73.11         88.37         7.15 o
   4   8  16          1.84          2.79         3.47 o
   5   8  16          0.03         -3.53         3.74 o
   6   8  16         44.10         31.13         5.11 o
   7   8  16         48.34         51.72         8.53 o
  -8   9  16         11.60         10.69         4.98 o
  -7   9  16         25.26         22.69         5.49 o
  -6   9  16          0.36         -1.70         3.71 o
  -5   9  16         39.49         41.74         8.13 o
  -4   9  16          0.18         -3.27         3.32 o
  -3   9  16         36.28         36.28         7.33 o
  -2   9  16         32.71         30.60         6.49 o
  -1   9  16         18.93         19.93         4.71 o
   0   9  16        109.34        117.82        10.48 o
   1   9  16          3.51          1.30         3.43 o
   2   9  16         12.73          5.96         4.37 o
   3   9  16         97.92        112.36        10.76 o
   4   9  16          9.09          5.28         3.98 o
   5   9  16        129.14        131.91        10.41 o
   6   9  16         23.37         20.53         5.57 o
  -7  10  16         42.82         42.89        14.02 o
  -6  10  16          8.73          5.79         5.50 o
  -5  10  16          9.10         27.82         7.25 o
  -4  10  16         13.80          8.61         5.18 o
  -3  10  16         10.72          5.65         5.81 o
  -2  10  16          5.07         -0.08         3.78 o
  -1  10  16         29.92         16.88         4.75 o
   0  10  16        104.51        118.01        12.94 o
   1  10  16         65.25         61.86         8.00 o
   2  10  16        485.13        524.23        33.36 o
   3  10  16          0.80         -0.95         3.95 o
   4  10  16         18.08         19.73         5.89 o
  -5  11  16          0.00          2.98         8.24 o
  -4  11  16         10.31         11.59         6.37 o
  -3  11  16         27.16         29.87         7.59 o
  -2  11  16          0.01          2.84         4.53 o
  -1  11  16          8.72          4.97         4.44 o
   0  11  16        138.24        171.50        23.18 o
   1  11  16          8.98         11.08         4.58 o
   2  11  16         16.70         12.04         5.17 o
 -12   1  17          0.56         -2.50         3.65 o
 -11   1  17         33.00         40.70         5.20 o
 -10   1  17         29.45         29.25         4.60 o
  -9   1  17         73.43         61.34         6.36 o
  -8   1  17          0.47          2.45         2.03 o
  -7   1  17       1621.03       1483.55        72.87 o
  -6   1  17        172.72        174.34        10.19 o
  -5   1  17          4.13          5.56         1.76 o
  -4   1  17         60.29         68.27         4.00 o
  -3   1  17       1122.60       1148.42        57.04 o
  -2   1  17         15.58         14.01         1.55 o
  -1   1  17          4.75          6.34         1.54 o
   0   1  17         45.26         50.97         3.64 o
   1   1  17       1800.07       1965.44        91.51 o
   2   1  17        677.77        611.37        33.64 o
   3   1  17          0.28          0.22         1.59 o
   4   1  17        113.83         92.99         6.71 o
   5   1  17         91.52         69.73         7.42 o
   6   1  17         75.39         75.75         8.99 o
   7   1  17          0.00          1.02         2.92 o
   8   1  17         57.71         63.41         9.55 o
   9   1  17        449.03        482.88        28.69 o
  10   1  17        407.08        397.64        24.89 o
 -12   2  17          0.05          4.17         5.93 o
 -11   2  17         18.11         13.40         4.44 o
 -10   2  17         16.97         25.25         3.89 o
  -9   2  17         77.29         89.83         8.16 o
  -8   2  17          3.54         -0.40         1.84 o
  -7   2  17        374.61        307.35        16.51 o
  -6   2  17        220.45        218.22        12.35 o
  -5   2  17        423.71        464.38        22.57 o
  -4   2  17        210.59        208.92         9.52 o
  -3   2  17         47.99         52.14         3.44 o
  -2   2  17        503.72        468.30        23.69 o
  -1   2  17        945.83        965.42        45.30 o
   0   2  17         19.14         19.71         1.91 o
   1   2  17        527.76        480.96        23.24 o
   2   2  17       1123.69       1018.60        60.05 o
   3   2  17        492.03        480.22        26.46 o
   4   2  17         64.77         47.29         4.26 o
   5   2  17        196.09        192.15        13.53 o
   6   2  17         16.45         16.98         4.22 o
   7   2  17         59.93         61.93         6.28 o
   8   2  17        150.36        150.19        11.02 o
   9   2  17         54.35         49.27         6.77 o
 -11   3  17        104.70        126.91        10.85 o
 -10   3  17          0.05          1.81         2.51 o
  -9   3  17        230.09        223.64        13.39 o
  -8   3  17         13.93         17.37         2.75 o
  -7   3  17         67.43         80.75         5.83 o
  -6   3  17         37.00         39.35         3.66 o
  -5   3  17        236.53        233.56        12.79 o
  -4   3  17         72.06         71.17         4.82 o
  -3   3  17        481.15        452.62        23.11 o
  -2   3  17        103.97         80.90         5.42 o
  -1   3  17        381.70        394.06        19.02 o
   0   3  17          0.02         -1.00         1.16 o
   1   3  17        112.89        105.69         5.83 o
   2   3  17        796.32        787.38        39.12 o
   3   3  17        689.27        692.65        37.97 o
   4   3  17         37.39         25.94         3.24 o
   5   3  17        156.14        139.80        10.72 o
   6   3  17         43.73         33.49         4.71 o
   7   3  17          1.27         -3.01         3.01 o
   8   3  17          0.36         -1.73         3.62 o
   9   3  17          5.22          9.76         4.69 o
 -11   4  17         14.41         11.92         4.63 o
 -10   4  17         42.12         49.04         5.05 o
  -9   4  17        225.70        221.76        13.41 o
  -8   4  17          1.29         -1.42         2.05 o
  -7   4  17         26.86         32.04         3.54 o
  -6   4  17         58.04         67.34         5.79 o
  -5   4  17        286.42        275.00        15.10 o
  -4   4  17        400.16        428.88        26.94 o
  -3   4  17         16.61         16.52         2.25 o
  -2   4  17        331.07        290.08        15.38 o
  -1   4  17        454.40        450.95        24.38 o
   0   4  17        179.03        157.74         7.84 o
   1   4  17          4.69         -1.20         1.38 o
   2   4  17        283.31        273.23        14.52 o
   3   4  17         86.09         78.01         5.50 o
   4   4  17        165.03        142.92        10.85 o
   5   4  17         34.11         38.82         4.93 o
   6   4  17        237.31        240.30        19.27 o
   7   4  17          1.67          3.16         3.66 o
   8   4  17          0.02         -3.81         3.81 o
   9   4  17          5.04          0.18         5.50 o
 -11   5  17          0.54         -4.54         5.19 o
 -10   5  17         31.00         30.94         6.17 o
  -9   5  17        530.01        574.72        30.39 o
  -8   5  17        142.40        157.63        10.20 o
  -7   5  17          7.62          2.65         2.29 o
  -6   5  17         55.77         57.04         7.58 o
  -5   5  17        378.21        388.32        22.54 o
  -4   5  17        111.54        115.48         8.13 o
  -3   5  17         22.10         24.73         3.29 o
  -2   5  17          0.12         -1.22         1.99 o
  -1   5  17        454.94        423.82        21.39 o
   0   5  17        719.71        693.33        32.53 o
   1   5  17          0.00          0.74         1.46 o
   2   5  17         83.84         80.97         6.14 o
   3   5  17         35.63         35.27         3.48 o
   4   5  17         13.04          4.42         2.54 o
   5   5  17         20.86         25.63         4.31 o
   6   5  17         19.64         13.19         4.41 o
   7   5  17        561.99        654.44        45.68 o
   8   5  17         13.64         10.81         5.15 o
 -10   6  17          5.31          5.83         3.62 o
  -9   6  17         12.14          6.21         2.97 o
  -8   6  17          8.07          5.10         2.72 o
  -7   6  17         31.80         25.73         5.55 o
  -6   6  17          2.00         -2.57         2.57 o
  -5   6  17         11.13          7.75         2.66 o
  -4   6  17         79.37         72.80         5.98 o
  -3   6  17         74.23         81.97         7.61 o
  -2   6  17        301.20        232.54        29.39 o
  -1   6  17         92.13        131.76         8.87 o
   0   6  17          3.76          2.66         2.27 o
   1   6  17          0.30         -1.91         1.95 o
   2   6  17         49.09         46.35         4.43 o
   3   6  17         12.04          7.01         2.55 o
   4   6  17        122.77        144.43        11.02 o
   5   6  17         51.81         49.62         6.79 o
   6   6  17        208.49        223.17        21.50 o
   7   6  17          3.54         10.36         5.14 o
   8   6  17          9.96         25.75         6.84 o
 -10   7  17         31.60         25.59        11.74 o
  -9   7  17          0.46          8.22         4.10 o
  -8   7  17         24.18         17.52         4.09 o
  -7   7  17          1.18          1.65         3.26 o
  -6   7  17         22.43         27.94         4.29 o
  -5   7  17          4.55          5.14         2.69 o
  -4   7  17         46.49         45.51         5.64 o
  -3   7  17          1.43          1.41         3.01 o
  -2   7  17        110.67        122.80        11.09 o
  -1   7  17        146.83        113.03         9.84 o
   0   7  17          1.58         -1.45         2.42 o
   1   7  17         35.50         33.27         3.94 o
   2   7  17          0.08         -2.29         2.29 o
   3   7  17          2.47         -1.16         2.26 o
   4   7  17        203.28        236.56        16.33 o
   5   7  17         22.55         22.88         6.68 o
   6   7  17        254.93        306.95        27.61 o
   7   7  17        132.71        138.29        13.58 o
  -9   8  17          2.35         -3.50         3.94 o
  -8   8  17         78.48         64.14         6.81 o
  -7   8  17         96.38         92.63         8.41 o
  -6   8  17         91.51         90.36         8.19 o
  -5   8  17        226.72        237.11        18.92 o
  -4   8  17         27.16         40.38         5.95 o
  -3   8  17          0.05          2.01         3.13 o
  -2   8  17        179.19        190.72        18.47 o
  -1   8  17         27.09         23.69         4.43 o
   0   8  17          2.62          3.04         3.11 o
   1   8  17         18.58         11.23         3.30 o
   2   8  17        457.78        450.11        25.60 o
   3   8  17         28.62         17.35         4.06 o
   4   8  17         19.33         21.21         4.59 o
   5   8  17         38.37         18.76         5.78 o
   6   8  17         79.32         87.24        10.17 o
  -8   9  17          1.82         -3.76         5.61 o
  -7   9  17        275.00        253.04        23.81 o
  -6   9  17        144.73        149.14        16.56 o
  -5   9  17        234.04        237.63        23.63 o
  -4   9  17        101.34        136.61        12.70 o
  -3   9  17         39.66         24.35         6.10 o
  -2   9  17          0.00         -4.24         4.87 o
  -1   9  17        100.71         96.45        17.21 o
   0   9  17          5.84         15.18         4.23 o
   1   9  17        211.20        252.16        20.08 o
   2   9  17        143.30        148.70        11.53 o
   3   9  17         93.04        105.62         9.28 o
   4   9  17        186.44        195.83        14.86 o
   5   9  17         37.38         33.03         7.62 o
  -6  10  17         16.94          8.21         6.23 o
  -5  10  17         55.19         72.99        10.24 o
  -4  10  17          0.55          5.30         5.19 o
  -3  10  17          5.73         13.20         7.15 o
  -2  10  17         45.54         40.83         9.56 o
  -1  10  17        103.85        100.71        10.33 o
   0  10  17         86.67         88.70         9.76 o
   1  10  17        358.47        353.78        24.88 o
   2  10  17          0.42          2.52         3.65 o
   3  10  17          0.37          6.26         4.69 o
   4  10  17          9.21         11.06         5.28 o
  -4  11  17         37.36         35.27         8.39 o
  -3  11  17         67.58         71.94        12.17 o
  -2  11  17          0.08         -3.88         4.71 o
  -1  11  17          8.96          9.14         5.24 o
   0  11  17        210.49        224.95        24.68 o
   1  11  17        118.58        132.53        15.67 o
 -12   0  18         19.79         13.57         7.49 o
 -11   0  18         10.30          8.49         5.08 o
 -10   0  18         44.18         53.77         7.61 o
  -9   0  18         99.42        145.39        19.27 o
  -8   0  18       1233.74       1077.09       136.78 o
  -7   0  18         24.33         16.59         4.96 o
  -6   0  18        278.67        320.07        22.73 o
  -5   0  18         24.20         21.62         3.45 o
  -4   0  18         19.66         22.55         2.66 o
  -3   0  18        813.97        820.66        47.99 o
  -2   0  18        943.10        989.37        65.67 o
  -1   0  18       1080.40       1110.86        84.89 o
   0   0  18       3092.37       2849.66       186.72 o
   1   0  18         12.64         15.01         3.12 o
   2   0  18          8.38          4.59         3.46 o
   3   0  18         37.76         40.59         5.48 o
   4   0  18         65.83         64.04         7.64 o
   5   0  18        358.98        369.23        38.15 o
   6   0  18         29.74         41.13         8.78 o
   7   0  18        461.79        397.94        33.67 o
   8   0  18        888.89        871.07        68.20 o
   9   0  18        170.25        197.50        29.12 o
 -12   1  18          0.67          2.10        11.97 o
 -11   1  18         15.15         16.45         3.84 o
 -10   1  18        110.18        112.29         8.75 o
  -9   1  18          8.68          4.11         2.58 o
  -8   1  18         35.50         17.33         4.88 o
  -7   1  18         20.26         19.01         3.12 o
  -6   1  18          0.20         -1.45         1.45 o
  -5   1  18         19.50         20.51         2.05 o
  -4   1  18          0.06         -0.97         1.00 o
  -3   1  18        257.42        268.32        13.10 o
  -2   1  18          4.48          1.68         1.39 o
  -1   1  18         20.36         18.49         2.16 o
   0   1  18         88.65        102.41         7.54 o
   1   1  18          0.30          1.81         1.47 o
   2   1  18        184.95        145.06         9.31 o
   3   1  18        126.52        119.68         8.78 o
   4   1  18          6.07          3.36         2.03 o
   5   1  18        120.31        104.33        16.42 o
   6   1  18         22.36         15.56         4.38 o
   7   1  18          2.18          2.98         3.19 o
   8   1  18         26.20         15.22         4.13 o
   9   1  18         81.86         79.73         9.84 o
 -11   2  18         15.90         22.14         4.29 o
 -10   2  18          0.57         -2.21         2.85 o
  -9   2  18        210.71        198.94        13.04 o
  -8   2  18        497.96        513.67        27.21 o
  -7   2  18         64.77         67.31         5.22 o
  -6   2  18        101.71         83.25         5.77 o
  -5   2  18          1.28          2.03         1.31 o
  -4   2  18         94.84         93.85         5.26 o
  -3   2  18         43.62         71.26         4.99 o
  -2   2  18        106.46        119.43         6.84 o
  -1   2  18        188.96        202.53        10.50 o
   0   2  18        706.41        707.52        35.80 o
   1   2  18        350.99        328.39        16.04 o
   2   2  18        289.46        270.04        15.41 o
   3   2  18         17.20         12.13         2.61 o
   4   2  18         17.16         13.53         2.64 o
   5   2  18        104.74        117.70        11.55 o
   6   2  18        198.75        187.09        15.42 o
   7   2  18         16.23         11.32         4.05 o
   8   2  18         35.99         37.21         5.48 o
   9   2  18         41.15         43.10         6.68 o
 -11   3  18         81.72         80.05         8.78 o
 -10   3  18         87.41         88.98        10.15 o
  -9   3  18         24.49         22.19         3.40 o
  -8   3  18         12.80         15.34         3.38 o
  -7   3  18         41.67         41.45         3.98 o
  -6   3  18        234.80        219.63        12.46 o
  -5   3  18        452.17        466.51        23.31 o
  -4   3  18         35.24         30.81         3.54 o
  -3   3  18        462.29        462.77        23.84 o
  -2   3  18          0.16         -0.87         1.46 o
  -1   3  18         48.46         43.30         3.39 o
   0   3  18         27.70         21.96         2.18 o
   1   3  18          0.41         -0.58         1.55 o
   2   3  18         33.65         33.76         3.59 o
   3   3  18         18.22         21.39         3.09 o
   4   3  18        411.84        394.10        24.59 o
   5   3  18         23.09         18.60         3.82 o
   6   3  18        122.06        134.17        13.77 o
   7   3  18        198.00        193.92        16.63 o
   8   3  18          8.79         11.03         5.26 o
   9   3  18          3.79          0.03         4.72 o
 -11   4  18         26.77         38.44         6.54 o
 -10   4  18          1.39         -2.19         2.73 o
  -9   4  18         12.78          8.90         2.90 o
  -8   4  18         40.75         40.87         4.68 o
  -7   4  18          0.01          1.06         1.92 o
  -6   4  18        572.00        532.54        30.55 o
  -5   4  18        230.52        206.36        13.14 o
  -4   4  18         10.30          8.08         2.70 o
  -3   4  18          0.30          1.26         1.93 o
  -2   4  18        201.43        184.05        10.66 o
  -1   4  18        174.89        189.20        10.86 o
   0   4  18          0.46         -1.29         1.29 o
   1   4  18        279.75        256.41        12.76 o
   2   4  18        553.70        531.43        29.59 o
   3   4  18          2.14         -0.33         2.02 o
   4   4  18          0.15          1.35         3.69 o
   5   4  18         20.46         18.84         3.92 o
   6   4  18        236.60        265.05        20.72 o
   7   4  18          3.25          5.66         3.86 o
   8   4  18          1.92          7.01         4.43 o
 -10   5  18         10.98          5.08         3.23 o
  -9   5  18          9.99         10.14         3.17 o
  -8   5  18          7.04         11.79         2.86 o
  -7   5  18          8.79         11.12         2.68 o
  -6   5  18         47.33         58.87         5.40 o
  -5   5  18        172.94        184.21        14.76 o
  -4   5  18         36.16         35.33         4.41 o
  -3   5  18        285.95        242.56        17.31 o
  -2   5  18        265.34        234.63        14.06 o
  -1   5  18        244.11        226.08        12.02 o
   0   5  18         13.95         15.06         2.04 o
   1   5  18          0.21         -1.29         1.72 o
   2   5  18          3.59          2.57         1.86 o
   3   5  18          3.82          4.30         2.86 o
   4   5  18          9.63          6.32         3.23 o
   5   5  18        399.74        409.45        27.11 o
   6   5  18         13.65         19.04         5.33 o
   7   5  18          1.45         -3.38         3.38 o
   8   5  18         46.23         46.24         7.83 o
 -10   6  18         72.45         67.05         7.53 o
  -9   6  18          8.71          6.36         3.37 o
  -8   6  18        282.46        263.80        17.05 o
  -7   6  18         60.79         71.87         6.41 o
  -6   6  18         72.61         85.35         7.04 o
  -5   6  18        158.64        142.18        11.24 o
  -4   6  18         25.44         25.61         4.77 o
  -3   6  18         49.85         47.10         5.31 o
  -2   6  18        562.81        559.14        36.01 o
  -1   6  18         36.83         23.75         3.37 o
   0   6  18         96.88        100.88         7.32 o
   1   6  18        153.37        142.55        13.99 o
   2   6  18         21.91         26.22         3.53 o
   3   6  18          2.88          4.31         3.04 o
   4   6  18         90.38         81.71         8.56 o
   5   6  18         52.10         49.32        10.34 o
   6   6  18        287.91        317.72        28.80 o
   7   6  18         24.03         23.66         6.35 o
  -9   7  18          5.30          8.24         4.14 o
  -8   7  18          1.22         -0.77         3.41 o
  -7   7  18         62.27         50.81         6.19 o
  -6   7  18         77.87         66.83         7.40 o
  -5   7  18         20.15         23.93         4.71 o
  -4   7  18         78.78         77.10         8.00 o
  -3   7  18          1.83         -2.65         2.65 o
  -2   7  18         39.61         43.13         5.77 o
  -1   7  18          8.59         11.39         3.46 o
   0   7  18        368.68        351.42        25.54 o
   1   7  18         47.53         53.20         5.16 o
   2   7  18          6.93          6.51         2.73 o
   3   7  18         85.09         94.34         8.47 o
   4   7  18          8.12          5.95         4.25 o
   5   7  18         39.14         36.04         8.50 o
   6   7  18         41.21         46.76         8.57 o
   7   7  18         81.51         70.48         9.44 o
  -8   8  18        112.53        113.04        12.40 o
  -7   8  18         14.30         10.18         5.25 o
  -6   8  18        150.41        174.55        15.15 o
  -5   8  18         55.62         87.15         9.64 o
  -4   8  18        135.53        134.05        14.67 o
  -3   8  18          5.09          1.50         3.87 o
  -2   8  18         10.87          7.63         6.22 o
  -1   8  18        110.96        117.64        10.61 o
   0   8  18         40.40         50.48         6.37 o
   1   8  18         18.15         17.13         3.90 o
   2   8  18         22.91         18.74         3.95 o
   3   8  18          5.63          2.04         3.53 o
   4   8  18          3.84          2.58         4.35 o
   5   8  18         60.11         60.64         8.56 o
   6   8  18         12.60          7.67         6.78 o
  -7   9  18         26.87         30.41         7.42 o
  -6   9  18         10.74         12.29         5.38 o
  -5   9  18          5.77          6.23         4.65 o
  -4   9  18          5.11          7.62         4.65 o
  -3   9  18          0.80          3.97         4.64 o
  -2   9  18         19.87         15.94         4.79 o
  -1   9  18          1.64          2.71         3.70 o
   0   9  18         39.41         50.10        10.37 o
   1   9  18         37.23         41.36         5.40 o
   2   9  18        119.81        133.44        10.85 o
   3   9  18          1.70         -2.02         3.79 o
   4   9  18         23.95         16.01        10.21 o
   5   9  18         33.89         34.63         7.79 o
  -5  10  18          0.26         -4.76         5.31 o
  -4  10  18         92.44         87.75        22.56 o
  -3  10  18          1.76          4.56         5.61 o
  -2  10  18         38.45         36.52         7.45 o
  -1  10  18          1.68         -1.72         3.87 o
   0  10  18        446.53        482.57        33.50 o
   1  10  18        157.23        164.38        12.73 o
   2  10  18         37.47         16.95         5.31 o
   3  10  18         24.53         32.54         6.35 o
  -2  11  18          3.76          9.28         5.18 o
  -1  11  18          0.87          3.67         4.72 o
   0  11  18         57.91         42.01         9.93 o
 -11   1  19          0.33          0.09         3.09 o
 -10   1  19         65.82         74.54         6.79 o
  -9   1  19          0.00          0.60         2.47 o
  -8   1  19        277.10        267.58        15.66 o
  -7   1  19        132.63        162.77        11.92 o
  -6   1  19         42.20         44.57         4.09 o
  -5   1  19         26.36         27.84         2.61 o
  -4   1  19        487.37        462.90        23.61 o
  -3   1  19         88.55         89.29         5.57 o
  -2   1  19        100.08        116.52         6.86 o
  -1   1  19          6.49          3.89         1.60 o
   0   1  19        591.68        544.87        27.87 o
   1   1  19       1070.44       1101.61        54.69 o
   2   1  19        155.06        135.57         9.72 o
   3   1  19          3.27          1.76         1.90 o
   4   1  19        192.38        209.59        12.80 o
   5   1  19          5.83          4.75         3.61 o
   6   1  19        123.90        126.85        11.88 o
   7   1  19         12.45          3.49         3.32 o
   8   1  19        161.53        144.98        10.97 o
   9   1  19        327.64        364.88        23.21 o
 -11   2  19         66.22         74.03         9.83 o
 -10   2  19          5.53          6.57         3.97 o
  -9   2  19          3.49          0.03         2.48 o
  -8   2  19         39.46         35.29         4.35 o
  -7   2  19         34.57         28.57         3.78 o
  -6   2  19          2.88          0.72         1.71 o
  -5   2  19         17.45         17.28         2.40 o
  -4   2  19        802.20        853.67        45.73 o
  -3   2  19        214.88        219.15        14.97 o
  -2   2  19        200.70        211.32        13.90 o
  -1   2  19         12.17         13.50         2.09 o
   0   2  19        109.27         99.10         5.96 o
   1   2  19         93.57         86.87         6.53 o
   2   2  19         42.66         38.60         3.94 o
   3   2  19         44.64         42.86         4.23 o
   4   2  19         75.53         64.95         8.79 o
   5   2  19         11.63          9.07         5.35 o
   6   2  19         58.83         58.16         7.28 o
   7   2  19         90.37         97.29         9.00 o
   8   2  19          9.98          6.87         5.22 o
   9   2  19          9.56          9.61         4.86 o
 -11   3  19         58.20         44.58         6.00 o
 -10   3  19         36.03         39.26         5.17 o
  -9   3  19          0.03          0.33         2.44 o
  -8   3  19         70.03         85.39         6.41 o
  -7   3  19         44.99         33.56         3.63 o
  -6   3  19        160.83        151.01         9.05 o
  -5   3  19        768.97        742.06        40.61 o
  -4   3  19        113.03         97.74         7.07 o
  -3   3  19        136.09        133.02        11.58 o
  -2   3  19         28.77         29.89         3.00 o
  -1   3  19         58.63         62.13         4.34 o
   0   3  19          5.77          4.88         1.83 o
   1   3  19        239.93        232.41        12.98 o
   2   3  19        253.57        280.70        15.49 o
   3   3  19        753.03        685.80        37.08 o
   4   3  19          3.24          9.18         3.19 o
   5   3  19         37.93         43.28         6.04 o
   6   3  19         46.44         50.70         6.84 o
   7   3  19        134.23        147.92        13.40 o
   8   3  19          0.00         -4.10         4.10 o
 -11   4  19          0.19          3.86         4.07 o
 -10   4  19         15.38          7.31         3.52 o
  -9   4  19         24.27         24.10         3.67 o
  -8   4  19         29.29         24.20         4.02 o
  -7   4  19         30.42         37.71         3.91 o
  -6   4  19          0.65         -0.50         1.87 o
  -5   4  19        212.15        212.75        15.25 o
  -4   4  19        232.13        255.87        23.93 o
  -3   4  19          0.99          8.94         2.79 o
  -2   4  19         57.39         45.96         4.49 o
  -1   4  19        128.41        123.49         6.57 o
   0   4  19         85.54         73.06         5.05 o
   1   4  19          2.89          4.14         2.21 o
   2   4  19          5.37          4.07         2.18 o
   3   4  19        202.78        198.40        12.65 o
   4   4  19        173.13        143.99        10.80 o
   5   4  19          0.01         -2.15         3.02 o
   6   4  19         11.94          9.42         4.44 o
   7   4  19         46.01         43.05         6.32 o
   8   4  19         43.57         40.62         6.60 o
 -10   5  19          5.81          6.74         3.28 o
  -9   5  19        168.75        191.12        12.11 o
  -8   5  19         27.30         25.13         3.70 o
  -7   5  19        223.19        243.89        15.55 o
  -6   5  19        229.85        232.37        16.49 o
  -5   5  19          0.53          4.84         2.88 o
  -4   5  19          3.93          3.71         2.80 o
  -3   5  19         46.43         38.95         4.67 o
  -2   5  19        164.68        155.10        11.36 o
  -1   5  19          0.02          0.95         1.92 o
   0   5  19         50.98         55.85         3.84 o
   1   5  19        167.68        160.13        10.71 o
   2   5  19         99.25         91.72         6.90 o
   3   5  19        236.56        233.78        14.58 o
   4   5  19          5.71          6.07         3.22 o
   5   5  19         28.14         20.13         4.28 o
   6   5  19          0.09          4.34         4.37 o
   7   5  19          0.54         -3.73         3.74 o
   8   5  19        146.48        138.31        14.06 o
 -10   6  19          0.63          1.70         3.68 o
  -9   6  19        157.41        158.21        19.26 o
  -8   6  19         32.41         27.45         5.30 o
  -7   6  19         10.01          6.60         4.03 o
  -6   6  19         35.07         34.47         5.32 o
  -5   6  19         17.47         25.33         4.64 o
  -4   6  19         21.36         17.29         3.88 o
  -3   6  19        115.29        131.47        10.37 o
  -2   6  19         86.43         87.76         7.68 o
  -1   6  19        664.48        603.20        36.40 o
   0   6  19          0.01         -1.53         2.06 o
   1   6  19         10.55         12.07         3.18 o
   2   6  19         92.10         99.23         8.70 o
   3   6  19         60.19         55.87         6.97 o
   4   6  19        110.72        117.57        11.50 o
   5   6  19         15.61         13.95         5.06 o
   6   6  19         31.59         19.97         9.02 o
   7   6  19        211.06        192.68        25.39 o
  -9   7  19          6.64         11.79         5.09 o
  -8   7  19         15.97         10.64         4.96 o
  -7   7  19          0.51         -2.29         3.83 o
  -6   7  19          1.02         -2.30         3.48 o
  -5   7  19         72.37         64.03        10.49 o
  -4   7  19         82.72         73.39        14.94 o
  -3   7  19          0.54         -0.32         4.47 o
  -2   7  19         29.46         13.47         6.68 o
  -1   7  19          3.40          3.76         2.81 o
   0   7  19         33.28         31.86         4.28 o
   1   7  19         31.38         27.84         4.17 o
   2   7  19         16.54         13.29         3.84 o
   3   7  19         25.76         30.47         5.79 o
   4   7  19          0.31          4.08         4.50 o
   5   7  19          0.27          7.21         4.99 o
   6   7  19          2.83         -1.44         5.99 o
  -8   8  19          0.18         -2.12         4.93 o
  -7   8  19          3.63          3.53         4.63 o
  -6   8  19         99.22        115.53        11.75 o
  -5   8  19         17.91         14.98         4.98 o
  -4   8  19          0.25          0.85         4.85 o
  -3   8  19          3.65          1.15         3.62 o
  -2   8  19         60.07         76.70         8.14 o
  -1   8  19        266.57        270.27        20.70 o
   0   8  19        146.96        167.70        12.54 o
   1   8  19         10.99          5.13         3.28 o
   2   8  19          3.02          0.94         3.32 o
   3   8  19        215.17        207.58        17.59 o
   4   8  19         61.81         68.36        14.98 o
   5   8  19         65.03         48.25         7.93 o
  -7   9  19         16.93         16.60         7.08 o
  -6   9  19        150.14        144.42        13.60 o
  -5   9  19        100.51        103.47        11.79 o
  -4   9  19          5.89          7.43         4.70 o
  -3   9  19        213.85        268.38        33.27 o
  -2   9  19         25.90         17.22         4.87 o
  -1   9  19          5.53          5.07         3.93 o
   0   9  19         37.96         31.08         4.94 o
   1   9  19        149.46        164.98        12.85 o
   2   9  19         43.22         41.17        11.31 o
   3   9  19          0.01         -3.06         5.10 o
   4   9  19         39.69         47.74         8.30 o
  -5  10  19         11.05         -0.37         5.86 o
  -4  10  19          0.26          7.42         5.44 o
  -3  10  19          0.97         -3.20         4.38 o
  -2  10  19         22.74         21.77         5.44 o
  -1  10  19          8.09         11.37         4.72 o
   0  10  19         13.54         19.15         4.76 o
   1  10  19         71.65         82.77         8.43 o
   2  10  19         57.46         50.92         8.60 o
 -11   0  20        100.78        105.20        12.40 o
 -10   0  20         14.89         24.12         7.34 o
  -9   0  20       1410.89       1285.82       101.06 o
  -8   0  20       1292.12       1412.60       110.57 o
  -7   0  20         43.09         44.37         6.26 o
  -6   0  20         36.38         37.60         7.31 o
  -5   0  20        351.92        360.52        28.63 o
  -4   0  20         38.30         43.37         5.00 o
  -3   0  20         19.78         15.81         3.25 o
  -2   0  20         45.45         47.67         5.30 o
  -1   0  20        911.74        995.99        66.01 o
   0   0  20       2231.92       2301.71       174.80 o
   1   0  20         12.59          7.61         3.23 o
   2   0  20       2445.35       2316.20       214.99 o
   3   0  20        158.56        166.38        15.57 o
   4   0  20        146.43        164.68        20.29 o
   5   0  20        728.98        765.55        73.95 o
   6   0  20         78.15         87.52        13.28 o
   7   0  20         22.22         30.54         7.00 o
   8   0  20        947.06       1021.16        80.46 o
 -11   1  20         10.58         10.93         3.63 o
 -10   1  20          2.13          3.53         3.97 o
  -9   1  20        228.46        260.25        16.75 o
  -8   1  20         12.50          6.00         2.55 o
  -7   1  20          0.00         -1.64         1.89 o
  -6   1  20         44.56         45.93         5.26 o
  -5   1  20         12.37         10.28         3.25 o
  -4   1  20       1074.36       1183.26        64.46 o
  -3   1  20        412.93        415.39        22.66 o
  -2   1  20        525.62        578.33        27.55 o
  -1   1  20        352.43        392.46        18.95 o
   0   1  20          3.85          2.64         1.71 o
   1   1  20          3.97          7.49         1.89 o
   2   1  20          8.72          7.30         2.17 o
   3   1  20         17.10         20.33         4.62 o
   4   1  20        156.65        175.74        12.83 o
   5   1  20          0.94         -0.03         3.25 o
   6   1  20         23.92         18.61         5.07 o
   7   1  20        119.90        129.98        10.97 o
   8   1  20          3.62          0.55         4.13 o
 -11   2  20          1.24          4.06         3.38 o
 -10   2  20        144.91        145.49        10.61 o
  -9   2  20        247.38        261.85        16.53 o
  -8   2  20          0.55         -2.15         2.15 o
  -7   2  20        269.87        293.34        15.92 o
  -6   2  20         27.11         19.14         3.16 o
  -5   2  20        259.81        272.17        16.10 o
  -4   2  20        162.28        172.71        11.78 o
  -3   2  20        157.89        148.59         8.33 o
  -2   2  20          6.02          3.90         1.78 o
  -1   2  20       1047.56       1156.84        58.14 o
   0   2  20         58.75         69.75         5.22 o
   1   2  20         10.39         11.21         2.19 o
   2   2  20         45.74         43.38         5.59 o
   3   2  20         25.75         24.05         3.35 o
   4   2  20         96.67         81.29         7.35 o
   5   2  20          1.41          2.78         3.54 o
   6   2  20         23.48         28.92         5.65 o
   7   2  20         93.59         93.78         9.09 o
   8   2  20        305.64        292.69        21.11 o
 -11   3  20        271.28        276.28        20.00 o
 -10   3  20          0.54          2.16         3.05 o
  -9   3  20         38.10         43.46         7.78 o
  -8   3  20         18.40         19.25         3.06 o
  -7   3  20         35.38         26.22         3.73 o
  -6   3  20         46.31         41.77         4.36 o
  -5   3  20         38.53         26.34         4.11 o
  -4   3  20          0.20         -2.06         2.06 o
  -3   3  20        706.58        611.90        33.58 o
  -2   3  20          0.18         -1.55         1.55 o
  -1   3  20        108.52        106.90         6.52 o
   0   3  20         14.19         17.52         2.49 o
   1   3  20          5.68          2.35         1.96 o
   2   3  20         14.47         11.90         2.77 o
   3   3  20        260.20        239.67        15.07 o
   4   3  20        108.81        102.40         8.54 o
   5   3  20        747.80        781.94        53.23 o
   6   3  20         19.29         11.34         5.83 o
   7   3  20         10.09         10.96         4.69 o
   8   3  20          6.38          8.68         4.72 o
 -10   4  20          3.34          1.49         3.37 o
  -9   4  20         34.88         46.21         6.72 o
  -8   4  20          0.02         -2.97         2.97 o
  -7   4  20          0.01         -1.08         2.48 o
  -6   4  20          4.56          5.40         3.19 o
  -5   4  20        113.26        126.66        14.56 o
  -4   4  20        311.32        296.42        19.21 o
  -3   4  20        159.42        132.17        10.27 o
  -2   4  20        245.21        235.78        19.78 o
  -1   4  20          9.91          8.43         2.13 o
   0   4  20          5.26          0.55         2.23 o
   1   4  20         31.21         27.67         3.64 o
   2   4  20          3.72          8.29         2.56 o
   3   4  20         45.71         34.04         4.12 o
   4   4  20          0.00          0.02         2.84 o
   5   4  20         29.32         31.27         5.40 o
   6   4  20          0.31         -3.06         3.49 o
   7   4  20         10.38         15.75         5.96 o
   8   4  20          7.57          1.16         4.71 o
 -10   5  20         12.15          7.93         4.52 o
  -9   5  20          0.61         -2.57         3.20 o
  -8   5  20          4.70          6.89         3.30 o
  -7   5  20          1.48          1.03         3.52 o
  -6   5  20          4.35          4.75         3.26 o
  -5   5  20         18.16         23.09         4.42 o
  -4   5  20          0.45         -1.46         2.68 o
  -3   5  20          3.21          3.31         2.77 o
  -2   5  20         18.94         12.67         4.30 o
  -1   5  20        120.40        113.86         8.05 o
   0   5  20         91.53         76.40         5.57 o
   1   5  20         82.18         76.14         7.07 o
   2   5  20         10.07          8.76         2.81 o
   3   5  20         32.17         32.45         6.24 o
   4   5  20        133.49        114.67        12.24 o
   5   5  20          6.09          5.89         4.08 o
   6   5  20         95.79        100.51        10.49 o
   7   5  20         10.07          9.78         4.60 o
  -9   6  20         45.54         44.90         9.27 o
  -8   6  20          8.96         -0.17         4.05 o
  -7   6  20         60.35         67.78        10.79 o
  -6   6  20        414.05        433.90        28.31 o
  -5   6  20         48.23         44.48         5.83 o
  -4   6  20          4.99         11.94         3.54 o
  -3   6  20        326.33        321.16        23.78 o
  -2   6  20        188.02        208.92        19.69 o
  -1   6  20         57.90         71.73         6.70 o
   0   6  20         26.87         26.28         4.10 o
   1   6  20         69.58         72.25         6.92 o
   2   6  20        406.75        440.04        27.96 o
   3   6  20         27.66         38.22         6.68 o
   4   6  20          0.31          1.20         4.12 o
   5   6  20        262.65        297.52        23.78 o
   6   6  20         40.16         34.18        12.76 o
   7   6  20          0.14         -0.23         9.39 o
  -8   7  20          1.73          2.99         4.79 o
  -7   7  20         43.71         38.46         7.51 o
  -6   7  20         62.32         56.60         6.94 o
  -5   7  20         36.44         33.28         6.25 o
  -4   7  20         43.09         31.49         7.15 o
  -3   7  20        257.53        273.52        21.33 o
  -2   7  20        207.53        181.85        26.63 o
  -1   7  20          0.33          1.97         3.10 o
   0   7  20         87.85         84.35         9.62 o
   1   7  20         41.08         37.64         5.18 o
   2   7  20        100.40        117.70        14.93 o
   3   7  20         16.02         16.09         5.02 o
   4   7  20          0.48         -4.49         4.49 o
   5   7  20         54.99         41.98         8.17 o
   6   7  20        122.96        125.37        15.25 o
  -7   8  20         27.93         28.66         6.31 o
  -6   8  20          2.27          9.63         5.14 o
  -5   8  20         41.59         51.54         7.46 o
  -4   8  20          0.02         -2.43         4.08 o
  -3   8  20         24.97          9.78         4.35 o
  -2   8  20         44.99         42.37         6.23 o
  -1   8  20        242.40        222.89        27.80 o
   0   8  20         24.60         20.18         5.59 o
   1   8  20         62.13         73.25        12.57 o
   2   8  20        178.07        203.39        16.90 o
   3   8  20         64.92         70.30         8.81 o
   4   8  20          0.92          0.30         4.99 o
   5   8  20         68.46         71.95         9.52 o
  -6   9  20         78.13         88.55        10.18 o
  -5   9  20         53.13         58.41         8.31 o
  -4   9  20          4.11          7.32         4.86 o
  -3   9  20         34.67         27.61         7.04 o
  -2   9  20        123.96        121.91        11.55 o
  -1   9  20        174.19        215.76        17.66 o
   0   9  20         30.45         24.95         5.49 o
   1   9  20          6.42          7.55         4.23 o
   2   9  20          0.42          2.30         5.05 o
   3   9  20          4.99          7.01         6.16 o
  -4  10  20         25.97         31.88        10.02 o
  -3  10  20         84.11         89.85        10.11 o
  -2  10  20          0.89         -2.30         4.04 o
  -1  10  20        520.54        628.48        50.74 o
   0  10  20        127.44        167.58        15.15 o
   1  10  20         87.05         77.46         9.17 o
 -11   1  21        137.37        164.32        12.13 o
 -10   1  21          0.55         -2.81         2.81 o
  -9   1  21        317.24        308.34        24.85 o
  -8   1  21        131.15        146.25         9.89 o
  -7   1  21          1.25          1.11         2.56 o
  -6   1  21        234.16        244.35        15.25 o
  -5   1  21          0.07         -1.39         2.00 o
  -4   1  21        184.49        178.95        10.60 o
  -3   1  21         53.39         52.93         3.99 o
  -2   1  21         50.98         54.82         4.14 o
  -1   1  21        456.44        442.15        23.20 o
   0   1  21        355.20        402.77        19.86 o
   1   1  21        170.68        161.49         9.20 o
   2   1  21        409.15        427.13        24.20 o
   3   1  21         10.56         13.16         2.91 o
   4   1  21          8.45          9.62         4.30 o
   5   1  21         10.63         17.80         4.68 o
   6   1  21          7.31          9.49         4.60 o
   7   1  21        205.13        198.98        15.36 o
   8   1  21        165.87        171.55        12.81 o
 -10   2  21          0.63          4.99         3.25 o
  -9   2  21         30.54         29.21         5.05 o
  -8   2  21        100.46        122.64        15.71 o
  -7   2  21          8.47         11.49         2.82 o
  -6   2  21        180.60        200.76        14.06 o
  -5   2  21         10.60         10.26         3.01 o
  -4   2  21         37.72         37.67         4.37 o
  -3   2  21          1.18          0.10         1.72 o
  -2   2  21         74.25         82.92         5.79 o
  -1   2  21         11.05          6.63         1.98 o
   0   2  21          9.66          8.58         2.34 o
   1   2  21        158.60        162.60         9.83 o
   2   2  21        352.06        333.88        19.37 o
   3   2  21         49.57         34.91         4.45 o
   4   2  21         16.91         10.20         4.33 o
   5   2  21        302.05        323.71        24.49 o
   6   2  21         15.40         14.59         4.98 o
   7   2  21         67.49         66.69         8.72 o
   8   2  21         77.48         68.95         8.36 o
 -10   3  21        115.53        119.25        10.81 o
  -9   3  21          4.24          3.23         3.48 o
  -8   3  21         40.81         43.42         6.39 o
  -7   3  21         35.37         34.93         4.90 o
  -6   3  21         31.00         33.93         5.18 o
  -5   3  21        155.70        155.07        11.98 o
  -4   3  21        313.99        322.69        20.61 o
  -3   3  21          0.71          1.86         2.20 o
  -2   3  21        110.11        125.16         7.55 o
  -1   3  21         26.49         19.63         2.64 o
   0   3  21         60.28         73.14         5.79 o
   1   3  21         86.81         75.49         5.58 o
   2   3  21         14.68          8.93         2.67 o
   3   3  21         18.90         24.63         3.57 o
   4   3  21        159.62        147.76        11.24 o
   5   3  21          6.50          4.85         5.25 o
   6   3  21          1.81          9.12         4.98 o
   7   3  21          6.02          8.62         5.13 o
 -10   4  21          0.51          0.44         3.99 o
  -9   4  21         36.00         25.99         5.18 o
  -8   4  21         50.70         66.93        10.36 o
  -7   4  21          9.61          7.12         3.37 o
  -6   4  21         11.79         14.86         3.96 o
  -5   4  21          2.07          0.99         3.14 o
  -4   4  21         86.80         86.73         7.80 o
  -3   4  21          3.06          2.21         2.64 o
  -2   4  21         19.21         24.32         3.32 o
  -1   4  21        201.72        196.75        11.27 o
   0   4  21         20.23         11.12         2.37 o
   1   4  21          5.83          9.60         3.03 o
   2   4  21         20.77         17.86         3.21 o
   3   4  21          0.59          2.99         3.22 o
   4   4  21          3.43          3.88         3.33 o
   5   4  21          6.10         -0.14         3.62 o
   6   4  21        101.17        106.44        10.88 o
   7   4  21         16.60         19.06         5.91 o
  -9   5  21         19.90         16.60         4.56 o
  -8   5  21          1.77          1.73         3.87 o
  -7   5  21        154.62        150.41        20.44 o
  -6   5  21        125.44        145.54        13.19 o
  -5   5  21          5.20         -0.97         3.19 o
  -4   5  21          3.53         11.85         3.57 o
  -3   5  21         20.00         14.30         3.50 o
  -2   5  21        122.33        111.47         9.24 o
  -1   5  21         12.48         12.62         2.73 o
   0   5  21         91.67         74.98         6.40 o
   1   5  21        248.03        251.99        15.12 o
   2   5  21          4.85          7.75         2.79 o
   3   5  21        173.24        183.70        13.69 o
   4   5  21          9.22          4.53         3.70 o
   5   5  21        193.77        184.04        15.90 o
   6   5  21        223.61        211.35        20.47 o
   7   5  21          8.75          9.03         5.25 o
  -9   6  21         23.73         25.82         6.31 o
  -8   6  21         22.74         19.21         6.27 o
  -7   6  21          4.90          6.65         4.10 o
  -6   6  21         92.31         88.99         9.06 o
  -5   6  21         24.96         27.84         6.19 o
  -4   6  21         41.91         46.15         5.67 o
  -3   6  21          0.00          7.26         3.31 o
  -2   6  21        141.23        144.71        12.60 o
  -1   6  21         62.34         61.92         6.33 o
   0   6  21          0.27         -1.58         2.89 o
   1   6  21          1.34         -1.05         2.90 o
   2   6  21          0.09         -0.18         3.03 o
   3   6  21         83.72         94.20         8.54 o
   4   6  21          0.06          3.01         4.38 o
   5   6  21          0.05         10.71         6.28 o
   6   6  21        103.27        122.83        15.26 o
  -8   7  21         14.46         10.57         5.26 o
  -7   7  21         30.80         31.59         6.07 o
  -6   7  21          1.79         -0.47         4.14 o
  -5   7  21        166.31        179.64        17.05 o
  -4   7  21         24.66         24.10         7.10 o
  -3   7  21          1.32          4.78         3.91 o
  -2   7  21         35.92         35.29         5.68 o
  -1   7  21        269.94        299.02        22.99 o
   0   7  21         35.34         38.49         5.78 o
   1   7  21          0.06         -0.54         3.27 o
   2   7  21          2.84          2.33         3.62 o
   3   7  21        127.53        117.04        11.65 o
   4   7  21        110.06         91.40        12.77 o
   5   7  21         10.17         -2.69         5.76 o
  -7   8  21         19.15         12.72         5.76 o
  -6   8  21          4.36          3.95         4.73 o
  -5   8  21          2.73          5.99         4.41 o
  -4   8  21          2.52         -3.59         3.59 o
  -3   8  21         31.99         17.70         6.10 o
  -2   8  21        238.56        257.57        29.57 o
  -1   8  21         13.58         16.71         5.64 o
   0   8  21          2.32          4.23         4.61 o
   1   8  21          1.04          1.79         4.09 o
   2   8  21         62.42         91.34        15.88 o
   3   8  21          6.18          7.25         5.11 o
   4   8  21         41.89         27.92         7.11 o
  -5   9  21          9.56         16.31         5.73 o
  -4   9  21         16.20         17.29         5.47 o
  -3   9  21         81.69         87.43         9.72 o
  -2   9  21         23.55         25.88         6.85 o
  -1   9  21        432.24        507.76        64.84 o
   0   9  21         23.22         17.27         5.32 o
   1   9  21         31.76         38.77         6.61 o
   2   9  21          0.10         -0.06         5.24 o
 -10   0  22         74.88         73.96        14.19 o
  -9   0  22        137.80        110.15        16.46 o
  -8   0  22        179.38        190.55        26.65 o
  -7   0  22          1.46          0.24         6.10 o
  -6   0  22         19.56         24.60         5.34 o
  -5   0  22        161.57        178.42        16.64 o
  -4   0  22        264.94        305.09        21.87 o
  -3   0  22         88.35         92.04         8.60 o
  -2   0  22        120.74        129.64        11.79 o
  -1   0  22        908.71        924.28        61.12 o
   0   0  22        254.60        258.86        19.28 o
   1   0  22         70.07         56.19         6.34 o
   2   0  22        914.52        931.75        70.98 o
   3   0  22          0.00         -3.34         3.83 o
   4   0  22        100.92        138.12        21.47 o
   5   0  22        155.39        133.38        17.55 o
   6   0  22          6.08         10.76         6.42 o
   7   0  22        471.12        538.09        44.91 o
 -10   1  22        271.77        282.10        36.30 o
  -9   1  22         26.93         23.38         6.11 o
  -8   1  22         17.98         12.45         4.99 o
  -7   1  22          4.51          7.22         4.15 o
  -6   1  22        141.02        115.08        11.03 o
  -5   1  22         24.57         19.16         2.99 o
  -4   1  22          4.24          5.49         2.29 o
  -3   1  22        141.97        147.41         9.54 o
  -2   1  22         21.09         17.85         2.58 o
  -1   1  22        445.31        455.81        22.18 o
   0   1  22         47.95         47.09         4.13 o
   1   1  22         70.22         63.78         4.72 o
   2   1  22        100.62        111.19         8.13 o
   3   1  22         14.46         13.94         3.05 o
   4   1  22        274.03        295.53        22.76 o
   5   1  22          4.76         15.67         4.62 o
   6   1  22        120.67        135.71        12.98 o
   7   1  22        228.34        231.95        17.60 o
 -10   2  22         57.21         54.85         9.64 o
  -9   2  22        276.26        251.41        18.52 o
  -8   2  22         28.81         26.43         4.84 o
  -7   2  22         39.17         28.75         5.71 o
  -6   2  22        233.89        250.71        17.62 o
  -5   2  22         52.96         48.11         5.86 o
  -4   2  22        299.35        306.03        16.91 o
  -3   2  22         63.16         62.81         5.10 o
  -2   2  22         77.57         80.31         5.40 o
  -1   2  22        524.87        498.81        24.95 o
   0   2  22          0.30         -1.01         1.77 o
   1   2  22        462.87        490.47        25.60 o
   2   2  22         89.41         87.75         6.74 o
   3   2  22         22.20         19.48         4.20 o
   4   2  22        102.87        115.78         9.90 o
   5   2  22        220.12        218.08        20.25 o
   6   2  22         41.37         41.87         6.73 o
   7   2  22        307.01        329.41        26.06 o
 -10   3  22         16.14         17.92         5.05 o
  -9   3  22        618.65        623.74        43.77 o
  -8   3  22         91.63        100.42         9.08 o
  -7   3  22         36.72         43.58         5.29 o
  -6   3  22          9.20          6.11         3.53 o
  -5   3  22         91.83         96.83        13.67 o
  -4   3  22         84.33         63.26         9.43 o
  -3   3  22        139.67        134.83         8.86 o
  -2   3  22          6.55         11.87         3.80 o
  -1   3  22        979.35        999.94        47.06 o
   0   3  22        385.21        397.74        19.67 o
   1   3  22          2.16          1.11         2.11 o
   2   3  22          2.75          1.20         2.53 o
   3   3  22          2.25         -1.15         2.79 o
   4   3  22          0.08          2.22         3.28 o
   5   3  22         31.54         29.15         5.89 o
   6   3  22          8.85          8.78         4.73 o
   7   3  22        561.03        604.90        43.85 o
  -9   4  22        109.74        113.08        17.77 o
  -8   4  22         12.57         15.42         3.99 o
  -7   4  22         62.11         67.45        10.48 o
  -6   4  22         55.19         42.42         6.65 o
  -5   4  22         18.97         15.30         4.00 o
  -4   4  22         10.58         15.13         3.67 o
  -3   4  22         35.00         35.69         6.01 o
  -2   4  22         60.99         63.94         5.27 o
  -1   4  22          0.01         -0.22         2.06 o
   0   4  22          0.66         -0.43         1.97 o
   1   4  22        219.85        210.62        13.35 o
   2   4  22         82.92         70.24         6.07 o
   3   4  22         31.76         26.04         4.84 o
   4   4  22         82.90         87.13         8.29 o
   5   4  22          6.95          4.73         4.85 o
   6   4  22         12.92          5.15         4.85 o
   7   4  22          2.82          8.19         5.55 o
  -9   5  22         37.55         42.29         7.70 o
  -8   5  22         92.26         86.29         8.72 o
  -7   5  22         12.21         20.81         5.03 o
  -6   5  22         18.31         14.01         4.44 o
  -5   5  22          1.59          3.90         3.53 o
  -4   5  22         47.40         52.25         5.97 o
  -3   5  22          3.87         10.78         3.95 o
  -2   5  22         83.97         98.03         7.75 o
  -1   5  22         11.68         11.44         2.95 o
   0   5  22          5.12          2.16         2.89 o
   1   5  22          8.28         10.94         3.11 o
   2   5  22          0.37          3.71         2.70 o
   3   5  22          0.22         -2.67         3.20 o
   4   5  22         75.14         81.72         8.26 o
   5   5  22          9.95          7.88         5.69 o
   6   5  22          1.74          4.42         5.08 o
  -8   6  22         14.53         11.27         5.00 o
  -7   6  22        205.24        231.91        17.42 o
  -6   6  22         34.17         38.78         6.20 o
  -5   6  22         88.26         90.17         8.83 o
  -4   6  22          6.31          5.42         3.73 o
  -3   6  22          0.19         -3.28         3.28 o
  -2   6  22         54.63         54.77         7.93 o
  -1   6  22         58.99         53.32         6.14 o
   0   6  22        115.02        105.20        10.33 o
   1   6  22         28.83         25.82         5.49 o
   2   6  22         70.00         80.01         7.73 o
   3   6  22        181.53        202.43        15.25 o
   4   6  22         72.40         59.59         9.23 o
   5   6  22         18.16         19.66         7.27 o
  -7   7  22          0.18         -0.93         4.64 o
  -6   7  22         13.88         18.60         5.53 o
  -5   7  22         57.13         64.20        12.16 o
  -4   7  22          3.86          6.90         4.40 o
  -3   7  22         23.03         15.67         4.63 o
  -2   7  22          7.66          4.82         3.99 o
  -1   7  22        157.10        182.62        18.11 o
   0   7  22         33.43         37.08         6.30 o
   1   7  22         44.62         46.98         6.44 o
   2   7  22          8.35          9.90         5.10 o
   3   7  22          4.42          1.56         4.63 o
   4   7  22         16.38         18.05         5.96 o
  -6   8  22         68.93         69.65        12.48 o
  -5   8  22         79.08         65.71         8.76 o
  -4   8  22         86.03         83.05         9.54 o
  -3   8  22         13.91         14.05         5.22 o
  -2   8  22         32.08         34.28         7.44 o
  -1   8  22         74.94         94.39         9.81 o
   0   8  22         33.73         28.95         7.85 o
   1   8  22         18.11         22.51         7.18 o
   2   8  22         69.03         78.48        10.97 o
   3   8  22         35.24         34.10         7.66 o
  -4   9  22          0.45          4.21         4.81 o
  -3   9  22         19.81         19.64         8.28 o
  -2   9  22          0.24          3.40         4.98 o
  -1   9  22          1.53          8.68         4.93 o
   0   9  22         39.70         45.12         7.04 o
   1   9  22          0.87         -2.14         4.41 o
 -10   1  23          1.66         -0.13         4.71 o
  -9   1  23         11.94          8.59         5.44 o
  -8   1  23         17.90         21.48         7.46 o
  -7   1  23         67.58         82.98         9.29 o
  -6   1  23        263.93        290.01        19.73 o
  -5   1  23         11.25         11.53         3.59 o
  -4   1  23        247.55        260.55        14.42 o
  -3   1  23         47.18         46.65         3.90 o
  -2   1  23         51.37         58.35         5.76 o
  -1   1  23         19.66         21.33         2.92 o
   0   1  23          0.13          3.43         2.05 o
   1   1  23        318.41        340.10        18.43 o
   2   1  23        265.40        269.92        16.11 o
   3   1  23        154.70        158.49        11.03 o
   4   1  23        264.19        279.48        22.28 o
   5   1  23         56.77         55.27         7.45 o
   6   1  23          0.45          1.89         4.45 o
   7   1  23         39.93         38.83         6.57 o
 -10   2  23        273.49        274.63        23.29 o
  -9   2  23         32.09         26.55         6.46 o
  -8   2  23          7.49         16.74         5.09 o
  -7   2  23         14.75         12.83         4.65 o
  -6   2  23         62.59         65.67         8.91 o
  -5   2  23         11.90         21.28         4.53 o
  -4   2  23         10.45          7.20         2.63 o
  -3   2  23         15.99         11.81         2.91 o
  -2   2  23         23.84         18.52         2.88 o
  -1   2  23          1.24          1.70         2.02 o
   0   2  23         95.01        104.40         6.56 o
   1   2  23          0.06          3.83         2.42 o
   2   2  23        168.25        163.76        11.13 o
   3   2  23          6.43          3.41         3.37 o
   4   2  23         18.89         15.51         9.05 o
   5   2  23         59.23         49.10         7.14 o
   6   2  23         49.87         62.64        12.37 o
   7   2  23          0.91          0.27         5.07 o
  -9   3  23          0.38         -0.35         4.76 o
  -8   3  23        304.52        344.28        26.38 o
  -7   3  23         54.94         51.60         6.36 o
  -6   3  23         16.85         21.92         4.46 o
  -5   3  23         39.23         27.86         4.62 o
  -4   3  23          2.43          1.24         2.53 o
  -3   3  23          1.79          0.63         2.40 o
  -2   3  23        153.01        163.70        10.25 o
  -1   3  23        103.64        118.24         7.32 o
   0   3  23         11.51         15.45         2.83 o
   1   3  23         54.95         43.13         4.66 o
   2   3  23         20.04         19.80         3.59 o
   3   3  23         18.31         12.64         4.60 o
   4   3  23        134.26        143.80        15.00 o
   5   3  23         20.45         12.00         5.08 o
   6   3  23         67.85         72.28         8.99 o
  -9   4  23          1.85         -0.38         5.28 o
  -8   4  23        108.17         96.27        11.19 o
  -7   4  23          1.08          0.98         3.87 o
  -6   4  23          0.24         -3.21         3.21 o
  -5   4  23          1.95         -0.26         3.31 o
  -4   4  23        401.39        400.70        26.05 o
  -3   4  23         28.55         30.97         4.18 o
  -2   4  23          4.72          4.24         2.72 o
  -1   4  23        315.64        303.24        16.93 o
   0   4  23         16.39         21.90         3.65 o
   1   4  23         43.85         31.68         4.53 o
   2   4  23         11.26         10.95         3.36 o
   3   4  23         12.98          8.42         3.80 o
   4   4  23        194.90        222.18        16.30 o
   5   4  23          0.41          1.86         4.35 o
   6   4  23         32.07         24.13         8.07 o
  -8   5  23          4.04          7.84         4.81 o
  -7   5  23         30.14         23.15         5.38 o
  -6   5  23         21.32         13.41         4.60 o
  -5   5  23         18.06         19.44         4.49 o
  -4   5  23         21.65         15.83         4.71 o
  -3   5  23          3.34          1.81         3.10 o
  -2   5  23        340.87        317.79        19.27 o
  -1   5  23         45.44         46.36        10.15 o
   0   5  23          0.67          2.49         4.45 o
   1   5  23        140.56        160.47        12.16 o
   2   5  23         60.32         51.60         5.35 o
   3   5  23         93.84        110.29        12.32 o
   4   5  23         17.22         15.08         4.66 o
   5   5  23         81.52         66.26        12.05 o
  -8   6  23        136.72        137.23        12.39 o
  -7   6  23          0.02          1.42         4.86 o
  -6   6  23         19.56         11.97         4.81 o
  -5   6  23          5.56          3.09         4.01 o
  -4   6  23          7.87         11.85         4.41 o
  -3   6  23         47.34         70.95         8.26 o
  -2   6  23          7.95         12.10         3.76 o
  -1   6  23         33.79         28.63         5.12 o
   0   6  23         27.13         26.32         5.24 o
   1   6  23          3.08          1.92         3.56 o
   2   6  23         94.21         82.44         9.45 o
   3   6  23         36.76         32.86         5.58 o
   4   6  23          0.13          0.41         4.68 o
   5   6  23          6.91         -3.58         6.19 o
  -7   7  23          2.24          7.38         5.61 o
  -6   7  23          0.55         -2.83         4.70 o
  -5   7  23         18.34         17.80         5.79 o
  -4   7  23         55.54         40.35        10.23 o
  -3   7  23          0.30         -3.21         4.11 o
  -2   7  23         19.90         26.97         5.09 o
  -1   7  23          4.46          5.13         4.10 o
   0   7  23         64.57         81.76         9.96 o
   1   7  23         30.29         30.55         5.57 o
   2   7  23         93.52         72.86        11.88 o
   3   7  23          9.61         14.37         5.63 o
   4   7  23         10.12         16.44         6.15 o
  -5   8  23          7.72         18.19         5.96 o
  -4   8  23         54.02         60.69         8.50 o
  -3   8  23          0.73         -1.63         4.20 o
  -2   8  23        368.06        413.44        39.10 o
  -1   8  23         23.88         36.68         6.46 o
   0   8  23          8.21         12.47         4.95 o
   1   8  23         27.51         19.96         6.03 o
   2   8  23          7.88          8.47         5.78 o
  -2   9  23        101.85        147.56        20.46 o
  -1   9  23          3.25          4.45         7.38 o
  -9   0  24         14.46         16.83         7.96 o
  -8   0  24         44.72         42.18        12.09 o
  -7   0  24        385.04        370.56        39.64 o
  -6   0  24          3.36          1.99         5.12 o
  -5   0  24       1073.91       1063.22        81.66 o
  -4   0  24          0.02          3.98         3.66 o
  -3   0  24        164.82        178.69        14.51 o
  -2   0  24         19.67         18.70         3.97 o
  -1   0  24          0.28          0.49         2.97 o
   0   0  24         80.78         76.69         8.37 o
   1   0  24         60.12         52.32         7.14 o
   2   0  24        139.42        137.22        13.95 o
   3   0  24        233.87        214.43        41.91 o
   4   0  24         17.33         52.22        10.46 o
   5   0  24         51.52         50.39        11.16 o
   6   0  24          1.02         14.93         7.55 o
  -9   1  24         79.72         71.60         9.83 o
  -8   1  24          5.57         -3.16         4.00 o
  -7   1  24          4.77         10.94         4.94 o
  -6   1  24        266.16        275.77        19.14 o
  -5   1  24         18.40         23.77         4.27 o
  -4   1  24         14.74         10.57         2.71 o
  -3   1  24         16.77         17.90         3.76 o
  -2   1  24          1.42          3.68         2.20 o
  -1   1  24         81.89         90.47         6.17 o
   0   1  24          0.16          0.08         1.95 o
   1   1  24         25.25         20.00         3.52 o
   2   1  24        128.42        128.17         9.22 o
   3   1  24          0.15         -2.79         3.08 o
   4   1  24         16.80         15.59         5.13 o
   5   1  24          8.74          9.25         6.19 o
   6   1  24          3.56          4.55         5.01 o
  -9   2  24          2.35         -0.03         4.64 o
  -8   2  24          0.11          0.02         4.27 o
  -7   2  24          7.31          7.01         4.41 o
  -6   2  24         69.86         63.00        13.92 o
  -5   2  24          7.39          6.47         3.06 o
  -4   2  24          7.44          3.54         2.77 o
  -3   2  24         55.68         62.77         5.27 o
  -2   2  24        236.30        223.49        13.07 o
  -1   2  24         45.46         51.09         4.31 o
   0   2  24         11.91         14.19         2.71 o
   1   2  24          6.59          5.38         2.81 o
   2   2  24         70.35         76.38         7.39 o
   3   2  24        110.83        124.49        10.28 o
   4   2  24        250.95        259.19        20.74 o
   5   2  24         12.69          8.86         4.76 o
   6   2  24         40.69         49.89         8.13 o
  -9   3  24          0.06         -0.23         4.69 o
  -8   3  24         20.43         28.22         6.37 o
  -7   3  24         14.54         12.59         5.15 o
  -6   3  24         35.70         36.19         5.42 o
  -5   3  24          5.68         -0.65         3.22 o
  -4   3  24         14.28         17.15         3.81 o
  -3   3  24          0.56          2.50         2.71 o
  -2   3  24        540.48        529.57        27.05 o
  -1   3  24        111.81        125.08         9.95 o
   0   3  24         52.73         65.07         5.58 o
   1   3  24         38.75         38.59         5.22 o
   2   3  24        151.68        166.13        20.54 o
   3   3  24          4.55          6.52         3.72 o
   4   3  24         21.82          8.73         4.82 o
   5   3  24          5.93          4.74         4.68 o
   6   3  24        204.94        224.04        19.15 o
  -8   4  24          1.18          4.29         6.27 o
  -7   4  24         59.07         59.42         9.68 o
  -6   4  24         80.63         74.88         7.89 o
  -5   4  24          8.81          5.27         3.67 o
  -4   4  24         91.01         95.12         9.29 o
  -3   4  24          0.41          1.52         2.71 o
  -2   4  24        237.28        267.83        20.08 o
  -1   4  24          2.20          2.79         2.69 o
   0   4  24         26.98         26.78         4.20 o
   1   4  24         59.70         65.19         6.08 o
   2   4  24         41.12         40.76         6.12 o
   3   4  24         18.96         18.60         4.46 o
   4   4  24          0.94          7.95         4.85 o
   5   4  24         30.78         34.89         7.02 o
  -8   5  24         50.82         38.24         6.73 o
  -7   5  24         44.99         40.16        10.26 o
  -6   5  24         75.17         72.13         8.05 o
  -5   5  24          0.57         -1.22         3.56 o
  -4   5  24         10.95          8.93         3.80 o
  -3   5  24          0.45          0.10         2.90 o
  -2   5  24        185.54        161.59        12.54 o
  -1   5  24         10.14          8.11         4.28 o
   0   5  24        118.68        121.39        10.29 o
   1   5  24         92.40         97.27         8.87 o
   2   5  24        207.25        184.67        14.57 o
   3   5  24          7.02          2.67         3.90 o
   4   5  24          1.40          4.74         4.97 o
   5   5  24         43.98         37.84         7.31 o
  -7   6  24          1.92          3.58         4.64 o
  -6   6  24         83.32         76.18         8.45 o
  -5   6  24        104.54        108.71        15.72 o
  -4   6  24        166.58        171.45        15.26 o
  -3   6  24        119.24        150.28        13.47 o
  -2   6  24         28.58         23.17         4.87 o
  -1   6  24         57.68         58.34         8.00 o
   0   6  24         19.29         20.15         4.81 o
   1   6  24        289.76        313.86        24.15 o
   2   6  24        128.11        118.52        14.36 o
   3   6  24         42.88         52.56         8.71 o
   4   6  24          7.89         11.44         6.33 o
  -6   7  24          0.69         -3.18         4.75 o
  -5   7  24         56.68         82.03         9.69 o
  -4   7  24         15.28         16.05         5.33 o
  -3   7  24         34.28         45.74         7.20 o
  -2   7  24          4.00          3.07         4.23 o
  -1   7  24          8.45          5.04         4.49 o
   0   7  24         90.09         96.07        10.81 o
   1   7  24          4.12          1.26         4.24 o
   2   7  24          5.84          6.86         5.60 o
   3   7  24          0.09         -1.16         5.77 o
  -4   8  24         74.82         56.00         8.26 o
  -3   8  24        266.70        314.27        24.94 o
  -2   8  24        317.78        349.85        26.91 o
  -1   8  24         67.55         51.41         9.25 o
   0   8  24         38.60         36.11         6.76 o
   1   8  24          0.20          1.38         5.53 o
  -9   1  25          2.34          2.60         5.13 o
  -8   1  25          7.86          9.79         5.03 o
  -7   1  25         13.68         15.99         5.40 o
  -6   1  25          4.27          0.33         3.20 o
  -5   1  25       1116.51       1077.91        63.31 o
  -4   1  25          2.82         -1.76         2.47 o
  -3   1  25         12.70         10.05         2.94 o
  -2   1  25         46.37         38.03         3.92 o
  -1   1  25         97.79        105.99         6.93 o
   0   1  25          0.54         -0.84         2.17 o
   1   1  25         33.72         33.19         4.26 o
   2   1  25        145.14        146.33        13.49 o
   3   1  25        822.58        882.32        53.41 o
   4   1  25         50.26         50.82         7.45 o
   5   1  25          9.58         12.87         5.16 o
  -9   2  25          1.96          2.06         5.40 o
  -8   2  25         11.88          9.93         5.46 o
  -7   2  25          0.60          3.60         3.48 o
  -6   2  25         23.66         19.84         4.41 o
  -5   2  25        335.84        339.02        19.75 o
  -4   2  25          2.23          3.12         2.93 o
  -3   2  25        103.96        101.85         7.86 o
  -2   2  25        952.47       1044.00        52.89 o
  -1   2  25         21.05         23.37         3.28 o
   0   2  25         10.41         16.42         3.05 o
   1   2  25         54.02         59.97         5.76 o
   2   2  25        146.17        137.76        10.06 o
   3   2  25          0.14          2.89         3.83 o
   4   2  25         42.00         40.94         6.70 o
   5   2  25         17.64         17.73         5.71 o
  -8   3  25         31.61         28.87         7.46 o
  -7   3  25         33.46         28.96         7.96 o
  -6   3  25         21.64         18.10         4.51 o
  -5   3  25         42.51         30.07         4.58 o
  -4   3  25         48.21         50.50         7.67 o
  -3   3  25         50.67         55.91         5.64 o
  -2   3  25        305.93        371.01        20.59 o
  -1   3  25         14.61          8.81         3.04 o
   0   3  25        314.86        385.80        19.83 o
   1   3  25          0.28          0.01         2.94 o
   2   3  25        104.24        113.00         8.76 o
   3   3  25          1.41          5.50         3.97 o
   4   3  25          9.11         17.53         5.30 o
   5   3  25          0.23          1.54         4.86 o
  -8   4  25          0.78         -3.10         4.83 o
  -7   4  25         54.59         38.64         6.61 o
  -6   4  25          4.66          5.77         3.97 o
  -5   4  25        108.08        132.91        11.25 o
  -4   4  25          6.73          1.55         3.23 o
  -3   4  25         65.55         40.94         6.63 o
  -2   4  25         10.21          5.89         3.12 o
  -1   4  25         21.24         19.53         5.06 o
   0   4  25          5.56          7.22         3.32 o
   1   4  25         22.57         20.18         4.91 o
   2   4  25        130.12        141.53        13.24 o
   3   4  25         55.61         44.03         6.19 o
   4   4  25        130.27        108.19        11.15 o
  -7   5  25         47.11         50.13         7.17 o
  -6   5  25          1.38          2.15         4.34 o
  -5   5  25         32.25         37.24         5.93 o
  -4   5  25         46.91         40.39         5.12 o
  -3   5  25        188.12        201.39        13.61 o
  -2   5  25         37.14         50.41         6.17 o
  -1   5  25         18.38         18.25         4.24 o
   0   5  25         16.82         21.01         4.88 o
   1   5  25          8.65         10.20         4.02 o
   2   5  25          9.38          0.10         4.56 o
   3   5  25          0.23         -1.48         3.76 o
   4   5  25         40.88         49.73         8.10 o
  -6   6  25          5.54          8.32         5.16 o
  -5   6  25         12.43          7.94         5.13 o
  -4   6  25         11.33         10.65         4.89 o
  -3   6  25        232.52        294.10        20.45 o
  -2   6  25         12.32         16.09         4.45 o
  -1   6  25          4.20         -2.72         3.75 o
   0   6  25         74.13         61.24         7.66 o
   1   6  25         54.56         61.17         7.72 o
   2   6  25          0.03         -2.05         4.30 o
   3   6  25          5.44          6.60         5.43 o
  -5   7  25         40.46         36.64         7.41 o
  -4   7  25         11.27         20.50         6.00 o
  -3   7  25        151.97        159.33        15.55 o
  -2   7  25        411.32        467.35        33.28 o
  -1   7  25         70.89         45.27         6.98 o
   0   7  25         64.59         80.08         9.19 o
   1   7  25          1.33          0.62         5.66 o
  -8   0  26          3.59         -1.98         6.46 o
  -7   0  26          1.79         -4.53         6.12 o
  -6   0  26        151.64        147.56        19.29 o
  -5   0  26          0.05          1.30         5.39 o
  -4   0  26         49.02         47.32         7.46 o
  -3   0  26          1.51          2.21         3.98 o
  -2   0  26        191.91        222.96        17.24 o
  -1   0  26        107.35        125.76        11.53 o
   0   0  26         66.97         73.85        11.15 o
   1   0  26        584.36        629.05        55.01 o
   2   0  26          5.12          6.03         4.57 o
   3   0  26        121.17        119.14        17.72 o
   4   0  26          1.44          5.03         6.88 o
   5   0  26         19.83         19.51         9.20 o
  -8   1  26          6.56          9.93         5.48 o
  -7   1  26          1.08          3.95         4.36 o
  -6   1  26        218.02        266.71        21.46 o
  -5   1  26         13.58         16.32         4.30 o
  -4   1  26          0.13          0.30         3.28 o
  -3   1  26         87.59         83.61         6.63 o
  -2   1  26         92.92         87.53         6.70 o
  -1   1  26         22.02         19.24         3.09 o
   0   1  26         36.47         35.09         3.98 o
   1   1  26         68.26         66.44         6.14 o
   2   1  26          1.70         -2.75         2.87 o
   3   1  26        285.05        345.36        26.40 o
   4   1  26         23.98         26.49         6.20 o
   5   1  26          6.12          3.28         5.86 o
  -8   2  26          2.39         -2.04         4.81 o
  -7   2  26          1.15          0.01         4.45 o
  -6   2  26          1.70         -1.98         3.60 o
  -5   2  26         13.26         15.77         4.31 o
  -4   2  26          0.45          1.19         2.90 o
  -3   2  26          5.80          5.88         3.15 o
  -2   2  26         14.66         13.22         3.18 o
  -1   2  26         10.62          9.22         2.98 o
   0   2  26         14.98         22.47         3.59 o
   1   2  26          0.41          1.57         3.07 o
   2   2  26         54.44         46.32         5.33 o
   3   2  26          0.00          3.20         4.24 o
   4   2  26          9.31          4.87         5.02 o
   5   2  26         18.82         26.03         6.50 o
  -8   3  26        143.28        167.60        21.02 o
  -7   3  26          4.64          5.43         5.86 o
  -6   3  26          0.16          1.53         3.45 o
  -5   3  26          2.29          2.25         3.19 o
  -4   3  26         15.69         17.59         3.92 o
  -3   3  26         10.35          7.41         3.26 o
  -2   3  26        114.48        105.13        12.25 o
  -1   3  26         11.50          3.02         2.91 o
   0   3  26        104.84        128.74         9.61 o
   1   3  26          2.31          4.66         3.28 o
   2   3  26          4.29         12.83         4.39 o
   3   3  26          0.06          3.18         4.19 o
   4   3  26         22.50         20.14         5.98 o
  -7   4  26         33.11         55.16        10.71 o
  -6   4  26         27.80         19.36         6.33 o
  -5   4  26         14.84         12.48         3.95 o
  -4   4  26        276.51        319.87        21.79 o
  -3   4  26        110.13        131.19        10.08 o
  -2   4  26        293.36        315.25        19.46 o
  -1   4  26          3.20         -2.90         3.10 o
   0   4  26         19.52         25.28         4.69 o
   1   4  26          8.38         11.01         4.12 o
   2   4  26         47.44         41.00         8.13 o
   3   4  26         25.90         33.43         5.86 o
   4   4  26         39.04         22.10         8.16 o
  -6   5  26         22.93         17.27         5.37 o
  -5   5  26         25.30         42.21         6.33 o
  -4   5  26          0.75         -1.07         3.29 o
  -3   5  26          0.05         -1.61         3.55 o
  -2   5  26         65.84         64.03         8.49 o
  -1   5  26          3.78          9.06         4.24 o
   0   5  26          0.98         -2.04         3.75 o
   1   5  26         12.92         10.92         4.61 o
   2   5  26         40.17         27.87         6.85 o
   3   5  26         50.99         41.02         7.66 o
  -5   6  26         54.79         55.54         8.08 o
  -4   6  26         56.45         54.29         9.31 o
  -3   6  26         70.07         75.19         8.69 o
  -2   6  26          8.12          3.36         3.68 o
  -1   6  26          2.17          2.02         4.28 o
   0   6  26        130.48        141.33        13.28 o
   1   6  26        105.79        121.07        14.15 o
   2   6  26         14.21         15.81         6.52 o
  -3   7  26        133.09        109.99        21.16 o
  -2   7  26         17.28          8.94         5.04 o
  -1   7  26          0.49         -0.63         4.49 o
  -7   1  27         71.00         86.70        10.30 o
  -6   1  27         22.11         18.96         5.52 o
  -5   1  27         22.73         20.15         4.72 o
  -4   1  27          0.90          2.24         3.54 o
  -3   1  27          0.18         -2.31         2.73 o
  -2   1  27         64.57         54.07         5.31 o
  -1   1  27        132.64        143.32         9.06 o
   0   1  27          7.56          9.40         2.95 o
   1   1  27         94.10         89.71         7.86 o
   2   1  27         59.45         58.34         6.10 o
   3   1  27        358.85        395.61        29.84 o
   4   1  27          3.49          9.82         5.69 o
  -7   2  27         71.17         82.29        10.30 o
  -6   2  27         39.19         48.47         6.39 o
  -5   2  27         91.94         91.72         8.79 o
  -4   2  27          7.17          1.60         3.21 o
  -3   2  27         34.31         41.82         5.15 o
  -2   2  27        163.76        186.93        11.83 o
  -1   2  27         43.55         40.67         5.92 o
   0   2  27         21.21         20.44         3.87 o
   1   2  27        105.74        103.85         8.61 o
   2   2  27         90.05        103.06        13.40 o
   3   2  27         68.92         68.22        10.27 o
   4   2  27         15.81          7.14         6.55 o
  -7   3  27          5.13          1.90         4.65 o
  -6   3  27         24.96         18.89         5.28 o
  -5   3  27        112.92        116.87         9.16 o
  -4   3  27          2.89         -3.03         3.03 o
  -3   3  27         62.90         59.44         7.34 o
  -2   3  27         76.99         91.37         7.93 o
  -1   3  27          0.91          0.22         3.00 o
   0   3  27         28.15         39.57         5.16 o
   1   3  27        108.72        112.12         9.94 o
   2   3  27         14.48         11.46         6.55 o
   3   3  27        191.97        203.11        29.17 o
  -6   4  27         41.49         33.53         6.14 o
  -5   4  27          3.34          1.10         3.46 o
  -4   4  27          1.60         -0.22         3.36 o
  -3   4  27         39.83         43.91         5.59 o
  -2   4  27         82.36         68.75         6.73 o
  -1   4  27         24.84         30.20         5.33 o
   0   4  27         50.69         60.39         7.60 o
   1   4  27        146.85        173.42        15.70 o
   2   4  27        258.41        277.23        22.58 o
   3   4  27         60.49         76.16         9.66 o
  -5   5  27         33.02         22.63         5.12 o
  -4   5  27        227.93        227.47        19.08 o
  -3   5  27        624.49        786.29        48.35 o
  -2   5  27         74.71         74.12         7.86 o
  -1   5  27         71.07         63.33         7.96 o
   0   5  27         57.26         67.93         8.31 o
   1   5  27          5.35         -2.22         5.71 o
   2   5  27         14.83         11.37         7.25 o
  -3   6  27          9.06         12.30         4.67 o
  -2   6  27          0.73          0.65         4.13 o
  -1   6  27          5.23         -2.69         4.44 o
   0   6  27        164.34        191.02        16.78 o
  -7   0  28        324.61        287.46        45.80 o
  -6   0  28         58.36         81.19        15.73 o
  -5   0  28         57.16         63.85        11.96 o
  -4   0  28          1.36          0.76         4.94 o
  -3   0  28         96.38         99.25        11.73 o
  -2   0  28          0.00          7.48         4.98 o
  -1   0  28          0.78          4.05         4.14 o
   0   0  28          3.63         -0.50         4.13 o
   1   0  28        762.03        621.86        68.01 o
   2   0  28         37.91         37.20        23.59 o
   3   0  28         40.38         58.46        12.53 o
  -7   1  28          0.01          0.99         5.88 o
  -6   1  28         42.70         50.86        10.78 o
  -5   1  28         10.97          1.73         4.34 o
  -4   1  28          0.29          3.08         3.74 o
  -3   1  28          3.07         -1.95         3.14 o
  -2   1  28          0.72          1.73         2.96 o
  -1   1  28         38.32         57.94         5.74 o
   0   1  28          6.58          7.80         3.12 o
   1   1  28         67.80         61.57         6.17 o
   2   1  28         84.26         87.40         8.74 o
   3   1  28        232.09        270.79        29.76 o
  -6   2  28         12.46         18.35         5.81 o
  -5   2  28         63.17         80.41         8.45 o
  -4   2  28         87.76         68.40         7.57 o
  -3   2  28          0.93          5.18         3.55 o
  -2   2  28         18.23         30.13         4.97 o
  -1   2  28         50.94         55.48         5.62 o
   0   2  28          1.32         -3.02         3.02 o
   1   2  28         61.78         63.85         6.70 o
   2   2  28          0.15          3.58         3.93 o
   3   2  28         20.78         19.92         6.88 o
  -6   3  28         11.32         16.83         5.09 o
  -5   3  28          6.30          0.64         4.16 o
  -4   3  28         30.31         19.92         4.42 o
  -3   3  28         11.18          9.24         3.91 o
  -2   3  28          4.58          1.45         3.46 o
  -1   3  28         79.05         87.26         7.81 o
   0   3  28        131.43        139.65        12.61 o
   1   3  28          0.01         -3.71         3.71 o
   2   3  28          5.60          9.28         5.79 o
  -5   4  28         50.84         49.39         6.11 o
  -4   4  28         72.44         71.28         8.66 o
  -3   4  28          0.09          4.28         3.75 o
  -2   4  28          0.22          3.39         3.83 o
  -1   4  28          7.44         13.86         4.90 o
   0   4  28          8.65          2.54         4.45 o
   1   4  28        149.06        157.19        14.55 o
  -3   5  28         39.38         38.25         6.02 o
  -2   5  28          0.03          0.25         4.19 o
  -1   5  28         36.37         29.84         6.17 o
   0   5  28         11.05         15.39         5.83 o
  -5   1  29        120.87        138.02        13.76 o
  -4   1  29          0.15          5.37         4.31 o
  -3   1  29        156.16        178.15        17.67 o
  -2   1  29         25.58         27.99         4.47 o
  -1   1  29        128.11        143.21         9.94 o
   0   1  29          0.00          2.26         3.82 o
   1   1  29         22.58         13.65         4.64 o
   2   1  29        363.03        367.00        30.83 o
  -5   2  29         55.70         55.99         8.44 o
  -4   2  29          5.98          4.65         4.37 o
  -3   2  29          0.46         -3.43         3.43 o
  -2   2  29         26.80         21.76         4.74 o
  -1   2  29         28.52         38.58         5.24 o
   0   2  29          4.02          2.20         4.06 o
   1   2  29        120.56        119.35        10.76 o
  -4   3  29        105.10        125.16        12.39 o
  -3   3  29         94.67        100.59         8.80 o
  -2   3  29          5.12          2.20         3.82 o
  -1   3  29          1.62          5.07         3.84 o
   0   3  29         38.01         39.56         7.74 o
  -3   4  29        234.97        250.45        23.89 o
  -2   4  29         58.88         30.56         6.38 o
  -1   4  29         14.64          3.29         5.07 o
  -4   0  30         66.77         96.47        15.51 o
  -3   0  30         19.10         18.19         7.21 o
  -2   0  30         15.20          9.35         6.04 o
  -1   0  30          8.90         17.16         6.22 o
   0   0  30          9.97         12.87         6.49 o
  -4   1  30          3.69         15.49         6.15 o
  -3   1  30         38.48         42.18         6.48 o
  -2   1  30          0.00         -1.72         4.10 o
  -1   1  30          2.79          7.72         3.89 o
   0   1  30          4.87          8.20         4.84 o
  -3   2  30          7.98          5.48         5.40 o
  -2   2  30          9.49          7.84         4.23 o
  -1   2  30          4.90          3.03         4.76 o
                                                
